# Supplementary material for: Multi-scale dissection, compaction and derivatization of mammalian developmental enhancers
Source: bioRxiv. 2026 Apr 21:2026.04.20.719625. Preprint. [Version 1] doi: 10.64898/2026.04.20.719625 (PMC13131614; doi:10.64898/2026.04.20.719625)
Supplement: Supplement 1 [file media-1.xlsx]

## Sheet: pos & neg controls
The following promoters are included as controls (they were cloned as separate 5' BC MPRA libraries with their own set of barcodes)
Promoter ID	Sequence
minP only	CACTAGAGGGTATATAATGGAAGCTCGACTTCCAGCTTGGCAATCCGGTACTGT
EEF1A1 (including intron)	TGCAAAGATGGATAAAGTTTTAAACAGAGAGGAATCTTTGCAGCTAATGGACCTTCTAGGTCTTGAAAGGAGTGGGAATTGGCTCCGGTGCCCGTCAGTGGGCAGAGCGCACATCGCCCACAGTCCCCGAGAAGTTGGGGGGAGGGGTCGGCAATTGATCCGGTGCCTAGAGAAGGTGGCGCGGGGTAAACTGGGAAAGTGATGTCGTGTACTGGCTCCGCCTTTTTCCCGAGGGTGGGGGAGAACCGTATATAAGTGCAGTAGTCGCCGTGAACGTTCTTTTTCGCAACGGGTTTGCCGCCAGAACACAGGTAAGTGCCGTGTGTGGTTCCCGCGGGCCTGGCCTCTTTACGGGTTATGGCCCTTGCGTGCCTTGAATTACTTCCACCTGGCTGCAGT…
Set of 20 promoters (IGVF MPRA control set, set taken from Bergman, Jones et al Nature 2022), trimmed symmetrically by original authors by 7 bp on both ends.
Promoter ID	Sequence
chr22_39319602_39319851_RPL3_-_chr22:39715599-39715863_9.862135003_trim_Engreitz	CGCGGCTTTTCACTAAGTTTGAACCCGACCCCTCGCCGTAGAGTGTGTAATTTCTGTCTCCGAAGCTGACGTCAACTTCTGAACGAAAGCTAGGAGCGGAAGAGCGTGCGTGGAAATGGCGCTCGGTACGTGCCCCCGACCTGTCGTCTGCCGCGGGGGCGCGCTCGCACGCCGGAAGGGGCGGGGCCAGATTTGGCTTTATATAGCGGACCCGTAAGGCCGACCGGCCTCTACCGGCGGGATTTGATGG
chr19_39435902_39436151_RPS16_-_chr19:39926534-39926798_9.757331766_trim_Engreitz	GCCCCGCCCCTTCCGCCCACAGAGCCCGCCACTTCCGCCTCACAGGGCCCGCCCGCTCTGAGCGCCTAAGGGCCTTCCCGCCGCTGACCAGACGCCCCGCCCGTTAGCCGCAACAGAAGCCGTAAAGCTCTCTCCCGTCGCGACGCAGTGCTCAAGGCGCCTGCGCAGACCCTGAAAAGCGGCCAGGGTGGCCCCTAGCTTTCCTTTTCCGGTTGCGGCGCCGCGCGGTGAGGTTGTCTAGTCCACGCTC
chr11_809764_810013_RPLP2_+_chr11:809756-810020_9.697601766_trim_Engreitz	GGAACTGCTGCCCTTCGCCTTTGCCGCGAAAAGTGCCTGACGGGGGCTGGGAAGGGGGAGGGGGAAGGAGTCAACGACTCCCTCCCCGTCGTCATTGGCTGAGCGCCTCGTGACGTCACTCTGAGGCGCCTCATGCGGCGCCGCGCACGGGTCCCAGAGCCTTCTGGGTAGCGGTTTAACCCCGCCTCTTGCGTCGGCGCCTTCCTTTTCCTCCCTGTCGCCACCGAGGTCGCACGCGTGAGACTTCTCC
chr19_58387062_58387311_RPS5_+_chr19:58898421-58898685_9.279592544_trim_Engreitz	GCGGACATCCGCCAGGCACGCTTCTAGGGCCGCTTCTGCAACTGCGCATGCGCTTGGGCTGCACCCATTCCGTCTAGCCCAAAAGGTTCCTCTACAACCTTCCTCCGGATTGGTCTATAGGGACACGATGGCCTTTTACGCAAGCGTCACCCGTGCTGACCCGGAAGTTTTCTTCCCAGTTAAAAGTGTTGGCCCGCGGCGCGCGGCCTCTTCCTGTCTGTACCAGGGCGGCGCGTGGTCTACGCCGAGT
chr8_100722044_100722293_PABPC1_-_chr8:101734264-101734528_9.047349499_trim_Engreitz	CCACCCCCACACCGCAGCCTCCACCGCCGCCACCTCTCCCTTCCTCTCTGCTCTTTCCTCCTGTTTTCTCTTCCCTCCTCCCCCTGGCCTCCGCGTCTCCTCCTACTCCGGCGCTGACGCTCGCGTAGGGGCCCTGGCGTCAGACGCGCGGGGGCGGGGCGAGTGCGGCGCGGGGTATAAGTAGAGGGTGCAGGAGGCGGTGCTTCCCCTTCTCCCCGGCGGTTAGTGCTGAGAGTGCGGAGTGTGTGCT
chr9_19380204_19380453_RPS6_-_chr9:19380194-19380458_8.704200499_trim_Engreitz	AGGGGTTAGCCCTCAGAATTACACGCGGGTTTGCCTTACCAGACTACCACCACTGGCACAACCTCAGACCCACACCCAACCGACTTTACCTCCCAGGCCCTGATTAATCTCGCCCGGAAGTACCGCCCACCCATGCTCACTTCCGCTATCCCGTACTTCTGCTCATCTCGCGAGAACTGAAAGCGCCTATGTGACCTGCGCTAAGCGGAAGTTGGCCCTCTTTTCCGTGGCGCCTCGGAGGCGTTCAGCT
chr11_32583620_32583869_EIF3M_+_chr11:32605158-32605422_8.231255931_trim_Engreitz	GGCCTGAAAACTGGAGGCCGCGACAAGCGTCGCTGAGTGGAGGCCCAGTAAGTCCCACCCACTAGGCCAGCCCGAGCGCGTCTGCCACGCCCTGCTGCATTCCGCGGCGAGAGCGCGCGATAGGATTGGCTCTCAAGGCCCCGCCCCAACAGGTCGCCGCTCAGGGTGACCCGGAAGCAGTTGCGCCAGCAGCGTCGCGCGGCCCAGTTCCCTTTTCCGGTCGGCGTGGTCTTGCGAGTGGAGTGTCCGC
chr12_98593483_98593732_SLC25A3_+_chr12:98987253-98987517_8.196302626_trim_Engreitz	GAACGAATCCTCCCGCGCACAAGCCGGGCGGAAGAGCTGGGGCGGGCAGGGGCGGGAATAAGGTTGCTAGGAGAACGCGATGACGCTACGGGCTCGGCGCTCTTCTCCACCAATGGGCGACGCGTACTTGCAGTGGCGCGCTGTGTGCGTCACGCCGACGACGCGCGAAGGGCACACATCTTAGGACCCGGAGGACGTCCGGCCTCTGTGAGCCGCAACCTTTCCAAGGGAGTGGTTGTGTGATCGCCAT
chr19_38618990_38619239_EIF3K_+_chr19:39109622-39109886_8.155054466_trim_Engreitz	TGCGCACTGGGATCCAGTAAGATTTTTCTCACGCTGTCTGTCCAGCTTGAGTGGCGCGAATGCGCACGCGCCAATTGCGCCTGCGAGGAAGAAGTCACGTGGCAGCCGGAAAGCGTGGCGGCTGCTGCTAGAGCCTTTCCCTTTACCGCACCCAAGGAGCTGGAGCGACAACAACGACGTCGTTTCCGTTTCCACCACCTCTTCCTGTTCCCGTCCTTGAGGACGCCGTGCCGGGTCAGTGTTAGCCTCC
chr3_101686681_101686930_RPL24_-_chr3:101405517-101405781_8.143182036_trim_Engreitz	TGCCTTTTTGGCAGGCCCTCTGGGCCCGAGAACCCTCCAGCGCCTCTGGATGAATTGCGCCAGAGGAAGTCAGCTGTCAGGGAAAACGAGATCTTTCGCCTCGCGATGATTACGTCATCAAGGAGGGCCAGGAGCATCGAAGGATATTGGGGAGGAGATTTCCGGCCCCCATCCCCGCAGCGACCTTATAAGGTCTCTTCCCATGATTCTCTCTTTCTTTTCGCCATCTTTTGTCTTTCCGTGGAGCTGT
chr7_56106432_56106681_CHCHD2_-_chr7:56174117-56174381_8.120188653_trim_Engreitz	GGATGAACCACAGGAACTTCCGGGTTTTAAAGATCCTGGCGCCAAGTTCAGGGCGTTGACCGCGAAGGACGAGGCGTCCCCGTGACGTCCTGCTCTTCCAATGAACTTCAGGCCTGCGGAGACGACGGAGAACGGAAGTTCTCTGCCTGTGTGCTGGTTGGTTGCGCGTTGAGGCCAGCCCCGCCTCCCATCTTCCGGTCTCCTCAGAAGTCGCTTAGCTCTTCGGTGGTTGTCCCACGTCCGGAGGCCT
chr2_216498620_216498869_RPL37A_+_chr2:217363335-217363599_8.11134334_trim_Engreitz	TGTGATATATGTGAAATAATCCGGACATGCTTCTGCTATGGTTGTTTGTCGCCATAGTTTGCGAATCTGGGTAAACCTGGATGAGAGAGACGCCTTACAATTGCAAACATTTCTCAGGAGGCCGCCTGAAAACGCCCAAACCATAGAGCTCAGTTCCTAGCTAGGCCTCTACCAGCCACTTCCGCTCGTCCGCCTAATACCGCGCCTGCGCACCGCGTCTCTTCCTTTCTGGGCTCGGACCTAGGTCGCG
chr7_99408736_99408985_BUD31_+_chr7:99006351-99006615_8.033966782_trim_Engreitz	GTCCAGGCTTGCCCGTCTGCTGCCAGGCAACAACGCCCCTAGTCTCTCCGTTCGGGAAGACGCGTGGCCCTGCCTGCCACCCACCGGAAGTGAGGGCAAATGGCAACAGCGGCTCTGGAATTCTATACAGGCATTGCTGAGGACACCTAAGATGACGCAATCTCCGCGCGGGTAGGGCGGGGCTCCGCAAGGACCTCATGCCTTAGAGATCGCCTGAAGAGCGGAAGCCTTCTGTCGAGAAGCAGCTACC
chr2_175181665_175181914_ATP5G3_-_chr2:176046385-176046649_8.026025856_trim_Engreitz	CCTCTCTGCCGGGGTGAATCTACAGTTTTTCTTTTTGTCTCCCTCTTGCCCCATCACCAGGTGGTTGTCGTTGTCCTTCCCGGCTAGTTGCCAATAAAGTTGTTACAAAGTGACCTTGAGTGTCTTCCTTGGTGCACCCGAAACCCCGCCTTCTTCATCCGGGTGCTGCGGCGCGAATAAGAGCCGGACCGCGCTTGCGCATTGAGTCCCACTCCTTCGACCTCTGCCGCAGCCCGTGCCGCCGCCGCCT
chr8_124538945_124539194_NDUFB9_+_chr8:125551178-125551442_8.024099737_trim_Engreitz	TTCCTGGGTCCTGTGACCTTGGTGACCGACGCCCGGGACAAGTCAGAAAGACCCAAGGGCGTGGAAAACGCTCCTCTTACCGATAAACTTGAAGCGACTCATGACTGCGCATGGAGGACCTCCCCAGCGGAAGCGGAAGTGGCCGCCGGCAACTCCGCCCTTCCGGCTGGCCCCGCTCAGTCACCCGCAGCAGGCGTGCAGTTTCCCGGCTCTCCGCGCGGCCGGGGAAGGTCAGCGCCGTAATGGCGTT
chr9_124861918_124862167_RPL35_-_chr9:127624189-127624453_7.993990418_trim_Engreitz	ACCGTGACGCCGACCTCGCTATCAGGGGTGCCGTGAATGAGGCGAGCACTACAAGGCGGGGCTCCGGCCCTACCAGGCGGGGCGGGCAGTACCACGGCGTTCCTCGGGGGCGGGGGAGATGAGGCGGAGCCGGGGCTCCCCCGCTGCGGCGCCATTGGCCGCGCCCGCCGCCACCCGGCAGTAGTTGCGGAGGTCAGCCCCGCCTACTTCCTCTTTCCCTCGGAGCGGGCGGCGGCGTTGGCGGCTTGTG
chr10_84139332_84139581_GHITM_+_chr10:85899080-85899344_7.975146052_trim_Engreitz	TGGACGCTGACTATGACGTTCCCTGCAACAATCCTCAACTGGCCCCGCCCCACCAATTTGGAACCCCGCCTCCTCAACCCGGAACCCCGCCTCCCCCAGTGTGGCCGCTTTTCCGACAGAGGCCTGCCCGTGATTGGCTGCTCGTACTATTTACGTCCTTTCGATGTTGCGTCATGCAGTGCGCCGGAGGAACTGTGCTCTTTGAGGCCGACGCTAGGGGCCCGGAAGGGAAACTGCGAGGCGAAGGTGA
chr17_64506248_64506497_DDX5_-_chr17:62502358-62502622_7.956263031_trim_Engreitz	GCAGAATGAGGCATTCCAATGGTGGGTGGGCCCTGACCTGAGAGAGTGGCGCGGGGAGGGGTGAAAGCGCGGCGATCCTGGAACGCCAGCGGGCGTTGCGGCCTATGCGCGAGGGGCGGGGCGATTAGGTCATAGAGCGGCTCCCAGCGTTCCCTGCGGCGTAGGAGGCGGTCCAGACTATAAAAGCGGCTGCCGGAAAGCGGCCGGCACCTCATTCATTTCTACCGGTCTCTAGTAGTGCAGCTTCGGC
chr20_57351027_57351276_RAE1_+_chr20:55926075-55926339_5.688156248_trim_Engreitz	CTCCCAAAGTGCTGGGATTACAGGCGTGAGCCACCGCGCCTGGCCAGTTGCGGATTTATAAAAGCAGTCGCTTAGTAACTTGCAGCGGCTACATCAACTTTGGACCAATTCGCAAACTGCTGGTGTAAAGCGTTTTTGCGCATGTGCTGTCGCCTTGCGGGAAAAGGAGCCTTTTTCTTCGACGATTTCCGGGCGACGCAGGAAGTGGCTCCAGGGCGCACGCGCGTTGTTTCCGCGGTAGTCAGGGCAG
chr17_59209803_59210052_SMG8_+_chr17:57287156-57287420_5.364585827_trim_Engreitz	CTCCCAAAGTGCTAGGATTACAGGCGTGAGCCACCGCAGTAGTCCCAGTTTTGTTTTGTTTTTTTGTTTTTTGTTTTTGATATCTCAATTCCTACAGTTGAGGAAACAAACTAGGAGAGGAGAAGAGGAGGCGGAACTCAAGTGACGGGAAAGCAGGAACTGAAGAAGCGGAGGAAGGATTTCAAAATTGGACGAAAGCCGGTCGGTTTTACTAACGGACCGGAAGGACTCTAGAGAACGCTCTGCACTA

## Sheet: TWIST pos controls 
The sequences below include the adapters for PCR and cloning (ctagtccaagcaagg- … -gtgcagcgcgatgta)
Common PCR handles (Retrieval_Primer_95) were used to extract these sequences from the pool.
Promoter ID	sequence
chr22_39319602_39319851_RPL3_-_chr22:39715599-39715863_9.862135003_trim_Engreitz_Retrieval_Primer_95	atagcggttatctctggatggattcgtcggcctactagaattaacaacaaGAGCAGGAATGCACActagtccaagcaaggCGCGGCTTTTCACTAAGTTTGAACCCGACCCCTCGCCGTAGAGTGTGTAATTTCTGTCTCCGAAGCTGACGTCAACTTCTGAACGAAAGCTAGGAGCGGAAGAGCGTGCGTGGAAATGGCGCTCGGTACGTGCCCCCGACCTGTCGTCTGCCGCGGGGGCGCGCTCGCACGCCGGAAGGGGCGGGGCCAGATTTGGCTTTATATAGCGGACCCGTAAGGCCGACCGGCCTCTACCGGCGGGATTTGATGGgtgcagcgcgatgtaGCCAGGTAAGGGAAT
chr19_39435902_39436151_RPS16_-_chr19:39926534-39926798_9.757331766_trim_Engreitz_Retrieval_Primer_95	atcctcactcgaagacctgatgatctaggaccacgacaatgcgtgatggaGAGCAGGAATGCACActagtccaagcaaggGCCCCGCCCCTTCCGCCCACAGAGCCCGCCACTTCCGCCTCACAGGGCCCGCCCGCTCTGAGCGCCTAAGGGCCTTCCCGCCGCTGACCAGACGCCCCGCCCGTTAGCCGCAACAGAAGCCGTAAAGCTCTCTCCCGTCGCGACGCAGTGCTCAAGGCGCCTGCGCAGACCCTGAAAAGCGGCCAGGGTGGCCCCTAGCTTTCCTTTTCCGGTTGCGGCGCCGCGCGGTGAGGTTGTCTAGTCCACGCTCgtgcagcgcgatgtaGCCAGGTAAGGGAAT
chr11_809764_810013_RPLP2_+_chr11:809756-810020_9.697601766_trim_Engreitz_Retrieval_Primer_95	attgtaggttgaaccgttaccgaccgcaccaagagatgaagtatacaatcGAGCAGGAATGCACActagtccaagcaaggGGAACTGCTGCCCTTCGCCTTTGCCGCGAAAAGTGCCTGACGGGGGCTGGGAAGGGGGAGGGGGAAGGAGTCAACGACTCCCTCCCCGTCGTCATTGGCTGAGCGCCTCGTGACGTCACTCTGAGGCGCCTCATGCGGCGCCGCGCACGGGTCCCAGAGCCTTCTGGGTAGCGGTTTAACCCCGCCTCTTGCGTCGGCGCCTTCCTTTTCCTCCCTGTCGCCACCGAGGTCGCACGCGTGAGACTTCTCCgtgcagcgcgatgtaGCCAGGTAAGGGAAT
chr19_58387062_58387311_RPS5_+_chr19:58898421-58898685_9.279592544_trim_Engreitz_Retrieval_Primer_95	attcttgtgctggcgataacacggccagtgcgtcggcgttaatgtctacgGAGCAGGAATGCACActagtccaagcaaggGCGGACATCCGCCAGGCACGCTTCTAGGGCCGCTTCTGCAACTGCGCATGCGCTTGGGCTGCACCCATTCCGTCTAGCCCAAAAGGTTCCTCTACAACCTTCCTCCGGATTGGTCTATAGGGACACGATGGCCTTTTACGCAAGCGTCACCCGTGCTGACCCGGAAGTTTTCTTCCCAGTTAAAAGTGTTGGCCCGCGGCGCGCGGCCTCTTCCTGTCTGTACCAGGGCGGCGCGTGGTCTACGCCGAGTgtgcagcgcgatgtaGCCAGGTAAGGGAAT
chr8_100722044_100722293_PABPC1_-_chr8:101734264-101734528_9.047349499_trim_Engreitz_Retrieval_Primer_95	atcgctaacattggagcagttgacgaacgcttgcgcggcaaccgctatagGAGCAGGAATGCACActagtccaagcaaggCCACCCCCACACCGCAGCCTCCACCGCCGCCACCTCTCCCTTCCTCTCTGCTCTTTCCTCCTGTTTTCTCTTCCCTCCTCCCCCTGGCCTCCGCGTCTCCTCCTACTCCGGCGCTGACGCTCGCGTAGGGGCCCTGGCGTCAGACGCGCGGGGGCGGGGCGAGTGCGGCGCGGGGTATAAGTAGAGGGTGCAGGAGGCGGTGCTTCCCCTTCTCCCCGGCGGTTAGTGCTGAGAGTGCGGAGTGTGTGCTgtgcagcgcgatgtaGCCAGGTAAGGGAAT
chr9_19380204_19380453_RPS6_-_chr9:19380194-19380458_8.704200499_trim_Engreitz_Retrieval_Primer_95	atgacctctgttacaagttaccagtccggtatgtggtggcagctacctagGAGCAGGAATGCACActagtccaagcaaggAGGGGTTAGCCCTCAGAATTACACGCGGGTTTGCCTTACCAGACTACCACCACTGGCACAACCTCAGACCCACACCCAACCGACTTTACCTCCCAGGCCCTGATTAATCTCGCCCGGAAGTACCGCCCACCCATGCTCACTTCCGCTATCCCGTACTTCTGCTCATCTCGCGAGAACTGAAAGCGCCTATGTGACCTGCGCTAAGCGGAAGTTGGCCCTCTTTTCCGTGGCGCCTCGGAGGCGTTCAGCTgtgcagcgcgatgtaGCCAGGTAAGGGAAT
chr11_32583620_32583869_EIF3M_+_chr11:32605158-32605422_8.231255931_trim_Engreitz_Retrieval_Primer_95	atatctctcaagtgaatatcgttacggacagccatgaggtgtccgccacgGAGCAGGAATGCACActagtccaagcaaggGGCCTGAAAACTGGAGGCCGCGACAAGCGTCGCTGAGTGGAGGCCCAGTAAGTCCCACCCACTAGGCCAGCCCGAGCGCGTCTGCCACGCCCTGCTGCATTCCGCGGCGAGAGCGCGCGATAGGATTGGCTCTCAAGGCCCCGCCCCAACAGGTCGCCGCTCAGGGTGACCCGGAAGCAGTTGCGCCAGCAGCGTCGCGCGGCCCAGTTCCCTTTTCCGGTCGGCGTGGTCTTGCGAGTGGAGTGTCCGCgtgcagcgcgatgtaGCCAGGTAAGGGAAT
chr12_98593483_98593732_SLC25A3_+_chr12:98987253-98987517_8.196302626_trim_Engreitz_Retrieval_Primer_95	atcaattcctggacaaggaacgtggtagatagtagtgtcatattgtcttaGAGCAGGAATGCACActagtccaagcaaggGAACGAATCCTCCCGCGCACAAGCCGGGCGGAAGAGCTGGGGCGGGCAGGGGCGGGAATAAGGTTGCTAGGAGAACGCGATGACGCTACGGGCTCGGCGCTCTTCTCCACCAATGGGCGACGCGTACTTGCAGTGGCGCGCTGTGTGCGTCACGCCGACGACGCGCGAAGGGCACACATCTTAGGACCCGGAGGACGTCCGGCCTCTGTGAGCCGCAACCTTTCCAAGGGAGTGGTTGTGTGATCGCCATgtgcagcgcgatgtaGCCAGGTAAGGGAAT
chr19_38618990_38619239_EIF3K_+_chr19:39109622-39109886_8.155054466_trim_Engreitz_Retrieval_Primer_95	attccaacggcaacgtcaacctcgagacaatgcagtgacctcaaggttaaGAGCAGGAATGCACActagtccaagcaaggTGCGCACTGGGATCCAGTAAGATTTTTCTCACGCTGTCTGTCCAGCTTGAGTGGCGCGAATGCGCACGCGCCAATTGCGCCTGCGAGGAAGAAGTCACGTGGCAGCCGGAAAGCGTGGCGGCTGCTGCTAGAGCCTTTCCCTTTACCGCACCCAAGGAGCTGGAGCGACAACAACGACGTCGTTTCCGTTTCCACCACCTCTTCCTGTTCCCGTCCTTGAGGACGCCGTGCCGGGTCAGTGTTAGCCTCCgtgcagcgcgatgtaGCCAGGTAAGGGAAT
chr3_101686681_101686930_RPL24_-_chr3:101405517-101405781_8.143182036_trim_Engreitz_Retrieval_Primer_95	attcgatgtctggtcttcgaactctcttagtccttacctatcatgataagGAGCAGGAATGCACActagtccaagcaaggTGCCTTTTTGGCAGGCCCTCTGGGCCCGAGAACCCTCCAGCGCCTCTGGATGAATTGCGCCAGAGGAAGTCAGCTGTCAGGGAAAACGAGATCTTTCGCCTCGCGATGATTACGTCATCAAGGAGGGCCAGGAGCATCGAAGGATATTGGGGAGGAGATTTCCGGCCCCCATCCCCGCAGCGACCTTATAAGGTCTCTTCCCATGATTCTCTCTTTCTTTTCGCCATCTTTTGTCTTTCCGTGGAGCTGTgtgcagcgcgatgtaGCCAGGTAAGGGAAT
chr7_56106432_56106681_CHCHD2_-_chr7:56174117-56174381_8.120188653_trim_Engreitz_Retrieval_Primer_95	attgagatgattcacttgccgtattggtaagcgtcacgaagtccgccgaaGAGCAGGAATGCACActagtccaagcaaggGGATGAACCACAGGAACTTCCGGGTTTTAAAGATCCTGGCGCCAAGTTCAGGGCGTTGACCGCGAAGGACGAGGCGTCCCCGTGACGTCCTGCTCTTCCAATGAACTTCAGGCCTGCGGAGACGACGGAGAACGGAAGTTCTCTGCCTGTGTGCTGGTTGGTTGCGCGTTGAGGCCAGCCCCGCCTCCCATCTTCCGGTCTCCTCAGAAGTCGCTTAGCTCTTCGGTGGTTGTCCCACGTCCGGAGGCCTgtgcagcgcgatgtaGCCAGGTAAGGGAAT
chr2_216498620_216498869_RPL37A_+_chr2:217363335-217363599_8.11134334_trim_Engreitz_Retrieval_Primer_95	atgtctgagcgccttcatgccgtcacaactaatccaccagcaacaagatcGAGCAGGAATGCACActagtccaagcaaggTGTGATATATGTGAAATAATCCGGACATGCTTCTGCTATGGTTGTTTGTCGCCATAGTTTGCGAATCTGGGTAAACCTGGATGAGAGAGACGCCTTACAATTGCAAACATTTCTCAGGAGGCCGCCTGAAAACGCCCAAACCATAGAGCTCAGTTCCTAGCTAGGCCTCTACCAGCCACTTCCGCTCGTCCGCCTAATACCGCGCCTGCGCACCGCGTCTCTTCCTTTCTGGGCTCGGACCTAGGTCGCGgtgcagcgcgatgtaGCCAGGTAAGGGAAT
chr7_99408736_99408985_BUD31_+_chr7:99006351-99006615_8.033966782_trim_Engreitz_Retrieval_Primer_95	atagaagtgcggaagattcagtagtgtcctcatccgagccgcactcttcgGAGCAGGAATGCACActagtccaagcaaggGTCCAGGCTTGCCCGTCTGCTGCCAGGCAACAACGCCCCTAGTCTCTCCGTTCGGGAAGACGCGTGGCCCTGCCTGCCACCCACCGGAAGTGAGGGCAAATGGCAACAGCGGCTCTGGAATTCTATACAGGCATTGCTGAGGACACCTAAGATGACGCAATCTCCGCGCGGGTAGGGCGGGGCTCCGCAAGGACCTCATGCCTTAGAGATCGCCTGAAGAGCGGAAGCCTTCTGTCGAGAAGCAGCTACCgtgcagcgcgatgtaGCCAGGTAAGGGAAT
chr2_175181665_175181914_ATP5G3_-_chr2:176046385-176046649_8.026025856_trim_Engreitz_Retrieval_Primer_95	atggcgttggtggatatggtcttccttcggtgttgcctagcgcaacgtacGAGCAGGAATGCACActagtccaagcaaggCCTCTCTGCCGGGGTGAATCTACAGTTTTTCTTTTTGTCTCCCTCTTGCCCCATCACCAGGTGGTTGTCGTTGTCCTTCCCGGCTAGTTGCCAATAAAGTTGTTACAAAGTGACCTTGAGTGTCTTCCTTGGTGCACCCGAAACCCCGCCTTCTTCATCCGGGTGCTGCGGCGCGAATAAGAGCCGGACCGCGCTTGCGCATTGAGTCCCACTCCTTCGACCTCTGCCGCAGCCCGTGCCGCCGCCGCCTgtgcagcgcgatgtaGCCAGGTAAGGGAAT
chr8_124538945_124539194_NDUFB9_+_chr8:125551178-125551442_8.024099737_trim_Engreitz_Retrieval_Primer_95	attgccacactccacgctatcattgccatggagcacgcgttggaagttcgGAGCAGGAATGCACActagtccaagcaaggTTCCTGGGTCCTGTGACCTTGGTGACCGACGCCCGGGACAAGTCAGAAAGACCCAAGGGCGTGGAAAACGCTCCTCTTACCGATAAACTTGAAGCGACTCATGACTGCGCATGGAGGACCTCCCCAGCGGAAGCGGAAGTGGCCGCCGGCAACTCCGCCCTTCCGGCTGGCCCCGCTCAGTCACCCGCAGCAGGCGTGCAGTTTCCCGGCTCTCCGCGCGGCCGGGGAAGGTCAGCGCCGTAATGGCGTTgtgcagcgcgatgtaGCCAGGTAAGGGAAT
chr9_124861918_124862167_RPL35_-_chr9:127624189-127624453_7.993990418_trim_Engreitz_Retrieval_Primer_95	attacagttgtactagccgatacactcgcgctatgagtgcgaacaatcacGAGCAGGAATGCACActagtccaagcaaggACCGTGACGCCGACCTCGCTATCAGGGGTGCCGTGAATGAGGCGAGCACTACAAGGCGGGGCTCCGGCCCTACCAGGCGGGGCGGGCAGTACCACGGCGTTCCTCGGGGGCGGGGGAGATGAGGCGGAGCCGGGGCTCCCCCGCTGCGGCGCCATTGGCCGCGCCCGCCGCCACCCGGCAGTAGTTGCGGAGGTCAGCCCCGCCTACTTCCTCTTTCCCTCGGAGCGGGCGGCGGCGTTGGCGGCTTGTGgtgcagcgcgatgtaGCCAGGTAAGGGAAT
chr10_84139332_84139581_GHITM_+_chr10:85899080-85899344_7.975146052_trim_Engreitz_Retrieval_Primer_95	attcttcggccactgttctaacgcttgtggcggatgacgcggccatatcaGAGCAGGAATGCACActagtccaagcaaggTGGACGCTGACTATGACGTTCCCTGCAACAATCCTCAACTGGCCCCGCCCCACCAATTTGGAACCCCGCCTCCTCAACCCGGAACCCCGCCTCCCCCAGTGTGGCCGCTTTTCCGACAGAGGCCTGCCCGTGATTGGCTGCTCGTACTATTTACGTCCTTTCGATGTTGCGTCATGCAGTGCGCCGGAGGAACTGTGCTCTTTGAGGCCGACGCTAGGGGCCCGGAAGGGAAACTGCGAGGCGAAGGTGAgtgcagcgcgatgtaGCCAGGTAAGGGAAT
chr17_64506248_64506497_DDX5_-_chr17:62502358-62502622_7.956263031_trim_Engreitz_Retrieval_Primer_95	attgcctacgaaggtctctatgatatctcgcacaacgttcgtggttgtggGAGCAGGAATGCACActagtccaagcaaggGCAGAATGAGGCATTCCAATGGTGGGTGGGCCCTGACCTGAGAGAGTGGCGCGGGGAGGGGTGAAAGCGCGGCGATCCTGGAACGCCAGCGGGCGTTGCGGCCTATGCGCGAGGGGCGGGGCGATTAGGTCATAGAGCGGCTCCCAGCGTTCCCTGCGGCGTAGGAGGCGGTCCAGACTATAAAAGCGGCTGCCGGAAAGCGGCCGGCACCTCATTCATTTCTACCGGTCTCTAGTAGTGCAGCTTCGGCgtgcagcgcgatgtaGCCAGGTAAGGGAAT
chr20_57351027_57351276_RAE1_+_chr20:55926075-55926339_5.688156248_trim_Engreitz_Retrieval_Primer_95	atatggttcggcgcacctgcgtaaggtccgtagcactcagtaccagttagGAGCAGGAATGCACActagtccaagcaaggCTCCCAAAGTGCTGGGATTACAGGCGTGAGCCACCGCGCCTGGCCAGTTGCGGATTTATAAAAGCAGTCGCTTAGTAACTTGCAGCGGCTACATCAACTTTGGACCAATTCGCAAACTGCTGGTGTAAAGCGTTTTTGCGCATGTGCTGTCGCCTTGCGGGAAAAGGAGCCTTTTTCTTCGACGATTTCCGGGCGACGCAGGAAGTGGCTCCAGGGCGCACGCGCGTTGTTTCCGCGGTAGTCAGGGCAGgtgcagcgcgatgtaGCCAGGTAAGGGAAT
chr17_59209803_59210052_SMG8_+_chr17:57287156-57287420_5.364585827_trim_Engreitz_Retrieval_Primer_95	atccagtgagatattggttaatgtcctcatgatcatgcagacaccatacgGAGCAGGAATGCACActagtccaagcaaggCTCCCAAAGTGCTAGGATTACAGGCGTGAGCCACCGCAGTAGTCCCAGTTTTGTTTTGTTTTTTTGTTTTTTGTTTTTGATATCTCAATTCCTACAGTTGAGGAAACAAACTAGGAGAGGAGAAGAGGAGGCGGAACTCAAGTGACGGGAAAGCAGGAACTGAAGAAGCGGAGGAAGGATTTCAAAATTGGACGAAAGCCGGTCGGTTTTACTAACGGACCGGAAGGACTCTAGAGAACGCTCTGCACTAgtgcagcgcgatgtaGCCAGGTAAGGGAAT

## Sheet: full_CRE
Full CRE	chr	start (mm39)	end (mm39)	orientation	comment	sequence
Sparc_chr11_7211	chr11	55319142	55320031	-		ATCTGGTCCCAGGCTGTCTCCAGCCCCTCCCCTCCCCCACTGAGGGCCCGCCTCCCTAGCCCCATCCCCAGTTGAGTTATTCTCCTGATTCAGACATTTTTTCAGTGTGAAATCACCTCCGCTCCAGCTAGCTGAAGCCGGGAGCAAGCCGCTGCCCACTGCAGTGGCTCTAAGCCCTCCCTTCCACTGCCACGTCCCCACACCCTCCTCTCCTCCAGGCCCTCAGAATTTCCCTTAGATTTCTTCCAGCTTTACAGAGAAACCCAGAGAGGCCACAGCAAGCGGGGTGGAGCCCTGTTTATTTCACCCATAGCTCCTGCTACAGACCCTGGGCATAGTCCACCCCTGAGTGAGGCTATCAGTAGAATTTGTTAAATCAAGGCAGAGACAGAGTGAAAG…
Lamb1_chr12_2183	chr12	31271342	31271862	+		GGTGGTGATGATGGTGGTGACAGTAGTGGTGGTATGGTGTAGGTGGTTAATGTGACACACCTACTGTGTGTCACATGTAGATCTAGAACTTGGGCCCCTACTGTGTGTCAGATCTAGTTGGGAATACAGCAGTAATCCTAGCAGAGCAAAACTATCTTAGACCTGGGGGGCGGGGGCGGGGGCGGGTTAAGAGTCCTCAATTTCTTGATGTATTTAAATGATTCTTCTTCTCTTTCTCAAAAACAAGACTTCTCACAACATTGAAACAAGGCCTGACTGCTGCTAGGATCTTGATATAAGCTGCCAGTGTTCAGAGATTACGCCACAGTTATCTCTGAACAGAATCGGTTTAATCAGCGCATGTAAGTAGGAAGCTGGGAAAGAATGAGAGCAAGATTG…
Lama1_chr17_7784	chr17	67960826	67961705	+		GCACGAGAGCTCACAGTTTCCTCTTGCCAAGGTACCACTTTGGAACAAAAAGGGGCTGTGAGTGTAAGATGCTGAAAACAAGAGAGTTTGCCTATTAGATAGCTGAGAGAAGCTGAAAGAACATCCTTTACAAATACAACTTTCTCTTCTACTGGGGTGGGAGTGGCAGCTGGGAACTAAGATGTCAAAACTGGATGACAAATGTGACCCTGAAATCACATGTGCCTGGCCATCATTTCTGTCCCCACATGTCAAAGTCACCCTCAGAACCATGAAGGAAGGGTCACTTCTGGAGCATGACATGATCACCCTATCTCTAGAGGAATGCCCCCATTGTCATATTGTCTTTCCTTCTACATTGTCAAGTGCTTGCTCCTTGGAACCATCATTGATATTGTG…
Foxa2_chr2_13858	chr2	147959105	147960053	-		GGCTCATTTGTGCTTCCAACAGCCGCCAGTGCCTATATACCTCAGGGGGTCTGACCTGAGGCTTTGATTGTTTTGCTTGTGTGGGGAGCTGAGACAAGCTATTAACCAGTGACGGAAGTGTCCATGACTCATTGGGACTCACAGGACTCAGAAAAGCAATCAGAACCACCTATGTGTTGTTACGACAGCAGGACACAGATTAAAATCAGCAGAATCGAATCACTGGGGTCAGGCTCAGAGTACCAAGCTGTGGTACTCCAGCTTCTCTTCCCCAGGGGGCTCTGACAGCAGAGCCTGATTTTCCCTCCACTGTTGAGGTAAGCCACACTCATATAGCTTTACTAACCAGGGACACGAAGTATCCAATAGTCACACAGACATGACTGCTCATCTGGCTCA…
Gata4_chr14_5729	chr14	63468388	63469232	-		CCTGCTAACTGCAATCATGGGAACCACATTCTTCATGCAGGGTCAAGTGAAGTTCTTACAAGCTAGGGAAAGGTCATATTTGTCGTTCGCTTTTCTGCCTACTCAATTTTGAGGGACAACTTGTATTATTACCTCTCTTCGCCGGGACTGATTTATGAGCTTGGAAGTCAGGTCATTCTTTCCTAGGTCGAAGAAAGAAAGGGGGCAGGGGGGCGGGGCGCGTCGTCCCCCTGAGCTAATACCTGATAAAATATCTGAATAGGTCCCTGTAGACCTTGACGCAGGCACATAACTATTTTAGCCTAATCTGATAAGACAACCAGAAAACTTTATCAGAGGAGAATGTAGCCTGCCATGTCGCAGCTCAATGGATGAGCCTTTTTATCTGAAATGACAGAC…
Bend5_chr4_8201	chr4	111340254	111341078	+		TCGCCCCTTCCTTATCTCTCCATCAAATCTACAGAAATCCTATGCACGGTGTTCTGGCTCACTCACAGTCTGTGCCTCACCTATCCCTTCATGCTGCTGTAACAAAACACCTTATACAGGGTAATACAAAAACCAGAAATGCCTGGCTCGTAGTTTTGGAGGTGGAGAAGTCCAGGATGAAGGTGCTAGTCATTGGTAACAGATGAAAGACCCTTCCTCATGCATTATGTGATTTGTTTGTTCTCAGGGAGCTCCTATAGACCTCTTGTACATGGTACTAGTCCTATTCATGAGGGTGGGCTCTGGTGGCTTTCCAAAGATATTCTAATAGTATCCCCATTGATTTAGTTTCAATTGTATGCATTTGGGGAACACTAGCATTCAAACATGCAGTAGGCC…
Epas1_chr17_10063	chr17	87048296	87049290	+		TGTCCCAGATCTCTGGCTTGGGTCAGGCTAATTCCAGTACTTCGTCTCTCTTACTCTGATCAACACAGTGCAATATCCATTTATTTAAAAAGCCACCTCTTCGTCCTTCTCTTTACAGGTCCTATCCTAGACCTTGGGGATTCAGCGTGAACAATCCCCCTGACCATGAGGAGCTGATGATCCATTGGTTAGAGAAGCGCAGCTAACATTCAGCAAATAAATGCTTCCAGAAAGCAAAAGCCAGGCAGTGAGAGAGACTGGCCAGGACGCCTCAGGCTGGAGGAGCCGGAAGAGGCTGAAGGATAAGTAGGGGAAAGGGCAGCCTGGGCTAGGCAGGCCTGAGAAGGGGACTGGTATAAGAGAGAACAGGAGAGATTCAGGTGGCTGGGCCAGGTAAGT…
Lamc1_chr1_12189	chr1	153252094	153252947	-		TGTTGGAGCAGGATTTAACTGATCTTGTATTTTCACAGCTGGACGGCTGTGATTCTATTCTTTCTTTCAAACACCCCACCCCATTAGTTACTGTAACTGCAGTGAAGGCAGAACAAGTTTGTCTGACCTCAGTGTGCTCCGAAGCCAGGGAGCCCTTAAAATCCAAAAGACACTCTAAAATGAGAGAAGTAATATTTGTTTCTTCCTCCAAACGGAGACCCCACCCCTCTCCACCCCCAGCTTTAAATTCAAAGGGTTGATGGTAAGTCAGCTGAGGGAGACTCTAGCCCACACCTGTGAACACCACTGCTCCCCTCACTGTCCCATTGTGTTTACTTGTGAGAAGGAATCTCCCAAAAGCAAAAAGCGAAAAGCGTTCACTCCACTTCGAGCTTTTGT…
Sox2_chr3_2007	chr3	34811644	34812275	+	range for full length CRE (measured)	CCCCAGCACTTCATCATCATGACATCATGATTTTGAGTTTAAACGTACATTTTTTTTTCATTTTTTATTAGGTATTTAGCTCATTTACATTTCCAATGCTATACCAAAAGTCCCCCATACCCACCCAACGTACATGTTTTTGTCTTCCTCTATAAATCATCAGCTTGCCAAAGGCAGTGAGATAATTTCCTTGTGTCCAGCTATAAAGTCACCTGGTGCCTGGGGAAGTTCCTGCTCAGGGCCAGCTCAGAGTCTCCGCTTCTCACAAAACAAAATGACTAAGAGTTTCTCCATTTTAAGTTTGCCTTGTGAGCTCAGGAGAAGTCGCTGCAAAGGGTTGTCTCCAGGCCTGTCTCCACCAACGAAAACCTGGGTTCGGAGGTGCAGTCAGGAAGAGGC…
Sox2_chr3_2009	chr3	34815162	34815739	+	range for full length CRE (measured)	TTTTATTTTGGTGGGGTACAGGACATTGAAATTGAGAGAGGGTTTCTTGTAACTGCAGCTGGTCTCGAACCTGTTTCGTAGCTAAGGCCTCGGATTCCTGATGCTCCTGCCTCAGCCCCCTGAGTGCTATAAAGGTGGGACATACAATTTAATCTTTACTGTGGCCCTTCAAAGTTGGCACCCTGGGATGGTTTAGAAGATGAGATGAAAGGCAGGGAGTTGCAGTCCCTCCGCTCCACCCCTACCGGAAGGCTGCCTTCAACCACCAGGTTATCTCTGGCTTCAAGGTGACCCTGACTGGAAGCAAGACCTAGCTGACTACCTTGGGGCTGTGCTTGGTTTGGTAGAGATTTCTACCCTTCAGGTGTGAGGGAAACCTCAACCTCGTTAATAGAAGAA…
Sox2_chr3_2007__DHS24_Brosh2022	chr3	34811722	34812780	+	range selected for sub-tiling (round 1)
Sox2_chr3_2009__DHS26_Brosh2022	chr3	34814500	34816213	+	range selected for sub-tiling (round 1)

## Sheet: sub-tile round1 metadata
original_CRE	CRE_id	chr	start (mm39)	end (mm39)	strand	sequence
Sparc_chr11_7211	Sparc_chr11_7211_subtile_shift_5_bp	chr11	55319147	55319417	-	gtggcctctctgggtttctctgtaaagctggaagaaatctaagggaaattctgagggcctggaggagaggagggtgtggggacgtggcagtggaagggagggcttagagccactgcagtgggcagcggcttgctcccggcttcagctagctggagcggaggtgatttcacactgaaaaaatgtctgaatcaggagaataactcaactggggatggggctagggaggcgggccctcagtgggggaggggaggggctggagacagcctggga
Sparc_chr11_7211	Sparc_chr11_7211_subtile_shift_10_bp	chr11	55319152	55319422	-	ttgctgtggcctctctgggtttctctgtaaagctggaagaaatctaagggaaattctgagggcctggaggagaggagggtgtggggacgtggcagtggaagggagggcttagagccactgcagtgggcagcggcttgctcccggcttcagctagctggagcggaggtgatttcacactgaaaaaatgtctgaatcaggagaataactcaactggggatggggctagggaggcgggccctcagtgggggaggggaggggctggagacagcc
Sparc_chr11_7211	Sparc_chr11_7211_subtile_shift_15_bp	chr11	55319157	55319427	-	cccgcttgctgtggcctctctgggtttctctgtaaagctggaagaaatctaagggaaattctgagggcctggaggagaggagggtgtggggacgtggcagtggaagggagggcttagagccactgcagtgggcagcggcttgctcccggcttcagctagctggagcggaggtgatttcacactgaaaaaatgtctgaatcaggagaataactcaactggggatggggctagggaggcgggccctcagtgggggaggggaggggctggaga
Sparc_chr11_7211	Sparc_chr11_7211_subtile_shift_20_bp	chr11	55319162	55319432	-	tccaccccgcttgctgtggcctctctgggtttctctgtaaagctggaagaaatctaagggaaattctgagggcctggaggagaggagggtgtggggacgtggcagtggaagggagggcttagagccactgcagtgggcagcggcttgctcccggcttcagctagctggagcggaggtgatttcacactgaaaaaatgtctgaatcaggagaataactcaactggggatggggctagggaggcgggccctcagtgggggaggggaggggct
Sparc_chr11_7211	Sparc_chr11_7211_subtile_shift_25_bp	chr11	55319167	55319437	-	agggctccaccccgcttgctgtggcctctctgggtttctctgtaaagctggaagaaatctaagggaaattctgagggcctggaggagaggagggtgtggggacgtggcagtggaagggagggcttagagccactgcagtgggcagcggcttgctcccggcttcagctagctggagcggaggtgatttcacactgaaaaaatgtctgaatcaggagaataactcaactggggatggggctagggaggcgggccctcagtgggggaggggag
Sparc_chr11_7211	Sparc_chr11_7211_subtile_shift_30_bp	chr11	55319172	55319442	-	taaacagggctccaccccgcttgctgtggcctctctgggtttctctgtaaagctggaagaaatctaagggaaattctgagggcctggaggagaggagggtgtggggacgtggcagtggaagggagggcttagagccactgcagtgggcagcggcttgctcccggcttcagctagctggagcggaggtgatttcacactgaaaaaatgtctgaatcaggagaataactcaactggggatggggctagggaggcgggccctcagtgggggag
Sparc_chr11_7211	Sparc_chr11_7211_subtile_shift_35_bp	chr11	55319177	55319447	-	tgaaataaacagggctccaccccgcttgctgtggcctctctgggtttctctgtaaagctggaagaaatctaagggaaattctgagggcctggaggagaggagggtgtggggacgtggcagtggaagggagggcttagagccactgcagtgggcagcggcttgctcccggcttcagctagctggagcggaggtgatttcacactgaaaaaatgtctgaatcaggagaataactcaactggggatggggctagggaggcgggccctcagtgg
Sparc_chr11_7211	Sparc_chr11_7211_subtile_shift_40_bp	chr11	55319182	55319452	-	atgggtgaaataaacagggctccaccccgcttgctgtggcctctctgggtttctctgtaaagctggaagaaatctaagggaaattctgagggcctggaggagaggagggtgtggggacgtggcagtggaagggagggcttagagccactgcagtgggcagcggcttgctcccggcttcagctagctggagcggaggtgatttcacactgaaaaaatgtctgaatcaggagaataactcaactggggatggggctagggaggcgggccctc
Sparc_chr11_7211	Sparc_chr11_7211_subtile_shift_45_bp	chr11	55319187	55319457	-	gagctatgggtgaaataaacagggctccaccccgcttgctgtggcctctctgggtttctctgtaaagctggaagaaatctaagggaaattctgagggcctggaggagaggagggtgtggggacgtggcagtggaagggagggcttagagccactgcagtgggcagcggcttgctcccggcttcagctagctggagcggaggtgatttcacactgaaaaaatgtctgaatcaggagaataactcaactggggatggggctagggaggcggg
Sparc_chr11_7211	Sparc_chr11_7211_subtile_shift_50_bp	chr11	55319192	55319462	-	agcaggagctatgggtgaaataaacagggctccaccccgcttgctgtggcctctctgggtttctctgtaaagctggaagaaatctaagggaaattctgagggcctggaggagaggagggtgtggggacgtggcagtggaagggagggcttagagccactgcagtgggcagcggcttgctcccggcttcagctagctggagcggaggtgatttcacactgaaaaaatgtctgaatcaggagaataactcaactggggatggggctagggag
Sparc_chr11_7211	Sparc_chr11_7211_subtile_shift_55_bp	chr11	55319197	55319467	-	tctgtagcaggagctatgggtgaaataaacagggctccaccccgcttgctgtggcctctctgggtttctctgtaaagctggaagaaatctaagggaaattctgagggcctggaggagaggagggtgtggggacgtggcagtggaagggagggcttagagccactgcagtgggcagcggcttgctcccggcttcagctagctggagcggaggtgatttcacactgaaaaaatgtctgaatcaggagaataactcaactggggatggggcta
Sparc_chr11_7211	Sparc_chr11_7211_subtile_shift_60_bp	chr11	55319202	55319472	-	cagggtctgtagcaggagctatgggtgaaataaacagggctccaccccgcttgctgtggcctctctgggtttctctgtaaagctggaagaaatctaagggaaattctgagggcctggaggagaggagggtgtggggacgtggcagtggaagggagggcttagagccactgcagtgggcagcggcttgctcccggcttcagctagctggagcggaggtgatttcacactgaaaaaatgtctgaatcaggagaataactcaactggggatgg
Sparc_chr11_7211	Sparc_chr11_7211_subtile_shift_65_bp	chr11	55319207	55319477	-	atgcccagggtctgtagcaggagctatgggtgaaataaacagggctccaccccgcttgctgtggcctctctgggtttctctgtaaagctggaagaaatctaagggaaattctgagggcctggaggagaggagggtgtggggacgtggcagtggaagggagggcttagagccactgcagtgggcagcggcttgctcccggcttcagctagctggagcggaggtgatttcacactgaaaaaatgtctgaatcaggagaataactcaactggg
Sparc_chr11_7211	Sparc_chr11_7211_subtile_shift_70_bp	chr11	55319212	55319482	-	ggactatgcccagggtctgtagcaggagctatgggtgaaataaacagggctccaccccgcttgctgtggcctctctgggtttctctgtaaagctggaagaaatctaagggaaattctgagggcctggaggagaggagggtgtggggacgtggcagtggaagggagggcttagagccactgcagtgggcagcggcttgctcccggcttcagctagctggagcggaggtgatttcacactgaaaaaatgtctgaatcaggagaataactcaa
Sparc_chr11_7211	Sparc_chr11_7211_subtile_shift_75_bp	chr11	55319217	55319487	-	ggggtggactatgcccagggtctgtagcaggagctatgggtgaaataaacagggctccaccccgcttgctgtggcctctctgggtttctctgtaaagctggaagaaatctaagggaaattctgagggcctggaggagaggagggtgtggggacgtggcagtggaagggagggcttagagccactgcagtgggcagcggcttgctcccggcttcagctagctggagcggaggtgatttcacactgaaaaaatgtctgaatcaggagaataa
Sparc_chr11_7211	Sparc_chr11_7211_subtile_shift_80_bp	chr11	55319222	55319492	-	actcaggggtggactatgcccagggtctgtagcaggagctatgggtgaaataaacagggctccaccccgcttgctgtggcctctctgggtttctctgtaaagctggaagaaatctaagggaaattctgagggcctggaggagaggagggtgtggggacgtggcagtggaagggagggcttagagccactgcagtgggcagcggcttgctcccggcttcagctagctggagcggaggtgatttcacactgaaaaaatgtctgaatcaggag
Sparc_chr11_7211	Sparc_chr11_7211_subtile_shift_85_bp	chr11	55319227	55319497	-	gcctcactcaggggtggactatgcccagggtctgtagcaggagctatgggtgaaataaacagggctccaccccgcttgctgtggcctctctgggtttctctgtaaagctggaagaaatctaagggaaattctgagggcctggaggagaggagggtgtggggacgtggcagtggaagggagggcttagagccactgcagtgggcagcggcttgctcccggcttcagctagctggagcggaggtgatttcacactgaaaaaatgtctgaatc
Sparc_chr11_7211	Sparc_chr11_7211_subtile_shift_90_bp	chr11	55319232	55319502	-	tgatagcctcactcaggggtggactatgcccagggtctgtagcaggagctatgggtgaaataaacagggctccaccccgcttgctgtggcctctctgggtttctctgtaaagctggaagaaatctaagggaaattctgagggcctggaggagaggagggtgtggggacgtggcagtggaagggagggcttagagccactgcagtgggcagcggcttgctcccggcttcagctagctggagcggaggtgatttcacactgaaaaaatgtct
Sparc_chr11_7211	Sparc_chr11_7211_subtile_shift_95_bp	chr11	55319237	55319507	-	tctactgatagcctcactcaggggtggactatgcccagggtctgtagcaggagctatgggtgaaataaacagggctccaccccgcttgctgtggcctctctgggtttctctgtaaagctggaagaaatctaagggaaattctgagggcctggaggagaggagggtgtggggacgtggcagtggaagggagggcttagagccactgcagtgggcagcggcttgctcccggcttcagctagctggagcggaggtgatttcacactgaaaaaa
Sparc_chr11_7211	Sparc_chr11_7211_subtile_shift_100_bp	chr11	55319242	55319512	-	caaattctactgatagcctcactcaggggtggactatgcccagggtctgtagcaggagctatgggtgaaataaacagggctccaccccgcttgctgtggcctctctgggtttctctgtaaagctggaagaaatctaagggaaattctgagggcctggaggagaggagggtgtggggacgtggcagtggaagggagggcttagagccactgcagtgggcagcggcttgctcccggcttcagctagctggagcggaggtgatttcacactga
Sparc_chr11_7211	Sparc_chr11_7211_subtile_shift_105_bp	chr11	55319247	55319517	-	tttaacaaattctactgatagcctcactcaggggtggactatgcccagggtctgtagcaggagctatgggtgaaataaacagggctccaccccgcttgctgtggcctctctgggtttctctgtaaagctggaagaaatctaagggaaattctgagggcctggaggagaggagggtgtggggacgtggcagtggaagggagggcttagagccactgcagtgggcagcggcttgctcccggcttcagctagctggagcggaggtgatttcac
Sparc_chr11_7211	Sparc_chr11_7211_subtile_shift_110_bp	chr11	55319252	55319522	-	cttgatttaacaaattctactgatagcctcactcaggggtggactatgcccagggtctgtagcaggagctatgggtgaaataaacagggctccaccccgcttgctgtggcctctctgggtttctctgtaaagctggaagaaatctaagggaaattctgagggcctggaggagaggagggtgtggggacgtggcagtggaagggagggcttagagccactgcagtgggcagcggcttgctcccggcttcagctagctggagcggaggtgat
Sparc_chr11_7211	Sparc_chr11_7211_subtile_shift_115_bp	chr11	55319257	55319527	-	tctgccttgatttaacaaattctactgatagcctcactcaggggtggactatgcccagggtctgtagcaggagctatgggtgaaataaacagggctccaccccgcttgctgtggcctctctgggtttctctgtaaagctggaagaaatctaagggaaattctgagggcctggaggagaggagggtgtggggacgtggcagtggaagggagggcttagagccactgcagtgggcagcggcttgctcccggcttcagctagctggagcggag
Sparc_chr11_7211	Sparc_chr11_7211_subtile_shift_120_bp	chr11	55319262	55319532	-	ctgtctctgccttgatttaacaaattctactgatagcctcactcaggggtggactatgcccagggtctgtagcaggagctatgggtgaaataaacagggctccaccccgcttgctgtggcctctctgggtttctctgtaaagctggaagaaatctaagggaaattctgagggcctggaggagaggagggtgtggggacgtggcagtggaagggagggcttagagccactgcagtgggcagcggcttgctcccggcttcagctagctggag
Sparc_chr11_7211	Sparc_chr11_7211_subtile_shift_125_bp	chr11	55319267	55319537	-	tcactctgtctctgccttgatttaacaaattctactgatagcctcactcaggggtggactatgcccagggtctgtagcaggagctatgggtgaaataaacagggctccaccccgcttgctgtggcctctctgggtttctctgtaaagctggaagaaatctaagggaaattctgagggcctggaggagaggagggtgtggggacgtggcagtggaagggagggcttagagccactgcagtgggcagcggcttgctcccggcttcagctagc
Sparc_chr11_7211	Sparc_chr11_7211_subtile_shift_130_bp	chr11	55319272	55319542	-	gactttcactctgtctctgccttgatttaacaaattctactgatagcctcactcaggggtggactatgcccagggtctgtagcaggagctatgggtgaaataaacagggctccaccccgcttgctgtggcctctctgggtttctctgtaaagctggaagaaatctaagggaaattctgagggcctggaggagaggagggtgtggggacgtggcagtggaagggagggcttagagccactgcagtgggcagcggcttgctcccggcttcag
Sparc_chr11_7211	Sparc_chr11_7211_subtile_shift_135_bp	chr11	55319277	55319547	-	tctgggactttcactctgtctctgccttgatttaacaaattctactgatagcctcactcaggggtggactatgcccagggtctgtagcaggagctatgggtgaaataaacagggctccaccccgcttgctgtggcctctctgggtttctctgtaaagctggaagaaatctaagggaaattctgagggcctggaggagaggagggtgtggggacgtggcagtggaagggagggcttagagccactgcagtgggcagcggcttgctcccggc
Sparc_chr11_7211	Sparc_chr11_7211_subtile_shift_140_bp	chr11	55319282	55319552	-	cactttctgggactttcactctgtctctgccttgatttaacaaattctactgatagcctcactcaggggtggactatgcccagggtctgtagcaggagctatgggtgaaataaacagggctccaccccgcttgctgtggcctctctgggtttctctgtaaagctggaagaaatctaagggaaattctgagggcctggaggagaggagggtgtggggacgtggcagtggaagggagggcttagagccactgcagtgggcagcggcttgctc
Sparc_chr11_7211	Sparc_chr11_7211_subtile_shift_145_bp	chr11	55319287	55319557	-	ctcttcactttctgggactttcactctgtctctgccttgatttaacaaattctactgatagcctcactcaggggtggactatgcccagggtctgtagcaggagctatgggtgaaataaacagggctccaccccgcttgctgtggcctctctgggtttctctgtaaagctggaagaaatctaagggaaattctgagggcctggaggagaggagggtgtggggacgtggcagtggaagggagggcttagagccactgcagtgggcagcggct
Sparc_chr11_7211	Sparc_chr11_7211_subtile_shift_150_bp	chr11	55319292	55319562	-	ctcttctcttcactttctgggactttcactctgtctctgccttgatttaacaaattctactgatagcctcactcaggggtggactatgcccagggtctgtagcaggagctatgggtgaaataaacagggctccaccccgcttgctgtggcctctctgggtttctctgtaaagctggaagaaatctaagggaaattctgagggcctggaggagaggagggtgtggggacgtggcagtggaagggagggcttagagccactgcagtgggcag
Sparc_chr11_7211	Sparc_chr11_7211_subtile_shift_155_bp	chr11	55319297	55319567	-	tgtgtctcttctcttcactttctgggactttcactctgtctctgccttgatttaacaaattctactgatagcctcactcaggggtggactatgcccagggtctgtagcaggagctatgggtgaaataaacagggctccaccccgcttgctgtggcctctctgggtttctctgtaaagctggaagaaatctaagggaaattctgagggcctggaggagaggagggtgtggggacgtggcagtggaagggagggcttagagccactgcagtg
Sparc_chr11_7211	Sparc_chr11_7211_subtile_shift_160_bp	chr11	55319302	55319572	-	ctgcctgtgtctcttctcttcactttctgggactttcactctgtctctgccttgatttaacaaattctactgatagcctcactcaggggtggactatgcccagggtctgtagcaggagctatgggtgaaataaacagggctccaccccgcttgctgtggcctctctgggtttctctgtaaagctggaagaaatctaagggaaattctgagggcctggaggagaggagggtgtggggacgtggcagtggaagggagggcttagagccactg
Sparc_chr11_7211	Sparc_chr11_7211_subtile_shift_165_bp	chr11	55319307	55319577	-	catctctgcctgtgtctcttctcttcactttctgggactttcactctgtctctgccttgatttaacaaattctactgatagcctcactcaggggtggactatgcccagggtctgtagcaggagctatgggtgaaataaacagggctccaccccgcttgctgtggcctctctgggtttctctgtaaagctggaagaaatctaagggaaattctgagggcctggaggagaggagggtgtggggacgtggcagtggaagggagggcttagagc
Sparc_chr11_7211	Sparc_chr11_7211_subtile_shift_170_bp	chr11	55319312	55319582	-	cgatgcatctctgcctgtgtctcttctcttcactttctgggactttcactctgtctctgccttgatttaacaaattctactgatagcctcactcaggggtggactatgcccagggtctgtagcaggagctatgggtgaaataaacagggctccaccccgcttgctgtggcctctctgggtttctctgtaaagctggaagaaatctaagggaaattctgagggcctggaggagaggagggtgtggggacgtggcagtggaagggagggctt
Sparc_chr11_7211	Sparc_chr11_7211_subtile_shift_175_bp	chr11	55319317	55319587	-	cacttcgatgcatctctgcctgtgtctcttctcttcactttctgggactttcactctgtctctgccttgatttaacaaattctactgatagcctcactcaggggtggactatgcccagggtctgtagcaggagctatgggtgaaataaacagggctccaccccgcttgctgtggcctctctgggtttctctgtaaagctggaagaaatctaagggaaattctgagggcctggaggagaggagggtgtggggacgtggcagtggaagggag
Sparc_chr11_7211	Sparc_chr11_7211_subtile_shift_180_bp	chr11	55319322	55319592	-	ctctccacttcgatgcatctctgcctgtgtctcttctcttcactttctgggactttcactctgtctctgccttgatttaacaaattctactgatagcctcactcaggggtggactatgcccagggtctgtagcaggagctatgggtgaaataaacagggctccaccccgcttgctgtggcctctctgggtttctctgtaaagctggaagaaatctaagggaaattctgagggcctggaggagaggagggtgtggggacgtggcagtggaa
Sparc_chr11_7211	Sparc_chr11_7211_subtile_shift_185_bp	chr11	55319327	55319597	-	tctgtctctccacttcgatgcatctctgcctgtgtctcttctcttcactttctgggactttcactctgtctctgccttgatttaacaaattctactgatagcctcactcaggggtggactatgcccagggtctgtagcaggagctatgggtgaaataaacagggctccaccccgcttgctgtggcctctctgggtttctctgtaaagctggaagaaatctaagggaaattctgagggcctggaggagaggagggtgtggggacgtggcag
Sparc_chr11_7211	Sparc_chr11_7211_subtile_shift_190_bp	chr11	55319332	55319602	-	gtctttctgtctctccacttcgatgcatctctgcctgtgtctcttctcttcactttctgggactttcactctgtctctgccttgatttaacaaattctactgatagcctcactcaggggtggactatgcccagggtctgtagcaggagctatgggtgaaataaacagggctccaccccgcttgctgtggcctctctgggtttctctgtaaagctggaagaaatctaagggaaattctgagggcctggaggagaggagggtgtggggacgt
Sparc_chr11_7211	Sparc_chr11_7211_subtile_shift_195_bp	chr11	55319337	55319607	-	gttaggtctttctgtctctccacttcgatgcatctctgcctgtgtctcttctcttcactttctgggactttcactctgtctctgccttgatttaacaaattctactgatagcctcactcaggggtggactatgcccagggtctgtagcaggagctatgggtgaaataaacagggctccaccccgcttgctgtggcctctctgggtttctctgtaaagctggaagaaatctaagggaaattctgagggcctggaggagaggagggtgtggg
Sparc_chr11_7211	Sparc_chr11_7211_subtile_shift_200_bp	chr11	55319342	55319612	-	tgtaggttaggtctttctgtctctccacttcgatgcatctctgcctgtgtctcttctcttcactttctgggactttcactctgtctctgccttgatttaacaaattctactgatagcctcactcaggggtggactatgcccagggtctgtagcaggagctatgggtgaaataaacagggctccaccccgcttgctgtggcctctctgggtttctctgtaaagctggaagaaatctaagggaaattctgagggcctggaggagaggagggt
Sparc_chr11_7211	Sparc_chr11_7211_subtile_shift_205_bp	chr11	55319347	55319617	-	tatggtgtaggttaggtctttctgtctctccacttcgatgcatctctgcctgtgtctcttctcttcactttctgggactttcactctgtctctgccttgatttaacaaattctactgatagcctcactcaggggtggactatgcccagggtctgtagcaggagctatgggtgaaataaacagggctccaccccgcttgctgtggcctctctgggtttctctgtaaagctggaagaaatctaagggaaattctgagggcctggaggagagg
Sparc_chr11_7211	Sparc_chr11_7211_subtile_shift_210_bp	chr11	55319352	55319622	-	ttgtctatggtgtaggttaggtctttctgtctctccacttcgatgcatctctgcctgtgtctcttctcttcactttctgggactttcactctgtctctgccttgatttaacaaattctactgatagcctcactcaggggtggactatgcccagggtctgtagcaggagctatgggtgaaataaacagggctccaccccgcttgctgtggcctctctgggtttctctgtaaagctggaagaaatctaagggaaattctgagggcctggagg
Sparc_chr11_7211	Sparc_chr11_7211_subtile_shift_215_bp	chr11	55319357	55319627	-	cctctttgtctatggtgtaggttaggtctttctgtctctccacttcgatgcatctctgcctgtgtctcttctcttcactttctgggactttcactctgtctctgccttgatttaacaaattctactgatagcctcactcaggggtggactatgcccagggtctgtagcaggagctatgggtgaaataaacagggctccaccccgcttgctgtggcctctctgggtttctctgtaaagctggaagaaatctaagggaaattctgagggcct
Sparc_chr11_7211	Sparc_chr11_7211_subtile_shift_220_bp	chr11	55319362	55319632	-	ctctgcctctttgtctatggtgtaggttaggtctttctgtctctccacttcgatgcatctctgcctgtgtctcttctcttcactttctgggactttcactctgtctctgccttgatttaacaaattctactgatagcctcactcaggggtggactatgcccagggtctgtagcaggagctatgggtgaaataaacagggctccaccccgcttgctgtggcctctctgggtttctctgtaaagctggaagaaatctaagggaaattctgag
Sparc_chr11_7211	Sparc_chr11_7211_subtile_shift_225_bp	chr11	55319367	55319637	-	tcatgctctgcctctttgtctatggtgtaggttaggtctttctgtctctccacttcgatgcatctctgcctgtgtctcttctcttcactttctgggactttcactctgtctctgccttgatttaacaaattctactgatagcctcactcaggggtggactatgcccagggtctgtagcaggagctatgggtgaaataaacagggctccaccccgcttgctgtggcctctctgggtttctctgtaaagctggaagaaatctaagggaaatt
Sparc_chr11_7211	Sparc_chr11_7211_subtile_shift_230_bp	chr11	55319372	55319642	-	cactatcatgctctgcctctttgtctatggtgtaggttaggtctttctgtctctccacttcgatgcatctctgcctgtgtctcttctcttcactttctgggactttcactctgtctctgccttgatttaacaaattctactgatagcctcactcaggggtggactatgcccagggtctgtagcaggagctatgggtgaaataaacagggctccaccccgcttgctgtggcctctctgggtttctctgtaaagctggaagaaatctaaggg
Sparc_chr11_7211	Sparc_chr11_7211_subtile_shift_235_bp	chr11	55319377	55319647	-	ttgaccactatcatgctctgcctctttgtctatggtgtaggttaggtctttctgtctctccacttcgatgcatctctgcctgtgtctcttctcttcactttctgggactttcactctgtctctgccttgatttaacaaattctactgatagcctcactcaggggtggactatgcccagggtctgtagcaggagctatgggtgaaataaacagggctccaccccgcttgctgtggcctctctgggtttctctgtaaagctggaagaaatct
Sparc_chr11_7211	Sparc_chr11_7211_subtile_shift_240_bp	chr11	55319382	55319652	-	gacctttgaccactatcatgctctgcctctttgtctatggtgtaggttaggtctttctgtctctccacttcgatgcatctctgcctgtgtctcttctcttcactttctgggactttcactctgtctctgccttgatttaacaaattctactgatagcctcactcaggggtggactatgcccagggtctgtagcaggagctatgggtgaaataaacagggctccaccccgcttgctgtggcctctctgggtttctctgtaaagctggaaga
Sparc_chr11_7211	Sparc_chr11_7211_subtile_shift_245_bp	chr11	55319387	55319657	-	ggatcgacctttgaccactatcatgctctgcctctttgtctatggtgtaggttaggtctttctgtctctccacttcgatgcatctctgcctgtgtctcttctcttcactttctgggactttcactctgtctctgccttgatttaacaaattctactgatagcctcactcaggggtggactatgcccagggtctgtagcaggagctatgggtgaaataaacagggctccaccccgcttgctgtggcctctctgggtttctctgtaaagctg
Sparc_chr11_7211	Sparc_chr11_7211_subtile_shift_250_bp	chr11	55319392	55319662	-	tcactggatcgacctttgaccactatcatgctctgcctctttgtctatggtgtaggttaggtctttctgtctctccacttcgatgcatctctgcctgtgtctcttctcttcactttctgggactttcactctgtctctgccttgatttaacaaattctactgatagcctcactcaggggtggactatgcccagggtctgtagcaggagctatgggtgaaataaacagggctccaccccgcttgctgtggcctctctgggtttctctgtaa
Sparc_chr11_7211	Sparc_chr11_7211_subtile_shift_255_bp	chr11	55319397	55319667	-	agaggtcactggatcgacctttgaccactatcatgctctgcctctttgtctatggtgtaggttaggtctttctgtctctccacttcgatgcatctctgcctgtgtctcttctcttcactttctgggactttcactctgtctctgccttgatttaacaaattctactgatagcctcactcaggggtggactatgcccagggtctgtagcaggagctatgggtgaaataaacagggctccaccccgcttgctgtggcctctctgggtttctc
Sparc_chr11_7211	Sparc_chr11_7211_subtile_shift_260_bp	chr11	55319402	55319672	-	agtttagaggtcactggatcgacctttgaccactatcatgctctgcctctttgtctatggtgtaggttaggtctttctgtctctccacttcgatgcatctctgcctgtgtctcttctcttcactttctgggactttcactctgtctctgccttgatttaacaaattctactgatagcctcactcaggggtggactatgcccagggtctgtagcaggagctatgggtgaaataaacagggctccaccccgcttgctgtggcctctctgggt
Sparc_chr11_7211	Sparc_chr11_7211_subtile_shift_265_bp	chr11	55319407	55319677	-	agtccagtttagaggtcactggatcgacctttgaccactatcatgctctgcctctttgtctatggtgtaggttaggtctttctgtctctccacttcgatgcatctctgcctgtgtctcttctcttcactttctgggactttcactctgtctctgccttgatttaacaaattctactgatagcctcactcaggggtggactatgcccagggtctgtagcaggagctatgggtgaaataaacagggctccaccccgcttgctgtggcctctc
Sparc_chr11_7211	Sparc_chr11_7211_subtile_shift_270_bp	chr11	55319412	55319682	-	tcttcagtccagtttagaggtcactggatcgacctttgaccactatcatgctctgcctctttgtctatggtgtaggttaggtctttctgtctctccacttcgatgcatctctgcctgtgtctcttctcttcactttctgggactttcactctgtctctgccttgatttaacaaattctactgatagcctcactcaggggtggactatgcccagggtctgtagcaggagctatgggtgaaataaacagggctccaccccgcttgctgtggc
Sparc_chr11_7211	Sparc_chr11_7211_subtile_shift_275_bp	chr11	55319417	55319687	-	accattcttcagtccagtttagaggtcactggatcgacctttgaccactatcatgctctgcctctttgtctatggtgtaggttaggtctttctgtctctccacttcgatgcatctctgcctgtgtctcttctcttcactttctgggactttcactctgtctctgccttgatttaacaaattctactgatagcctcactcaggggtggactatgcccagggtctgtagcaggagctatgggtgaaataaacagggctccaccccgcttgct
Sparc_chr11_7211	Sparc_chr11_7211_subtile_shift_280_bp	chr11	55319422	55319692	-	cgggaaccattcttcagtccagtttagaggtcactggatcgacctttgaccactatcatgctctgcctctttgtctatggtgtaggttaggtctttctgtctctccacttcgatgcatctctgcctgtgtctcttctcttcactttctgggactttcactctgtctctgccttgatttaacaaattctactgatagcctcactcaggggtggactatgcccagggtctgtagcaggagctatgggtgaaataaacagggctccaccccgc
Sparc_chr11_7211	Sparc_chr11_7211_subtile_shift_285_bp	chr11	55319427	55319697	-	taagccgggaaccattcttcagtccagtttagaggtcactggatcgacctttgaccactatcatgctctgcctctttgtctatggtgtaggttaggtctttctgtctctccacttcgatgcatctctgcctgtgtctcttctcttcactttctgggactttcactctgtctctgccttgatttaacaaattctactgatagcctcactcaggggtggactatgcccagggtctgtagcaggagctatgggtgaaataaacagggctccac
Sparc_chr11_7211	Sparc_chr11_7211_subtile_shift_290_bp	chr11	55319432	55319702	-	ctgaataagccgggaaccattcttcagtccagtttagaggtcactggatcgacctttgaccactatcatgctctgcctctttgtctatggtgtaggttaggtctttctgtctctccacttcgatgcatctctgcctgtgtctcttctcttcactttctgggactttcactctgtctctgccttgatttaacaaattctactgatagcctcactcaggggtggactatgcccagggtctgtagcaggagctatgggtgaaataaacagggc
Sparc_chr11_7211	Sparc_chr11_7211_subtile_shift_295_bp	chr11	55319437	55319707	-	agtgcctgaataagccgggaaccattcttcagtccagtttagaggtcactggatcgacctttgaccactatcatgctctgcctctttgtctatggtgtaggttaggtctttctgtctctccacttcgatgcatctctgcctgtgtctcttctcttcactttctgggactttcactctgtctctgccttgatttaacaaattctactgatagcctcactcaggggtggactatgcccagggtctgtagcaggagctatgggtgaaataaac
Sparc_chr11_7211	Sparc_chr11_7211_subtile_shift_300_bp	chr11	55319442	55319712	-	aagatagtgcctgaataagccgggaaccattcttcagtccagtttagaggtcactggatcgacctttgaccactatcatgctctgcctctttgtctatggtgtaggttaggtctttctgtctctccacttcgatgcatctctgcctgtgtctcttctcttcactttctgggactttcactctgtctctgccttgatttaacaaattctactgatagcctcactcaggggtggactatgcccagggtctgtagcaggagctatgggtgaaa
Sparc_chr11_7211	Sparc_chr11_7211_subtile_shift_305_bp	chr11	55319447	55319717	-	aagcaaagatagtgcctgaataagccgggaaccattcttcagtccagtttagaggtcactggatcgacctttgaccactatcatgctctgcctctttgtctatggtgtaggttaggtctttctgtctctccacttcgatgcatctctgcctgtgtctcttctcttcactttctgggactttcactctgtctctgccttgatttaacaaattctactgatagcctcactcaggggtggactatgcccagggtctgtagcaggagctatggg
Sparc_chr11_7211	Sparc_chr11_7211_subtile_shift_310_bp	chr11	55319452	55319722	-	ccactaagcaaagatagtgcctgaataagccgggaaccattcttcagtccagtttagaggtcactggatcgacctttgaccactatcatgctctgcctctttgtctatggtgtaggttaggtctttctgtctctccacttcgatgcatctctgcctgtgtctcttctcttcactttctgggactttcactctgtctctgccttgatttaacaaattctactgatagcctcactcaggggtggactatgcccagggtctgtagcaggagct
Sparc_chr11_7211	Sparc_chr11_7211_subtile_shift_315_bp	chr11	55319457	55319727	-	gataaccactaagcaaagatagtgcctgaataagccgggaaccattcttcagtccagtttagaggtcactggatcgacctttgaccactatcatgctctgcctctttgtctatggtgtaggttaggtctttctgtctctccacttcgatgcatctctgcctgtgtctcttctcttcactttctgggactttcactctgtctctgccttgatttaacaaattctactgatagcctcactcaggggtggactatgcccagggtctgtagcag
Sparc_chr11_7211	Sparc_chr11_7211_subtile_shift_320_bp	chr11	55319462	55319732	-	gcaaagataaccactaagcaaagatagtgcctgaataagccgggaaccattcttcagtccagtttagaggtcactggatcgacctttgaccactatcatgctctgcctctttgtctatggtgtaggttaggtctttctgtctctccacttcgatgcatctctgcctgtgtctcttctcttcactttctgggactttcactctgtctctgccttgatttaacaaattctactgatagcctcactcaggggtggactatgcccagggtctgt
Sparc_chr11_7211	Sparc_chr11_7211_subtile_shift_325_bp	chr11	55319467	55319737	-	attcagcaaagataaccactaagcaaagatagtgcctgaataagccgggaaccattcttcagtccagtttagaggtcactggatcgacctttgaccactatcatgctctgcctctttgtctatggtgtaggttaggtctttctgtctctccacttcgatgcatctctgcctgtgtctcttctcttcactttctgggactttcactctgtctctgccttgatttaacaaattctactgatagcctcactcaggggtggactatgcccaggg
Sparc_chr11_7211	Sparc_chr11_7211_subtile_shift_330_bp	chr11	55319472	55319742	-	aacaaattcagcaaagataaccactaagcaaagatagtgcctgaataagccgggaaccattcttcagtccagtttagaggtcactggatcgacctttgaccactatcatgctctgcctctttgtctatggtgtaggttaggtctttctgtctctccacttcgatgcatctctgcctgtgtctcttctcttcactttctgggactttcactctgtctctgccttgatttaacaaattctactgatagcctcactcaggggtggactatgcc
Sparc_chr11_7211	Sparc_chr11_7211_subtile_shift_335_bp	chr11	55319477	55319747	-	tgaacaacaaattcagcaaagataaccactaagcaaagatagtgcctgaataagccgggaaccattcttcagtccagtttagaggtcactggatcgacctttgaccactatcatgctctgcctctttgtctatggtgtaggttaggtctttctgtctctccacttcgatgcatctctgcctgtgtctcttctcttcactttctgggactttcactctgtctctgccttgatttaacaaattctactgatagcctcactcaggggtggact
Sparc_chr11_7211	Sparc_chr11_7211_subtile_shift_340_bp	chr11	55319482	55319752	-	agtagtgaacaacaaattcagcaaagataaccactaagcaaagatagtgcctgaataagccgggaaccattcttcagtccagtttagaggtcactggatcgacctttgaccactatcatgctctgcctctttgtctatggtgtaggttaggtctttctgtctctccacttcgatgcatctctgcctgtgtctcttctcttcactttctgggactttcactctgtctctgccttgatttaacaaattctactgatagcctcactcaggggt
Sparc_chr11_7211	Sparc_chr11_7211_subtile_shift_345_bp	chr11	55319487	55319757	-	taatcagtagtgaacaacaaattcagcaaagataaccactaagcaaagatagtgcctgaataagccgggaaccattcttcagtccagtttagaggtcactggatcgacctttgaccactatcatgctctgcctctttgtctatggtgtaggttaggtctttctgtctctccacttcgatgcatctctgcctgtgtctcttctcttcactttctgggactttcactctgtctctgccttgatttaacaaattctactgatagcctcactca
Sparc_chr11_7211	Sparc_chr11_7211_subtile_shift_350_bp	chr11	55319492	55319762	-	ggccataatcagtagtgaacaacaaattcagcaaagataaccactaagcaaagatagtgcctgaataagccgggaaccattcttcagtccagtttagaggtcactggatcgacctttgaccactatcatgctctgcctctttgtctatggtgtaggttaggtctttctgtctctccacttcgatgcatctctgcctgtgtctcttctcttcactttctgggactttcactctgtctctgccttgatttaacaaattctactgatagcctc
Sparc_chr11_7211	Sparc_chr11_7211_subtile_shift_355_bp	chr11	55319497	55319767	-	atcggggccataatcagtagtgaacaacaaattcagcaaagataaccactaagcaaagatagtgcctgaataagccgggaaccattcttcagtccagtttagaggtcactggatcgacctttgaccactatcatgctctgcctctttgtctatggtgtaggttaggtctttctgtctctccacttcgatgcatctctgcctgtgtctcttctcttcactttctgggactttcactctgtctctgccttgatttaacaaattctactgata
Sparc_chr11_7211	Sparc_chr11_7211_subtile_shift_360_bp	chr11	55319502	55319772	-	ttagaatcggggccataatcagtagtgaacaacaaattcagcaaagataaccactaagcaaagatagtgcctgaataagccgggaaccattcttcagtccagtttagaggtcactggatcgacctttgaccactatcatgctctgcctctttgtctatggtgtaggttaggtctttctgtctctccacttcgatgcatctctgcctgtgtctcttctcttcactttctgggactttcactctgtctctgccttgatttaacaaattctac
Sparc_chr11_7211	Sparc_chr11_7211_subtile_shift_365_bp	chr11	55319507	55319777	-	taactttagaatcggggccataatcagtagtgaacaacaaattcagcaaagataaccactaagcaaagatagtgcctgaataagccgggaaccattcttcagtccagtttagaggtcactggatcgacctttgaccactatcatgctctgcctctttgtctatggtgtaggttaggtctttctgtctctccacttcgatgcatctctgcctgtgtctcttctcttcactttctgggactttcactctgtctctgccttgatttaacaaat
Sparc_chr11_7211	Sparc_chr11_7211_subtile_shift_370_bp	chr11	55319512	55319782	-	acaagtaactttagaatcggggccataatcagtagtgaacaacaaattcagcaaagataaccactaagcaaagatagtgcctgaataagccgggaaccattcttcagtccagtttagaggtcactggatcgacctttgaccactatcatgctctgcctctttgtctatggtgtaggttaggtctttctgtctctccacttcgatgcatctctgcctgtgtctcttctcttcactttctgggactttcactctgtctctgccttgatttaa
Sparc_chr11_7211	Sparc_chr11_7211_subtile_shift_375_bp	chr11	55319517	55319787	-	ggttaacaagtaactttagaatcggggccataatcagtagtgaacaacaaattcagcaaagataaccactaagcaaagatagtgcctgaataagccgggaaccattcttcagtccagtttagaggtcactggatcgacctttgaccactatcatgctctgcctctttgtctatggtgtaggttaggtctttctgtctctccacttcgatgcatctctgcctgtgtctcttctcttcactttctgggactttcactctgtctctgccttga
Sparc_chr11_7211	Sparc_chr11_7211_subtile_shift_380_bp	chr11	55319522	55319792	-	caatgggttaacaagtaactttagaatcggggccataatcagtagtgaacaacaaattcagcaaagataaccactaagcaaagatagtgcctgaataagccgggaaccattcttcagtccagtttagaggtcactggatcgacctttgaccactatcatgctctgcctctttgtctatggtgtaggttaggtctttctgtctctccacttcgatgcatctctgcctgtgtctcttctcttcactttctgggactttcactctgtctctgc
Sparc_chr11_7211	Sparc_chr11_7211_subtile_shift_385_bp	chr11	55319527	55319797	-	gaaatcaatgggttaacaagtaactttagaatcggggccataatcagtagtgaacaacaaattcagcaaagataaccactaagcaaagatagtgcctgaataagccgggaaccattcttcagtccagtttagaggtcactggatcgacctttgaccactatcatgctctgcctctttgtctatggtgtaggttaggtctttctgtctctccacttcgatgcatctctgcctgtgtctcttctcttcactttctgggactttcactctgtc
Sparc_chr11_7211	Sparc_chr11_7211_subtile_shift_390_bp	chr11	55319532	55319802	-	ggacggaaatcaatgggttaacaagtaactttagaatcggggccataatcagtagtgaacaacaaattcagcaaagataaccactaagcaaagatagtgcctgaataagccgggaaccattcttcagtccagtttagaggtcactggatcgacctttgaccactatcatgctctgcctctttgtctatggtgtaggttaggtctttctgtctctccacttcgatgcatctctgcctgtgtctcttctcttcactttctgggactttcact
Sparc_chr11_7211	Sparc_chr11_7211_subtile_shift_395_bp	chr11	55319537	55319807	-	tcactggacggaaatcaatgggttaacaagtaactttagaatcggggccataatcagtagtgaacaacaaattcagcaaagataaccactaagcaaagatagtgcctgaataagccgggaaccattcttcagtccagtttagaggtcactggatcgacctttgaccactatcatgctctgcctctttgtctatggtgtaggttaggtctttctgtctctccacttcgatgcatctctgcctgtgtctcttctcttcactttctgggactt
Sparc_chr11_7211	Sparc_chr11_7211_subtile_shift_400_bp	chr11	55319542	55319812	-	ttgtatcactggacggaaatcaatgggttaacaagtaactttagaatcggggccataatcagtagtgaacaacaaattcagcaaagataaccactaagcaaagatagtgcctgaataagccgggaaccattcttcagtccagtttagaggtcactggatcgacctttgaccactatcatgctctgcctctttgtctatggtgtaggttaggtctttctgtctctccacttcgatgcatctctgcctgtgtctcttctcttcactttctgg
Sparc_chr11_7211	Sparc_chr11_7211_subtile_shift_405_bp	chr11	55319547	55319817	-	gacttttgtatcactggacggaaatcaatgggttaacaagtaactttagaatcggggccataatcagtagtgaacaacaaattcagcaaagataaccactaagcaaagatagtgcctgaataagccgggaaccattcttcagtccagtttagaggtcactggatcgacctttgaccactatcatgctctgcctctttgtctatggtgtaggttaggtctttctgtctctccacttcgatgcatctctgcctgtgtctcttctcttcactt
Sparc_chr11_7211	Sparc_chr11_7211_subtile_shift_410_bp	chr11	55319552	55319822	-	ccggtgacttttgtatcactggacggaaatcaatgggttaacaagtaactttagaatcggggccataatcagtagtgaacaacaaattcagcaaagataaccactaagcaaagatagtgcctgaataagccgggaaccattcttcagtccagtttagaggtcactggatcgacctttgaccactatcatgctctgcctctttgtctatggtgtaggttaggtctttctgtctctccacttcgatgcatctctgcctgtgtctcttctctt
Sparc_chr11_7211	Sparc_chr11_7211_subtile_shift_415_bp	chr11	55319557	55319827	-	aatctccggtgacttttgtatcactggacggaaatcaatgggttaacaagtaactttagaatcggggccataatcagtagtgaacaacaaattcagcaaagataaccactaagcaaagatagtgcctgaataagccgggaaccattcttcagtccagtttagaggtcactggatcgacctttgaccactatcatgctctgcctctttgtctatggtgtaggttaggtctttctgtctctccacttcgatgcatctctgcctgtgtctctt
Sparc_chr11_7211	Sparc_chr11_7211_subtile_shift_420_bp	chr11	55319562	55319832	-	attgtaatctccggtgacttttgtatcactggacggaaatcaatgggttaacaagtaactttagaatcggggccataatcagtagtgaacaacaaattcagcaaagataaccactaagcaaagatagtgcctgaataagccgggaaccattcttcagtccagtttagaggtcactggatcgacctttgaccactatcatgctctgcctctttgtctatggtgtaggttaggtctttctgtctctccacttcgatgcatctctgcctgtgt
Sparc_chr11_7211	Sparc_chr11_7211_subtile_shift_425_bp	chr11	55319567	55319837	-	gtcagattgtaatctccggtgacttttgtatcactggacggaaatcaatgggttaacaagtaactttagaatcggggccataatcagtagtgaacaacaaattcagcaaagataaccactaagcaaagatagtgcctgaataagccgggaaccattcttcagtccagtttagaggtcactggatcgacctttgaccactatcatgctctgcctctttgtctatggtgtaggttaggtctttctgtctctccacttcgatgcatctctgcc
Sparc_chr11_7211	Sparc_chr11_7211_subtile_shift_430_bp	chr11	55319572	55319842	-	aagaagtcagattgtaatctccggtgacttttgtatcactggacggaaatcaatgggttaacaagtaactttagaatcggggccataatcagtagtgaacaacaaattcagcaaagataaccactaagcaaagatagtgcctgaataagccgggaaccattcttcagtccagtttagaggtcactggatcgacctttgaccactatcatgctctgcctctttgtctatggtgtaggttaggtctttctgtctctccacttcgatgcatct
Sparc_chr11_7211	Sparc_chr11_7211_subtile_shift_435_bp	chr11	55319577	55319847	-	aaacaaagaagtcagattgtaatctccggtgacttttgtatcactggacggaaatcaatgggttaacaagtaactttagaatcggggccataatcagtagtgaacaacaaattcagcaaagataaccactaagcaaagatagtgcctgaataagccgggaaccattcttcagtccagtttagaggtcactggatcgacctttgaccactatcatgctctgcctctttgtctatggtgtaggttaggtctttctgtctctccacttcgatg
Sparc_chr11_7211	Sparc_chr11_7211_subtile_shift_440_bp	chr11	55319582	55319852	-	gtgtcaaacaaagaagtcagattgtaatctccggtgacttttgtatcactggacggaaatcaatgggttaacaagtaactttagaatcggggccataatcagtagtgaacaacaaattcagcaaagataaccactaagcaaagatagtgcctgaataagccgggaaccattcttcagtccagtttagaggtcactggatcgacctttgaccactatcatgctctgcctctttgtctatggtgtaggttaggtctttctgtctctccactt
Sparc_chr11_7211	Sparc_chr11_7211_subtile_shift_445_bp	chr11	55319587	55319857	-	ggttagtgtcaaacaaagaagtcagattgtaatctccggtgacttttgtatcactggacggaaatcaatgggttaacaagtaactttagaatcggggccataatcagtagtgaacaacaaattcagcaaagataaccactaagcaaagatagtgcctgaataagccgggaaccattcttcagtccagtttagaggtcactggatcgacctttgaccactatcatgctctgcctctttgtctatggtgtaggttaggtctttctgtctctc
Sparc_chr11_7211	Sparc_chr11_7211_subtile_shift_450_bp	chr11	55319592	55319862	-	atattggttagtgtcaaacaaagaagtcagattgtaatctccggtgacttttgtatcactggacggaaatcaatgggttaacaagtaactttagaatcggggccataatcagtagtgaacaacaaattcagcaaagataaccactaagcaaagatagtgcctgaataagccgggaaccattcttcagtccagtttagaggtcactggatcgacctttgaccactatcatgctctgcctctttgtctatggtgtaggttaggtctttctgt
Sparc_chr11_7211	Sparc_chr11_7211_subtile_shift_455_bp	chr11	55319597	55319867	-	atgagatattggttagtgtcaaacaaagaagtcagattgtaatctccggtgacttttgtatcactggacggaaatcaatgggttaacaagtaactttagaatcggggccataatcagtagtgaacaacaaattcagcaaagataaccactaagcaaagatagtgcctgaataagccgggaaccattcttcagtccagtttagaggtcactggatcgacctttgaccactatcatgctctgcctctttgtctatggtgtaggttaggtctt
Sparc_chr11_7211	Sparc_chr11_7211_subtile_shift_460_bp	chr11	55319602	55319872	-	gtcatatgagatattggttagtgtcaaacaaagaagtcagattgtaatctccggtgacttttgtatcactggacggaaatcaatgggttaacaagtaactttagaatcggggccataatcagtagtgaacaacaaattcagcaaagataaccactaagcaaagatagtgcctgaataagccgggaaccattcttcagtccagtttagaggtcactggatcgacctttgaccactatcatgctctgcctctttgtctatggtgtaggttag
Sparc_chr11_7211	Sparc_chr11_7211_subtile_shift_465_bp	chr11	55319607	55319877	-	gttaggtcatatgagatattggttagtgtcaaacaaagaagtcagattgtaatctccggtgacttttgtatcactggacggaaatcaatgggttaacaagtaactttagaatcggggccataatcagtagtgaacaacaaattcagcaaagataaccactaagcaaagatagtgcctgaataagccgggaaccattcttcagtccagtttagaggtcactggatcgacctttgaccactatcatgctctgcctctttgtctatggtgtag
Sparc_chr11_7211	Sparc_chr11_7211_subtile_shift_470_bp	chr11	55319612	55319882	-	atgctgttaggtcatatgagatattggttagtgtcaaacaaagaagtcagattgtaatctccggtgacttttgtatcactggacggaaatcaatgggttaacaagtaactttagaatcggggccataatcagtagtgaacaacaaattcagcaaagataaccactaagcaaagatagtgcctgaataagccgggaaccattcttcagtccagtttagaggtcactggatcgacctttgaccactatcatgctctgcctctttgtctatgg
Sparc_chr11_7211	Sparc_chr11_7211_subtile_shift_475_bp	chr11	55319617	55319887	-	agccgatgctgttaggtcatatgagatattggttagtgtcaaacaaagaagtcagattgtaatctccggtgacttttgtatcactggacggaaatcaatgggttaacaagtaactttagaatcggggccataatcagtagtgaacaacaaattcagcaaagataaccactaagcaaagatagtgcctgaataagccgggaaccattcttcagtccagtttagaggtcactggatcgacctttgaccactatcatgctctgcctctttgtc
Sparc_chr11_7211	Sparc_chr11_7211_subtile_shift_480_bp	chr11	55319622	55319892	-	gggaaagccgatgctgttaggtcatatgagatattggttagtgtcaaacaaagaagtcagattgtaatctccggtgacttttgtatcactggacggaaatcaatgggttaacaagtaactttagaatcggggccataatcagtagtgaacaacaaattcagcaaagataaccactaagcaaagatagtgcctgaataagccgggaaccattcttcagtccagtttagaggtcactggatcgacctttgaccactatcatgctctgcctct
Sparc_chr11_7211	Sparc_chr11_7211_subtile_shift_485_bp	chr11	55319627	55319897	-	atgctgggaaagccgatgctgttaggtcatatgagatattggttagtgtcaaacaaagaagtcagattgtaatctccggtgacttttgtatcactggacggaaatcaatgggttaacaagtaactttagaatcggggccataatcagtagtgaacaacaaattcagcaaagataaccactaagcaaagatagtgcctgaataagccgggaaccattcttcagtccagtttagaggtcactggatcgacctttgaccactatcatgctctg
Sparc_chr11_7211	Sparc_chr11_7211_subtile_shift_490_bp	chr11	55319632	55319902	-	atccaatgctgggaaagccgatgctgttaggtcatatgagatattggttagtgtcaaacaaagaagtcagattgtaatctccggtgacttttgtatcactggacggaaatcaatgggttaacaagtaactttagaatcggggccataatcagtagtgaacaacaaattcagcaaagataaccactaagcaaagatagtgcctgaataagccgggaaccattcttcagtccagtttagaggtcactggatcgacctttgaccactatcatg
Sparc_chr11_7211	Sparc_chr11_7211_subtile_shift_495_bp	chr11	55319637	55319907	-	gaatgatccaatgctgggaaagccgatgctgttaggtcatatgagatattggttagtgtcaaacaaagaagtcagattgtaatctccggtgacttttgtatcactggacggaaatcaatgggttaacaagtaactttagaatcggggccataatcagtagtgaacaacaaattcagcaaagataaccactaagcaaagatagtgcctgaataagccgggaaccattcttcagtccagtttagaggtcactggatcgacctttgaccacta
Sparc_chr11_7211	Sparc_chr11_7211_subtile_shift_500_bp	chr11	55319642	55319912	-	tgagtgaatgatccaatgctgggaaagccgatgctgttaggtcatatgagatattggttagtgtcaaacaaagaagtcagattgtaatctccggtgacttttgtatcactggacggaaatcaatgggttaacaagtaactttagaatcggggccataatcagtagtgaacaacaaattcagcaaagataaccactaagcaaagatagtgcctgaataagccgggaaccattcttcagtccagtttagaggtcactggatcgacctttgac
Sparc_chr11_7211	Sparc_chr11_7211_subtile_shift_505_bp	chr11	55319647	55319917	-	ggcagtgagtgaatgatccaatgctgggaaagccgatgctgttaggtcatatgagatattggttagtgtcaaacaaagaagtcagattgtaatctccggtgacttttgtatcactggacggaaatcaatgggttaacaagtaactttagaatcggggccataatcagtagtgaacaacaaattcagcaaagataaccactaagcaaagatagtgcctgaataagccgggaaccattcttcagtccagtttagaggtcactggatcgacct
Sparc_chr11_7211	Sparc_chr11_7211_subtile_shift_510_bp	chr11	55319652	55319922	-	agataggcagtgagtgaatgatccaatgctgggaaagccgatgctgttaggtcatatgagatattggttagtgtcaaacaaagaagtcagattgtaatctccggtgacttttgtatcactggacggaaatcaatgggttaacaagtaactttagaatcggggccataatcagtagtgaacaacaaattcagcaaagataaccactaagcaaagatagtgcctgaataagccgggaaccattcttcagtccagtttagaggtcactggatc
Sparc_chr11_7211	Sparc_chr11_7211_subtile_shift_515_bp	chr11	55319657	55319927	-	tgtgcagataggcagtgagtgaatgatccaatgctgggaaagccgatgctgttaggtcatatgagatattggttagtgtcaaacaaagaagtcagattgtaatctccggtgacttttgtatcactggacggaaatcaatgggttaacaagtaactttagaatcggggccataatcagtagtgaacaacaaattcagcaaagataaccactaagcaaagatagtgcctgaataagccgggaaccattcttcagtccagtttagaggtcact
Sparc_chr11_7211	Sparc_chr11_7211_subtile_shift_520_bp	chr11	55319662	55319932	-	gcctgtgtgcagataggcagtgagtgaatgatccaatgctgggaaagccgatgctgttaggtcatatgagatattggttagtgtcaaacaaagaagtcagattgtaatctccggtgacttttgtatcactggacggaaatcaatgggttaacaagtaactttagaatcggggccataatcagtagtgaacaacaaattcagcaaagataaccactaagcaaagatagtgcctgaataagccgggaaccattcttcagtccagtttagagg
Sparc_chr11_7211	Sparc_chr11_7211_subtile_shift_525_bp	chr11	55319667	55319937	-	ggagagcctgtgtgcagataggcagtgagtgaatgatccaatgctgggaaagccgatgctgttaggtcatatgagatattggttagtgtcaaacaaagaagtcagattgtaatctccggtgacttttgtatcactggacggaaatcaatgggttaacaagtaactttagaatcggggccataatcagtagtgaacaacaaattcagcaaagataaccactaagcaaagatagtgcctgaataagccgggaaccattcttcagtccagttt
Sparc_chr11_7211	Sparc_chr11_7211_subtile_shift_530_bp	chr11	55319672	55319942	-	ttctaggagagcctgtgtgcagataggcagtgagtgaatgatccaatgctgggaaagccgatgctgttaggtcatatgagatattggttagtgtcaaacaaagaagtcagattgtaatctccggtgacttttgtatcactggacggaaatcaatgggttaacaagtaactttagaatcggggccataatcagtagtgaacaacaaattcagcaaagataaccactaagcaaagatagtgcctgaataagccgggaaccattcttcagtcc
Sparc_chr11_7211	Sparc_chr11_7211_subtile_shift_535_bp	chr11	55319677	55319947	-	gggaattctaggagagcctgtgtgcagataggcagtgagtgaatgatccaatgctgggaaagccgatgctgttaggtcatatgagatattggttagtgtcaaacaaagaagtcagattgtaatctccggtgacttttgtatcactggacggaaatcaatgggttaacaagtaactttagaatcggggccataatcagtagtgaacaacaaattcagcaaagataaccactaagcaaagatagtgcctgaataagccgggaaccattcttc
Sparc_chr11_7211	Sparc_chr11_7211_subtile_shift_540_bp	chr11	55319682	55319952	-	tccaagggaattctaggagagcctgtgtgcagataggcagtgagtgaatgatccaatgctgggaaagccgatgctgttaggtcatatgagatattggttagtgtcaaacaaagaagtcagattgtaatctccggtgacttttgtatcactggacggaaatcaatgggttaacaagtaactttagaatcggggccataatcagtagtgaacaacaaattcagcaaagataaccactaagcaaagatagtgcctgaataagccgggaaccat
Sparc_chr11_7211	Sparc_chr11_7211_subtile_shift_545_bp	chr11	55319687	55319957	-	ttggttccaagggaattctaggagagcctgtgtgcagataggcagtgagtgaatgatccaatgctgggaaagccgatgctgttaggtcatatgagatattggttagtgtcaaacaaagaagtcagattgtaatctccggtgacttttgtatcactggacggaaatcaatgggttaacaagtaactttagaatcggggccataatcagtagtgaacaacaaattcagcaaagataaccactaagcaaagatagtgcctgaataagccggga
Sparc_chr11_7211	Sparc_chr11_7211_subtile_shift_550_bp	chr11	55319692	55319962	-	tatatttggttccaagggaattctaggagagcctgtgtgcagataggcagtgagtgaatgatccaatgctgggaaagccgatgctgttaggtcatatgagatattggttagtgtcaaacaaagaagtcagattgtaatctccggtgacttttgtatcactggacggaaatcaatgggttaacaagtaactttagaatcggggccataatcagtagtgaacaacaaattcagcaaagataaccactaagcaaagatagtgcctgaataagc
Sparc_chr11_7211	Sparc_chr11_7211_subtile_shift_555_bp	chr11	55319697	55319967	-	aataatatatttggttccaagggaattctaggagagcctgtgtgcagataggcagtgagtgaatgatccaatgctgggaaagccgatgctgttaggtcatatgagatattggttagtgtcaaacaaagaagtcagattgtaatctccggtgacttttgtatcactggacggaaatcaatgggttaacaagtaactttagaatcggggccataatcagtagtgaacaacaaattcagcaaagataaccactaagcaaagatagtgcctgaa
Sparc_chr11_7211	Sparc_chr11_7211_subtile_shift_560_bp	chr11	55319702	55319972	-	taccaaataatatatttggttccaagggaattctaggagagcctgtgtgcagataggcagtgagtgaatgatccaatgctgggaaagccgatgctgttaggtcatatgagatattggttagtgtcaaacaaagaagtcagattgtaatctccggtgacttttgtatcactggacggaaatcaatgggttaacaagtaactttagaatcggggccataatcagtagtgaacaacaaattcagcaaagataaccactaagcaaagatagtgc
Sparc_chr11_7211	Sparc_chr11_7211_subtile_shift_565_bp	chr11	55319707	55319977	-	gaaactaccaaataatatatttggttccaagggaattctaggagagcctgtgtgcagataggcagtgagtgaatgatccaatgctgggaaagccgatgctgttaggtcatatgagatattggttagtgtcaaacaaagaagtcagattgtaatctccggtgacttttgtatcactggacggaaatcaatgggttaacaagtaactttagaatcggggccataatcagtagtgaacaacaaattcagcaaagataaccactaagcaaagat
Sparc_chr11_7211	Sparc_chr11_7211_subtile_shift_570_bp	chr11	55319712	55319982	-	gaggagaaactaccaaataatatatttggttccaagggaattctaggagagcctgtgtgcagataggcagtgagtgaatgatccaatgctgggaaagccgatgctgttaggtcatatgagatattggttagtgtcaaacaaagaagtcagattgtaatctccggtgacttttgtatcactggacggaaatcaatgggttaacaagtaactttagaatcggggccataatcagtagtgaacaacaaattcagcaaagataaccactaagca
Sparc_chr11_7211	Sparc_chr11_7211_subtile_shift_575_bp	chr11	55319717	55319987	-	gggaggaggagaaactaccaaataatatatttggttccaagggaattctaggagagcctgtgtgcagataggcagtgagtgaatgatccaatgctgggaaagccgatgctgttaggtcatatgagatattggttagtgtcaaacaaagaagtcagattgtaatctccggtgacttttgtatcactggacggaaatcaatgggttaacaagtaactttagaatcggggccataatcagtagtgaacaacaaattcagcaaagataaccact
Sparc_chr11_7211	Sparc_chr11_7211_subtile_shift_580_bp	chr11	55319722	55319992	-	ggagggggaggaggagaaactaccaaataatatatttggttccaagggaattctaggagagcctgtgtgcagataggcagtgagtgaatgatccaatgctgggaaagccgatgctgttaggtcatatgagatattggttagtgtcaaacaaagaagtcagattgtaatctccggtgacttttgtatcactggacggaaatcaatgggttaacaagtaactttagaatcggggccataatcagtagtgaacaacaaattcagcaaagataa
Sparc_chr11_7211	Sparc_chr11_7211_subtile_shift_585_bp	chr11	55319727	55319997	-	aagggggagggggaggaggagaaactaccaaataatatatttggttccaagggaattctaggagagcctgtgtgcagataggcagtgagtgaatgatccaatgctgggaaagccgatgctgttaggtcatatgagatattggttagtgtcaaacaaagaagtcagattgtaatctccggtgacttttgtatcactggacggaaatcaatgggttaacaagtaactttagaatcggggccataatcagtagtgaacaacaaattcagcaaa
Sparc_chr11_7211	Sparc_chr11_7211_subtile_shift_590_bp	chr11	55319732	55320002	-	gagggaagggggagggggaggaggagaaactaccaaataatatatttggttccaagggaattctaggagagcctgtgtgcagataggcagtgagtgaatgatccaatgctgggaaagccgatgctgttaggtcatatgagatattggttagtgtcaaacaaagaagtcagattgtaatctccggtgacttttgtatcactggacggaaatcaatgggttaacaagtaactttagaatcggggccataatcagtagtgaacaacaaattca
Sparc_chr11_7211	Sparc_chr11_7211_subtile_shift_595_bp	chr11	55319737	55320007	-	aggaagagggaagggggagggggaggaggagaaactaccaaataatatatttggttccaagggaattctaggagagcctgtgtgcagataggcagtgagtgaatgatccaatgctgggaaagccgatgctgttaggtcatatgagatattggttagtgtcaaacaaagaagtcagattgtaatctccggtgacttttgtatcactggacggaaatcaatgggttaacaagtaactttagaatcggggccataatcagtagtgaacaacaa
Sparc_chr11_7211	Sparc_chr11_7211_subtile_shift_600_bp	chr11	55319742	55320012	-	aggggaggaagagggaagggggagggggaggaggagaaactaccaaataatatatttggttccaagggaattctaggagagcctgtgtgcagataggcagtgagtgaatgatccaatgctgggaaagccgatgctgttaggtcatatgagatattggttagtgtcaaacaaagaagtcagattgtaatctccggtgacttttgtatcactggacggaaatcaatgggttaacaagtaactttagaatcggggccataatcagtagtgaac
Sparc_chr11_7211	Sparc_chr11_7211_subtile_shift_605_bp	chr11	55319747	55320017	-	ggagaaggggaggaagagggaagggggagggggaggaggagaaactaccaaataatatatttggttccaagggaattctaggagagcctgtgtgcagataggcagtgagtgaatgatccaatgctgggaaagccgatgctgttaggtcatatgagatattggttagtgtcaaacaaagaagtcagattgtaatctccggtgacttttgtatcactggacggaaatcaatgggttaacaagtaactttagaatcggggccataatcagtag
Sparc_chr11_7211	Sparc_chr11_7211_subtile_shift_610_bp	chr11	55319752	55320022	-	gaggaggagaaggggaggaagagggaagggggagggggaggaggagaaactaccaaataatatatttggttccaagggaattctaggagagcctgtgtgcagataggcagtgagtgaatgatccaatgctgggaaagccgatgctgttaggtcatatgagatattggttagtgtcaaacaaagaagtcagattgtaatctccggtgacttttgtatcactggacggaaatcaatgggttaacaagtaactttagaatcggggccataatc
Sparc_chr11_7211	Sparc_chr11_7211_subtile_shift_615_bp	chr11	55319757	55320027	-	aggaggaggaggagaaggggaggaagagggaagggggagggggaggaggagaaactaccaaataatatatttggttccaagggaattctaggagagcctgtgtgcagataggcagtgagtgaatgatccaatgctgggaaagccgatgctgttaggtcatatgagatattggttagtgtcaaacaaagaagtcagattgtaatctccggtgacttttgtatcactggacggaaatcaatgggttaacaagtaactttagaatcggggcca
Sparc_chr11_7211	Sparc_chr11_7211_subtile_shift_620_bp	chr11	55319762	55320032	-	aaagaaggaggaggaggagaaggggaggaagagggaagggggagggggaggaggagaaactaccaaataatatatttggttccaagggaattctaggagagcctgtgtgcagataggcagtgagtgaatgatccaatgctgggaaagccgatgctgttaggtcatatgagatattggttagtgtcaaacaaagaagtcagattgtaatctccggtgacttttgtatcactggacggaaatcaatgggttaacaagtaactttagaatcgg
Sparc_chr11_7211	Sparc_chr11_7211_subtile_shift_625_bp	chr11	55319767	55320037	-	ttcacaaagaaggaggaggaggagaaggggaggaagagggaagggggagggggaggaggagaaactaccaaataatatatttggttccaagggaattctaggagagcctgtgtgcagataggcagtgagtgaatgatccaatgctgggaaagccgatgctgttaggtcatatgagatattggttagtgtcaaacaaagaagtcagattgtaatctccggtgacttttgtatcactggacggaaatcaatgggttaacaagtaactttaga
Lamb1_chr12_2183	Lamb1_chr12_2183_subtile_shift_5_bp	chr12	31271347	31271617	+	gatgatggtggtgacagtagtggtggtatggtgtaggtggttaatgtgacacacctactgtgtgtcacatgtagatctagaacttgggcccctactgtgtgtcagatctagttgggaatacagcagtaatcctagcagagcaaaactatcttagacctggggggcgggggcgggggcgggttaagagtcctcaatttcttgatgtatttaaatgattcttcttctctttctcaaaaacaagacttctcacaacattgaaacaaggcctga
Lamb1_chr12_2183	Lamb1_chr12_2183_subtile_shift_10_bp	chr12	31271352	31271622	+	tggtggtgacagtagtggtggtatggtgtaggtggttaatgtgacacacctactgtgtgtcacatgtagatctagaacttgggcccctactgtgtgtcagatctagttgggaatacagcagtaatcctagcagagcaaaactatcttagacctggggggcgggggcgggggcgggttaagagtcctcaatttcttgatgtatttaaatgattcttcttctctttctcaaaaacaagacttctcacaacattgaaacaaggcctgactgct
Lamb1_chr12_2183	Lamb1_chr12_2183_subtile_shift_15_bp	chr12	31271357	31271627	+	gtgacagtagtggtggtatggtgtaggtggttaatgtgacacacctactgtgtgtcacatgtagatctagaacttgggcccctactgtgtgtcagatctagttgggaatacagcagtaatcctagcagagcaaaactatcttagacctggggggcgggggcgggggcgggttaagagtcctcaatttcttgatgtatttaaatgattcttcttctctttctcaaaaacaagacttctcacaacattgaaacaaggcctgactgctgctag
Lamb1_chr12_2183	Lamb1_chr12_2183_subtile_shift_20_bp	chr12	31271362	31271632	+	agtagtggtggtatggtgtaggtggttaatgtgacacacctactgtgtgtcacatgtagatctagaacttgggcccctactgtgtgtcagatctagttgggaatacagcagtaatcctagcagagcaaaactatcttagacctggggggcgggggcgggggcgggttaagagtcctcaatttcttgatgtatttaaatgattcttcttctctttctcaaaaacaagacttctcacaacattgaaacaaggcctgactgctgctaggatct
Lamb1_chr12_2183	Lamb1_chr12_2183_subtile_shift_25_bp	chr12	31271367	31271637	+	tggtggtatggtgtaggtggttaatgtgacacacctactgtgtgtcacatgtagatctagaacttgggcccctactgtgtgtcagatctagttgggaatacagcagtaatcctagcagagcaaaactatcttagacctggggggcgggggcgggggcgggttaagagtcctcaatttcttgatgtatttaaatgattcttcttctctttctcaaaaacaagacttctcacaacattgaaacaaggcctgactgctgctaggatcttgata
Lamb1_chr12_2183	Lamb1_chr12_2183_subtile_shift_30_bp	chr12	31271372	31271642	+	gtatggtgtaggtggttaatgtgacacacctactgtgtgtcacatgtagatctagaacttgggcccctactgtgtgtcagatctagttgggaatacagcagtaatcctagcagagcaaaactatcttagacctggggggcgggggcgggggcgggttaagagtcctcaatttcttgatgtatttaaatgattcttcttctctttctcaaaaacaagacttctcacaacattgaaacaaggcctgactgctgctaggatcttgatataagc
Lamb1_chr12_2183	Lamb1_chr12_2183_subtile_shift_35_bp	chr12	31271377	31271647	+	gtgtaggtggttaatgtgacacacctactgtgtgtcacatgtagatctagaacttgggcccctactgtgtgtcagatctagttgggaatacagcagtaatcctagcagagcaaaactatcttagacctggggggcgggggcgggggcgggttaagagtcctcaatttcttgatgtatttaaatgattcttcttctctttctcaaaaacaagacttctcacaacattgaaacaaggcctgactgctgctaggatcttgatataagctgcca
Lamb1_chr12_2183	Lamb1_chr12_2183_subtile_shift_40_bp	chr12	31271382	31271652	+	ggtggttaatgtgacacacctactgtgtgtcacatgtagatctagaacttgggcccctactgtgtgtcagatctagttgggaatacagcagtaatcctagcagagcaaaactatcttagacctggggggcgggggcgggggcgggttaagagtcctcaatttcttgatgtatttaaatgattcttcttctctttctcaaaaacaagacttctcacaacattgaaacaaggcctgactgctgctaggatcttgatataagctgccagtgtt
Lamb1_chr12_2183	Lamb1_chr12_2183_subtile_shift_45_bp	chr12	31271387	31271657	+	ttaatgtgacacacctactgtgtgtcacatgtagatctagaacttgggcccctactgtgtgtcagatctagttgggaatacagcagtaatcctagcagagcaaaactatcttagacctggggggcgggggcgggggcgggttaagagtcctcaatttcttgatgtatttaaatgattcttcttctctttctcaaaaacaagacttctcacaacattgaaacaaggcctgactgctgctaggatcttgatataagctgccagtgttcagag
Lamb1_chr12_2183	Lamb1_chr12_2183_subtile_shift_50_bp	chr12	31271392	31271662	+	gtgacacacctactgtgtgtcacatgtagatctagaacttgggcccctactgtgtgtcagatctagttgggaatacagcagtaatcctagcagagcaaaactatcttagacctggggggcgggggcgggggcgggttaagagtcctcaatttcttgatgtatttaaatgattcttcttctctttctcaaaaacaagacttctcacaacattgaaacaaggcctgactgctgctaggatcttgatataagctgccagtgttcagagattac
Lamb1_chr12_2183	Lamb1_chr12_2183_subtile_shift_55_bp	chr12	31271397	31271667	+	acacctactgtgtgtcacatgtagatctagaacttgggcccctactgtgtgtcagatctagttgggaatacagcagtaatcctagcagagcaaaactatcttagacctggggggcgggggcgggggcgggttaagagtcctcaatttcttgatgtatttaaatgattcttcttctctttctcaaaaacaagacttctcacaacattgaaacaaggcctgactgctgctaggatcttgatataagctgccagtgttcagagattacgccac
Lamb1_chr12_2183	Lamb1_chr12_2183_subtile_shift_60_bp	chr12	31271402	31271672	+	tactgtgtgtcacatgtagatctagaacttgggcccctactgtgtgtcagatctagttgggaatacagcagtaatcctagcagagcaaaactatcttagacctggggggcgggggcgggggcgggttaagagtcctcaatttcttgatgtatttaaatgattcttcttctctttctcaaaaacaagacttctcacaacattgaaacaaggcctgactgctgctaggatcttgatataagctgccagtgttcagagattacgccacagtta
Lamb1_chr12_2183	Lamb1_chr12_2183_subtile_shift_65_bp	chr12	31271407	31271677	+	tgtgtcacatgtagatctagaacttgggcccctactgtgtgtcagatctagttgggaatacagcagtaatcctagcagagcaaaactatcttagacctggggggcgggggcgggggcgggttaagagtcctcaatttcttgatgtatttaaatgattcttcttctctttctcaaaaacaagacttctcacaacattgaaacaaggcctgactgctgctaggatcttgatataagctgccagtgttcagagattacgccacagttatctct
Lamb1_chr12_2183	Lamb1_chr12_2183_subtile_shift_70_bp	chr12	31271412	31271682	+	cacatgtagatctagaacttgggcccctactgtgtgtcagatctagttgggaatacagcagtaatcctagcagagcaaaactatcttagacctggggggcgggggcgggggcgggttaagagtcctcaatttcttgatgtatttaaatgattcttcttctctttctcaaaaacaagacttctcacaacattgaaacaaggcctgactgctgctaggatcttgatataagctgccagtgttcagagattacgccacagttatctctgaaca
Lamb1_chr12_2183	Lamb1_chr12_2183_subtile_shift_75_bp	chr12	31271417	31271687	+	gtagatctagaacttgggcccctactgtgtgtcagatctagttgggaatacagcagtaatcctagcagagcaaaactatcttagacctggggggcgggggcgggggcgggttaagagtcctcaatttcttgatgtatttaaatgattcttcttctctttctcaaaaacaagacttctcacaacattgaaacaaggcctgactgctgctaggatcttgatataagctgccagtgttcagagattacgccacagttatctctgaacagaatc
Lamb1_chr12_2183	Lamb1_chr12_2183_subtile_shift_80_bp	chr12	31271422	31271692	+	tctagaacttgggcccctactgtgtgtcagatctagttgggaatacagcagtaatcctagcagagcaaaactatcttagacctggggggcgggggcgggggcgggttaagagtcctcaatttcttgatgtatttaaatgattcttcttctctttctcaaaaacaagacttctcacaacattgaaacaaggcctgactgctgctaggatcttgatataagctgccagtgttcagagattacgccacagttatctctgaacagaatcggttt
Lamb1_chr12_2183	Lamb1_chr12_2183_subtile_shift_85_bp	chr12	31271427	31271697	+	aacttgggcccctactgtgtgtcagatctagttgggaatacagcagtaatcctagcagagcaaaactatcttagacctggggggcgggggcgggggcgggttaagagtcctcaatttcttgatgtatttaaatgattcttcttctctttctcaaaaacaagacttctcacaacattgaaacaaggcctgactgctgctaggatcttgatataagctgccagtgttcagagattacgccacagttatctctgaacagaatcggtttaatca
Lamb1_chr12_2183	Lamb1_chr12_2183_subtile_shift_90_bp	chr12	31271432	31271702	+	gggcccctactgtgtgtcagatctagttgggaatacagcagtaatcctagcagagcaaaactatcttagacctggggggcgggggcgggggcgggttaagagtcctcaatttcttgatgtatttaaatgattcttcttctctttctcaaaaacaagacttctcacaacattgaaacaaggcctgactgctgctaggatcttgatataagctgccagtgttcagagattacgccacagttatctctgaacagaatcggtttaatcagcgca
Lamb1_chr12_2183	Lamb1_chr12_2183_subtile_shift_95_bp	chr12	31271437	31271707	+	cctactgtgtgtcagatctagttgggaatacagcagtaatcctagcagagcaaaactatcttagacctggggggcgggggcgggggcgggttaagagtcctcaatttcttgatgtatttaaatgattcttcttctctttctcaaaaacaagacttctcacaacattgaaacaaggcctgactgctgctaggatcttgatataagctgccagtgttcagagattacgccacagttatctctgaacagaatcggtttaatcagcgcatgtaa
Lamb1_chr12_2183	Lamb1_chr12_2183_subtile_shift_100_bp	chr12	31271442	31271712	+	tgtgtgtcagatctagttgggaatacagcagtaatcctagcagagcaaaactatcttagacctggggggcgggggcgggggcgggttaagagtcctcaatttcttgatgtatttaaatgattcttcttctctttctcaaaaacaagacttctcacaacattgaaacaaggcctgactgctgctaggatcttgatataagctgccagtgttcagagattacgccacagttatctctgaacagaatcggtttaatcagcgcatgtaagtagg
Lamb1_chr12_2183	Lamb1_chr12_2183_subtile_shift_105_bp	chr12	31271447	31271717	+	gtcagatctagttgggaatacagcagtaatcctagcagagcaaaactatcttagacctggggggcgggggcgggggcgggttaagagtcctcaatttcttgatgtatttaaatgattcttcttctctttctcaaaaacaagacttctcacaacattgaaacaaggcctgactgctgctaggatcttgatataagctgccagtgttcagagattacgccacagttatctctgaacagaatcggtttaatcagcgcatgtaagtaggaagct
Lamb1_chr12_2183	Lamb1_chr12_2183_subtile_shift_110_bp	chr12	31271452	31271722	+	atctagttgggaatacagcagtaatcctagcagagcaaaactatcttagacctggggggcgggggcgggggcgggttaagagtcctcaatttcttgatgtatttaaatgattcttcttctctttctcaaaaacaagacttctcacaacattgaaacaaggcctgactgctgctaggatcttgatataagctgccagtgttcagagattacgccacagttatctctgaacagaatcggtttaatcagcgcatgtaagtaggaagctgggaa
Lamb1_chr12_2183	Lamb1_chr12_2183_subtile_shift_115_bp	chr12	31271457	31271727	+	gttgggaatacagcagtaatcctagcagagcaaaactatcttagacctggggggcgggggcgggggcgggttaagagtcctcaatttcttgatgtatttaaatgattcttcttctctttctcaaaaacaagacttctcacaacattgaaacaaggcctgactgctgctaggatcttgatataagctgccagtgttcagagattacgccacagttatctctgaacagaatcggtttaatcagcgcatgtaagtaggaagctgggaaagaat
Lamb1_chr12_2183	Lamb1_chr12_2183_subtile_shift_120_bp	chr12	31271462	31271732	+	gaatacagcagtaatcctagcagagcaaaactatcttagacctggggggcgggggcgggggcgggttaagagtcctcaatttcttgatgtatttaaatgattcttcttctctttctcaaaaacaagacttctcacaacattgaaacaaggcctgactgctgctaggatcttgatataagctgccagtgttcagagattacgccacagttatctctgaacagaatcggtttaatcagcgcatgtaagtaggaagctgggaaagaatgagag
Lamb1_chr12_2183	Lamb1_chr12_2183_subtile_shift_125_bp	chr12	31271467	31271737	+	cagcagtaatcctagcagagcaaaactatcttagacctggggggcgggggcgggggcgggttaagagtcctcaatttcttgatgtatttaaatgattcttcttctctttctcaaaaacaagacttctcacaacattgaaacaaggcctgactgctgctaggatcttgatataagctgccagtgttcagagattacgccacagttatctctgaacagaatcggtttaatcagcgcatgtaagtaggaagctgggaaagaatgagagcaaga
Lamb1_chr12_2183	Lamb1_chr12_2183_subtile_shift_130_bp	chr12	31271472	31271742	+	gtaatcctagcagagcaaaactatcttagacctggggggcgggggcgggggcgggttaagagtcctcaatttcttgatgtatttaaatgattcttcttctctttctcaaaaacaagacttctcacaacattgaaacaaggcctgactgctgctaggatcttgatataagctgccagtgttcagagattacgccacagttatctctgaacagaatcggtttaatcagcgcatgtaagtaggaagctgggaaagaatgagagcaagattgcc
Lamb1_chr12_2183	Lamb1_chr12_2183_subtile_shift_135_bp	chr12	31271477	31271747	+	cctagcagagcaaaactatcttagacctggggggcgggggcgggggcgggttaagagtcctcaatttcttgatgtatttaaatgattcttcttctctttctcaaaaacaagacttctcacaacattgaaacaaggcctgactgctgctaggatcttgatataagctgccagtgttcagagattacgccacagttatctctgaacagaatcggtttaatcagcgcatgtaagtaggaagctgggaaagaatgagagcaagattgccctgtt
Lamb1_chr12_2183	Lamb1_chr12_2183_subtile_shift_140_bp	chr12	31271482	31271752	+	cagagcaaaactatcttagacctggggggcgggggcgggggcgggttaagagtcctcaatttcttgatgtatttaaatgattcttcttctctttctcaaaaacaagacttctcacaacattgaaacaaggcctgactgctgctaggatcttgatataagctgccagtgttcagagattacgccacagttatctctgaacagaatcggtttaatcagcgcatgtaagtaggaagctgggaaagaatgagagcaagattgccctgttgacaa
Lamb1_chr12_2183	Lamb1_chr12_2183_subtile_shift_145_bp	chr12	31271487	31271757	+	caaaactatcttagacctggggggcgggggcgggggcgggttaagagtcctcaatttcttgatgtatttaaatgattcttcttctctttctcaaaaacaagacttctcacaacattgaaacaaggcctgactgctgctaggatcttgatataagctgccagtgttcagagattacgccacagttatctctgaacagaatcggtttaatcagcgcatgtaagtaggaagctgggaaagaatgagagcaagattgccctgttgacaaaatga
Lamb1_chr12_2183	Lamb1_chr12_2183_subtile_shift_150_bp	chr12	31271492	31271762	+	ctatcttagacctggggggcgggggcgggggcgggttaagagtcctcaatttcttgatgtatttaaatgattcttcttctctttctcaaaaacaagacttctcacaacattgaaacaaggcctgactgctgctaggatcttgatataagctgccagtgttcagagattacgccacagttatctctgaacagaatcggtttaatcagcgcatgtaagtaggaagctgggaaagaatgagagcaagattgccctgttgacaaaatgacaggc
Lamb1_chr12_2183	Lamb1_chr12_2183_subtile_shift_155_bp	chr12	31271497	31271767	+	ttagacctggggggcgggggcgggggcgggttaagagtcctcaatttcttgatgtatttaaatgattcttcttctctttctcaaaaacaagacttctcacaacattgaaacaaggcctgactgctgctaggatcttgatataagctgccagtgttcagagattacgccacagttatctctgaacagaatcggtttaatcagcgcatgtaagtaggaagctgggaaagaatgagagcaagattgccctgttgacaaaatgacaggcagtta
Lamb1_chr12_2183	Lamb1_chr12_2183_subtile_shift_160_bp	chr12	31271502	31271772	+	cctggggggcgggggcgggggcgggttaagagtcctcaatttcttgatgtatttaaatgattcttcttctctttctcaaaaacaagacttctcacaacattgaaacaaggcctgactgctgctaggatcttgatataagctgccagtgttcagagattacgccacagttatctctgaacagaatcggtttaatcagcgcatgtaagtaggaagctgggaaagaatgagagcaagattgccctgttgacaaaatgacaggcagttattttc
Lamb1_chr12_2183	Lamb1_chr12_2183_subtile_shift_165_bp	chr12	31271507	31271777	+	ggggcgggggcgggggcgggttaagagtcctcaatttcttgatgtatttaaatgattcttcttctctttctcaaaaacaagacttctcacaacattgaaacaaggcctgactgctgctaggatcttgatataagctgccagtgttcagagattacgccacagttatctctgaacagaatcggtttaatcagcgcatgtaagtaggaagctgggaaagaatgagagcaagattgccctgttgacaaaatgacaggcagttattttcctgat
Lamb1_chr12_2183	Lamb1_chr12_2183_subtile_shift_170_bp	chr12	31271512	31271782	+	gggggcgggggcgggttaagagtcctcaatttcttgatgtatttaaatgattcttcttctctttctcaaaaacaagacttctcacaacattgaaacaaggcctgactgctgctaggatcttgatataagctgccagtgttcagagattacgccacagttatctctgaacagaatcggtttaatcagcgcatgtaagtaggaagctgggaaagaatgagagcaagattgccctgttgacaaaatgacaggcagttattttcctgattagag
Lamb1_chr12_2183	Lamb1_chr12_2183_subtile_shift_175_bp	chr12	31271517	31271787	+	cgggggcgggttaagagtcctcaatttcttgatgtatttaaatgattcttcttctctttctcaaaaacaagacttctcacaacattgaaacaaggcctgactgctgctaggatcttgatataagctgccagtgttcagagattacgccacagttatctctgaacagaatcggtttaatcagcgcatgtaagtaggaagctgggaaagaatgagagcaagattgccctgttgacaaaatgacaggcagttattttcctgattagagggcag
Lamb1_chr12_2183	Lamb1_chr12_2183_subtile_shift_180_bp	chr12	31271522	31271792	+	gcgggttaagagtcctcaatttcttgatgtatttaaatgattcttcttctctttctcaaaaacaagacttctcacaacattgaaacaaggcctgactgctgctaggatcttgatataagctgccagtgttcagagattacgccacagttatctctgaacagaatcggtttaatcagcgcatgtaagtaggaagctgggaaagaatgagagcaagattgccctgttgacaaaatgacaggcagttattttcctgattagagggcagaacaa
Lamb1_chr12_2183	Lamb1_chr12_2183_subtile_shift_185_bp	chr12	31271527	31271797	+	ttaagagtcctcaatttcttgatgtatttaaatgattcttcttctctttctcaaaaacaagacttctcacaacattgaaacaaggcctgactgctgctaggatcttgatataagctgccagtgttcagagattacgccacagttatctctgaacagaatcggtttaatcagcgcatgtaagtaggaagctgggaaagaatgagagcaagattgccctgttgacaaaatgacaggcagttattttcctgattagagggcagaacaatgcca
Lamb1_chr12_2183	Lamb1_chr12_2183_subtile_shift_190_bp	chr12	31271532	31271802	+	agtcctcaatttcttgatgtatttaaatgattcttcttctctttctcaaaaacaagacttctcacaacattgaaacaaggcctgactgctgctaggatcttgatataagctgccagtgttcagagattacgccacagttatctctgaacagaatcggtttaatcagcgcatgtaagtaggaagctgggaaagaatgagagcaagattgccctgttgacaaaatgacaggcagttattttcctgattagagggcagaacaatgccagcaga
Lamb1_chr12_2183	Lamb1_chr12_2183_subtile_shift_195_bp	chr12	31271537	31271807	+	tcaatttcttgatgtatttaaatgattcttcttctctttctcaaaaacaagacttctcacaacattgaaacaaggcctgactgctgctaggatcttgatataagctgccagtgttcagagattacgccacagttatctctgaacagaatcggtttaatcagcgcatgtaagtaggaagctgggaaagaatgagagcaagattgccctgttgacaaaatgacaggcagttattttcctgattagagggcagaacaatgccagcagagattg
Lamb1_chr12_2183	Lamb1_chr12_2183_subtile_shift_200_bp	chr12	31271542	31271812	+	ttcttgatgtatttaaatgattcttcttctctttctcaaaaacaagacttctcacaacattgaaacaaggcctgactgctgctaggatcttgatataagctgccagtgttcagagattacgccacagttatctctgaacagaatcggtttaatcagcgcatgtaagtaggaagctgggaaagaatgagagcaagattgccctgttgacaaaatgacaggcagttattttcctgattagagggcagaacaatgccagcagagattgtgagg
Lamb1_chr12_2183	Lamb1_chr12_2183_subtile_shift_205_bp	chr12	31271547	31271817	+	gatgtatttaaatgattcttcttctctttctcaaaaacaagacttctcacaacattgaaacaaggcctgactgctgctaggatcttgatataagctgccagtgttcagagattacgccacagttatctctgaacagaatcggtttaatcagcgcatgtaagtaggaagctgggaaagaatgagagcaagattgccctgttgacaaaatgacaggcagttattttcctgattagagggcagaacaatgccagcagagattgtgaggattct
Lamb1_chr12_2183	Lamb1_chr12_2183_subtile_shift_210_bp	chr12	31271552	31271822	+	atttaaatgattcttcttctctttctcaaaaacaagacttctcacaacattgaaacaaggcctgactgctgctaggatcttgatataagctgccagtgttcagagattacgccacagttatctctgaacagaatcggtttaatcagcgcatgtaagtaggaagctgggaaagaatgagagcaagattgccctgttgacaaaatgacaggcagttattttcctgattagagggcagaacaatgccagcagagattgtgaggattctcagga
Lamb1_chr12_2183	Lamb1_chr12_2183_subtile_shift_215_bp	chr12	31271557	31271827	+	aatgattcttcttctctttctcaaaaacaagacttctcacaacattgaaacaaggcctgactgctgctaggatcttgatataagctgccagtgttcagagattacgccacagttatctctgaacagaatcggtttaatcagcgcatgtaagtaggaagctgggaaagaatgagagcaagattgccctgttgacaaaatgacaggcagttattttcctgattagagggcagaacaatgccagcagagattgtgaggattctcaggaatctg
Lamb1_chr12_2183	Lamb1_chr12_2183_subtile_shift_220_bp	chr12	31271562	31271832	+	ttcttcttctctttctcaaaaacaagacttctcacaacattgaaacaaggcctgactgctgctaggatcttgatataagctgccagtgttcagagattacgccacagttatctctgaacagaatcggtttaatcagcgcatgtaagtaggaagctgggaaagaatgagagcaagattgccctgttgacaaaatgacaggcagttattttcctgattagagggcagaacaatgccagcagagattgtgaggattctcaggaatctgatgtg
Lamb1_chr12_2183	Lamb1_chr12_2183_subtile_shift_225_bp	chr12	31271567	31271837	+	cttctctttctcaaaaacaagacttctcacaacattgaaacaaggcctgactgctgctaggatcttgatataagctgccagtgttcagagattacgccacagttatctctgaacagaatcggtttaatcagcgcatgtaagtaggaagctgggaaagaatgagagcaagattgccctgttgacaaaatgacaggcagttattttcctgattagagggcagaacaatgccagcagagattgtgaggattctcaggaatctgatgtgacaaa
Lamb1_chr12_2183	Lamb1_chr12_2183_subtile_shift_230_bp	chr12	31271572	31271842	+	ctttctcaaaaacaagacttctcacaacattgaaacaaggcctgactgctgctaggatcttgatataagctgccagtgttcagagattacgccacagttatctctgaacagaatcggtttaatcagcgcatgtaagtaggaagctgggaaagaatgagagcaagattgccctgttgacaaaatgacaggcagttattttcctgattagagggcagaacaatgccagcagagattgtgaggattctcaggaatctgatgtgacaaaggatg
Lamb1_chr12_2183	Lamb1_chr12_2183_subtile_shift_235_bp	chr12	31271577	31271847	+	tcaaaaacaagacttctcacaacattgaaacaaggcctgactgctgctaggatcttgatataagctgccagtgttcagagattacgccacagttatctctgaacagaatcggtttaatcagcgcatgtaagtaggaagctgggaaagaatgagagcaagattgccctgttgacaaaatgacaggcagttattttcctgattagagggcagaacaatgccagcagagattgtgaggattctcaggaatctgatgtgacaaaggatggagtg
Lamb1_chr12_2183	Lamb1_chr12_2183_subtile_shift_240_bp	chr12	31271582	31271852	+	aacaagacttctcacaacattgaaacaaggcctgactgctgctaggatcttgatataagctgccagtgttcagagattacgccacagttatctctgaacagaatcggtttaatcagcgcatgtaagtaggaagctgggaaagaatgagagcaagattgccctgttgacaaaatgacaggcagttattttcctgattagagggcagaacaatgccagcagagattgtgaggattctcaggaatctgatgtgacaaaggatggagtgcagaa
Lamb1_chr12_2183	Lamb1_chr12_2183_subtile_shift_245_bp	chr12	31271587	31271857	+	gacttctcacaacattgaaacaaggcctgactgctgctaggatcttgatataagctgccagtgttcagagattacgccacagttatctctgaacagaatcggtttaatcagcgcatgtaagtaggaagctgggaaagaatgagagcaagattgccctgttgacaaaatgacaggcagttattttcctgattagagggcagaacaatgccagcagagattgtgaggattctcaggaatctgatgtgacaaaggatggagtgcagaaatgtt
Lamb1_chr12_2183	Lamb1_chr12_2183_subtile_shift_250_bp	chr12	31271592	31271862	+	ctcacaacattgaaacaaggcctgactgctgctaggatcttgatataagctgccagtgttcagagattacgccacagttatctctgaacagaatcggtttaatcagcgcatgtaagtaggaagctgggaaagaatgagagcaagattgccctgttgacaaaatgacaggcagttattttcctgattagagggcagaacaatgccagcagagattgtgaggattctcaggaatctgatgtgacaaaggatggagtgcagaaatgtttgcaa
Lamb1_chr12_2183	Lamb1_chr12_2183_subtile_shift_255_bp	chr12	31271597	31271867	+	aacattgaaacaaggcctgactgctgctaggatcttgatataagctgccagtgttcagagattacgccacagttatctctgaacagaatcggtttaatcagcgcatgtaagtaggaagctgggaaagaatgagagcaagattgccctgttgacaaaatgacaggcagttattttcctgattagagggcagaacaatgccagcagagattgtgaggattctcaggaatctgatgtgacaaaggatggagtgcagaaatgtttgcaagtgaa
Lama1_chr17_7784	Lama1_chr17_7784_subtile_shift_5_bp	chr17	67960831	67961101	+	gagctcacagtttcctcttgccaaggtaccactttggaacaaaaaggggctgtgagtgtaagatgctgaaaacaagagagtttgcctattagatagctgagagaagctgaaagaacatcctttacaaatacaactttctcttctactggggtgggagtggcagctgggaactaagatgtcaaaactggatgacaaatgtgaccctgaaatcacatgtgcctggccatcatttctgtccccacatgtcaaagtcaccctcagaaccatgaa
Lama1_chr17_7784	Lama1_chr17_7784_subtile_shift_10_bp	chr17	67960836	67961106	+	cacagtttcctcttgccaaggtaccactttggaacaaaaaggggctgtgagtgtaagatgctgaaaacaagagagtttgcctattagatagctgagagaagctgaaagaacatcctttacaaatacaactttctcttctactggggtgggagtggcagctgggaactaagatgtcaaaactggatgacaaatgtgaccctgaaatcacatgtgcctggccatcatttctgtccccacatgtcaaagtcaccctcagaaccatgaaggaag
Lama1_chr17_7784	Lama1_chr17_7784_subtile_shift_15_bp	chr17	67960841	67961111	+	tttcctcttgccaaggtaccactttggaacaaaaaggggctgtgagtgtaagatgctgaaaacaagagagtttgcctattagatagctgagagaagctgaaagaacatcctttacaaatacaactttctcttctactggggtgggagtggcagctgggaactaagatgtcaaaactggatgacaaatgtgaccctgaaatcacatgtgcctggccatcatttctgtccccacatgtcaaagtcaccctcagaaccatgaaggaagggtca
Lama1_chr17_7784	Lama1_chr17_7784_subtile_shift_20_bp	chr17	67960846	67961116	+	tcttgccaaggtaccactttggaacaaaaaggggctgtgagtgtaagatgctgaaaacaagagagtttgcctattagatagctgagagaagctgaaagaacatcctttacaaatacaactttctcttctactggggtgggagtggcagctgggaactaagatgtcaaaactggatgacaaatgtgaccctgaaatcacatgtgcctggccatcatttctgtccccacatgtcaaagtcaccctcagaaccatgaaggaagggtcacttct
Lama1_chr17_7784	Lama1_chr17_7784_subtile_shift_25_bp	chr17	67960851	67961121	+	ccaaggtaccactttggaacaaaaaggggctgtgagtgtaagatgctgaaaacaagagagtttgcctattagatagctgagagaagctgaaagaacatcctttacaaatacaactttctcttctactggggtgggagtggcagctgggaactaagatgtcaaaactggatgacaaatgtgaccctgaaatcacatgtgcctggccatcatttctgtccccacatgtcaaagtcaccctcagaaccatgaaggaagggtcacttctggagc
Lama1_chr17_7784	Lama1_chr17_7784_subtile_shift_30_bp	chr17	67960856	67961126	+	gtaccactttggaacaaaaaggggctgtgagtgtaagatgctgaaaacaagagagtttgcctattagatagctgagagaagctgaaagaacatcctttacaaatacaactttctcttctactggggtgggagtggcagctgggaactaagatgtcaaaactggatgacaaatgtgaccctgaaatcacatgtgcctggccatcatttctgtccccacatgtcaaagtcaccctcagaaccatgaaggaagggtcacttctggagcatgac
Lama1_chr17_7784	Lama1_chr17_7784_subtile_shift_35_bp	chr17	67960861	67961131	+	actttggaacaaaaaggggctgtgagtgtaagatgctgaaaacaagagagtttgcctattagatagctgagagaagctgaaagaacatcctttacaaatacaactttctcttctactggggtgggagtggcagctgggaactaagatgtcaaaactggatgacaaatgtgaccctgaaatcacatgtgcctggccatcatttctgtccccacatgtcaaagtcaccctcagaaccatgaaggaagggtcacttctggagcatgacatgat
Lama1_chr17_7784	Lama1_chr17_7784_subtile_shift_40_bp	chr17	67960866	67961136	+	ggaacaaaaaggggctgtgagtgtaagatgctgaaaacaagagagtttgcctattagatagctgagagaagctgaaagaacatcctttacaaatacaactttctcttctactggggtgggagtggcagctgggaactaagatgtcaaaactggatgacaaatgtgaccctgaaatcacatgtgcctggccatcatttctgtccccacatgtcaaagtcaccctcagaaccatgaaggaagggtcacttctggagcatgacatgatcaccc
Lama1_chr17_7784	Lama1_chr17_7784_subtile_shift_45_bp	chr17	67960871	67961141	+	aaaaaggggctgtgagtgtaagatgctgaaaacaagagagtttgcctattagatagctgagagaagctgaaagaacatcctttacaaatacaactttctcttctactggggtgggagtggcagctgggaactaagatgtcaaaactggatgacaaatgtgaccctgaaatcacatgtgcctggccatcatttctgtccccacatgtcaaagtcaccctcagaaccatgaaggaagggtcacttctggagcatgacatgatcaccctatct
Lama1_chr17_7784	Lama1_chr17_7784_subtile_shift_50_bp	chr17	67960876	67961146	+	ggggctgtgagtgtaagatgctgaaaacaagagagtttgcctattagatagctgagagaagctgaaagaacatcctttacaaatacaactttctcttctactggggtgggagtggcagctgggaactaagatgtcaaaactggatgacaaatgtgaccctgaaatcacatgtgcctggccatcatttctgtccccacatgtcaaagtcaccctcagaaccatgaaggaagggtcacttctggagcatgacatgatcaccctatctctaga
Lama1_chr17_7784	Lama1_chr17_7784_subtile_shift_55_bp	chr17	67960881	67961151	+	tgtgagtgtaagatgctgaaaacaagagagtttgcctattagatagctgagagaagctgaaagaacatcctttacaaatacaactttctcttctactggggtgggagtggcagctgggaactaagatgtcaaaactggatgacaaatgtgaccctgaaatcacatgtgcctggccatcatttctgtccccacatgtcaaagtcaccctcagaaccatgaaggaagggtcacttctggagcatgacatgatcaccctatctctagaggaat
Lama1_chr17_7784	Lama1_chr17_7784_subtile_shift_60_bp	chr17	67960886	67961156	+	gtgtaagatgctgaaaacaagagagtttgcctattagatagctgagagaagctgaaagaacatcctttacaaatacaactttctcttctactggggtgggagtggcagctgggaactaagatgtcaaaactggatgacaaatgtgaccctgaaatcacatgtgcctggccatcatttctgtccccacatgtcaaagtcaccctcagaaccatgaaggaagggtcacttctggagcatgacatgatcaccctatctctagaggaatgcccc
Lama1_chr17_7784	Lama1_chr17_7784_subtile_shift_65_bp	chr17	67960891	67961161	+	agatgctgaaaacaagagagtttgcctattagatagctgagagaagctgaaagaacatcctttacaaatacaactttctcttctactggggtgggagtggcagctgggaactaagatgtcaaaactggatgacaaatgtgaccctgaaatcacatgtgcctggccatcatttctgtccccacatgtcaaagtcaccctcagaaccatgaaggaagggtcacttctggagcatgacatgatcaccctatctctagaggaatgcccccattg
Lama1_chr17_7784	Lama1_chr17_7784_subtile_shift_70_bp	chr17	67960896	67961166	+	ctgaaaacaagagagtttgcctattagatagctgagagaagctgaaagaacatcctttacaaatacaactttctcttctactggggtgggagtggcagctgggaactaagatgtcaaaactggatgacaaatgtgaccctgaaatcacatgtgcctggccatcatttctgtccccacatgtcaaagtcaccctcagaaccatgaaggaagggtcacttctggagcatgacatgatcaccctatctctagaggaatgcccccattgtcata
Lama1_chr17_7784	Lama1_chr17_7784_subtile_shift_75_bp	chr17	67960901	67961171	+	aacaagagagtttgcctattagatagctgagagaagctgaaagaacatcctttacaaatacaactttctcttctactggggtgggagtggcagctgggaactaagatgtcaaaactggatgacaaatgtgaccctgaaatcacatgtgcctggccatcatttctgtccccacatgtcaaagtcaccctcagaaccatgaaggaagggtcacttctggagcatgacatgatcaccctatctctagaggaatgcccccattgtcatattgtc
Lama1_chr17_7784	Lama1_chr17_7784_subtile_shift_80_bp	chr17	67960906	67961176	+	gagagtttgcctattagatagctgagagaagctgaaagaacatcctttacaaatacaactttctcttctactggggtgggagtggcagctgggaactaagatgtcaaaactggatgacaaatgtgaccctgaaatcacatgtgcctggccatcatttctgtccccacatgtcaaagtcaccctcagaaccatgaaggaagggtcacttctggagcatgacatgatcaccctatctctagaggaatgcccccattgtcatattgtctttcc
Lama1_chr17_7784	Lama1_chr17_7784_subtile_shift_85_bp	chr17	67960911	67961181	+	tttgcctattagatagctgagagaagctgaaagaacatcctttacaaatacaactttctcttctactggggtgggagtggcagctgggaactaagatgtcaaaactggatgacaaatgtgaccctgaaatcacatgtgcctggccatcatttctgtccccacatgtcaaagtcaccctcagaaccatgaaggaagggtcacttctggagcatgacatgatcaccctatctctagaggaatgcccccattgtcatattgtctttccttcta
Lama1_chr17_7784	Lama1_chr17_7784_subtile_shift_90_bp	chr17	67960916	67961186	+	ctattagatagctgagagaagctgaaagaacatcctttacaaatacaactttctcttctactggggtgggagtggcagctgggaactaagatgtcaaaactggatgacaaatgtgaccctgaaatcacatgtgcctggccatcatttctgtccccacatgtcaaagtcaccctcagaaccatgaaggaagggtcacttctggagcatgacatgatcaccctatctctagaggaatgcccccattgtcatattgtctttccttctacattg
Lama1_chr17_7784	Lama1_chr17_7784_subtile_shift_95_bp	chr17	67960921	67961191	+	agatagctgagagaagctgaaagaacatcctttacaaatacaactttctcttctactggggtgggagtggcagctgggaactaagatgtcaaaactggatgacaaatgtgaccctgaaatcacatgtgcctggccatcatttctgtccccacatgtcaaagtcaccctcagaaccatgaaggaagggtcacttctggagcatgacatgatcaccctatctctagaggaatgcccccattgtcatattgtctttccttctacattgtcaag
Lama1_chr17_7784	Lama1_chr17_7784_subtile_shift_100_bp	chr17	67960926	67961196	+	gctgagagaagctgaaagaacatcctttacaaatacaactttctcttctactggggtgggagtggcagctgggaactaagatgtcaaaactggatgacaaatgtgaccctgaaatcacatgtgcctggccatcatttctgtccccacatgtcaaagtcaccctcagaaccatgaaggaagggtcacttctggagcatgacatgatcaccctatctctagaggaatgcccccattgtcatattgtctttccttctacattgtcaagtgctt
Lama1_chr17_7784	Lama1_chr17_7784_subtile_shift_105_bp	chr17	67960931	67961201	+	gagaagctgaaagaacatcctttacaaatacaactttctcttctactggggtgggagtggcagctgggaactaagatgtcaaaactggatgacaaatgtgaccctgaaatcacatgtgcctggccatcatttctgtccccacatgtcaaagtcaccctcagaaccatgaaggaagggtcacttctggagcatgacatgatcaccctatctctagaggaatgcccccattgtcatattgtctttccttctacattgtcaagtgcttgctcc
Lama1_chr17_7784	Lama1_chr17_7784_subtile_shift_110_bp	chr17	67960936	67961206	+	gctgaaagaacatcctttacaaatacaactttctcttctactggggtgggagtggcagctgggaactaagatgtcaaaactggatgacaaatgtgaccctgaaatcacatgtgcctggccatcatttctgtccccacatgtcaaagtcaccctcagaaccatgaaggaagggtcacttctggagcatgacatgatcaccctatctctagaggaatgcccccattgtcatattgtctttccttctacattgtcaagtgcttgctccttgga
Lama1_chr17_7784	Lama1_chr17_7784_subtile_shift_115_bp	chr17	67960941	67961211	+	aagaacatcctttacaaatacaactttctcttctactggggtgggagtggcagctgggaactaagatgtcaaaactggatgacaaatgtgaccctgaaatcacatgtgcctggccatcatttctgtccccacatgtcaaagtcaccctcagaaccatgaaggaagggtcacttctggagcatgacatgatcaccctatctctagaggaatgcccccattgtcatattgtctttccttctacattgtcaagtgcttgctccttggaaccat
Lama1_chr17_7784	Lama1_chr17_7784_subtile_shift_120_bp	chr17	67960946	67961216	+	catcctttacaaatacaactttctcttctactggggtgggagtggcagctgggaactaagatgtcaaaactggatgacaaatgtgaccctgaaatcacatgtgcctggccatcatttctgtccccacatgtcaaagtcaccctcagaaccatgaaggaagggtcacttctggagcatgacatgatcaccctatctctagaggaatgcccccattgtcatattgtctttccttctacattgtcaagtgcttgctccttggaaccatcattg
Lama1_chr17_7784	Lama1_chr17_7784_subtile_shift_125_bp	chr17	67960951	67961221	+	tttacaaatacaactttctcttctactggggtgggagtggcagctgggaactaagatgtcaaaactggatgacaaatgtgaccctgaaatcacatgtgcctggccatcatttctgtccccacatgtcaaagtcaccctcagaaccatgaaggaagggtcacttctggagcatgacatgatcaccctatctctagaggaatgcccccattgtcatattgtctttccttctacattgtcaagtgcttgctccttggaaccatcattgatatt
Lama1_chr17_7784	Lama1_chr17_7784_subtile_shift_130_bp	chr17	67960956	67961226	+	aaatacaactttctcttctactggggtgggagtggcagctgggaactaagatgtcaaaactggatgacaaatgtgaccctgaaatcacatgtgcctggccatcatttctgtccccacatgtcaaagtcaccctcagaaccatgaaggaagggtcacttctggagcatgacatgatcaccctatctctagaggaatgcccccattgtcatattgtctttccttctacattgtcaagtgcttgctccttggaaccatcattgatattgtgta
Lama1_chr17_7784	Lama1_chr17_7784_subtile_shift_135_bp	chr17	67960961	67961231	+	caactttctcttctactggggtgggagtggcagctgggaactaagatgtcaaaactggatgacaaatgtgaccctgaaatcacatgtgcctggccatcatttctgtccccacatgtcaaagtcaccctcagaaccatgaaggaagggtcacttctggagcatgacatgatcaccctatctctagaggaatgcccccattgtcatattgtctttccttctacattgtcaagtgcttgctccttggaaccatcattgatattgtgtatagat
Lama1_chr17_7784	Lama1_chr17_7784_subtile_shift_140_bp	chr17	67960966	67961236	+	ttctcttctactggggtgggagtggcagctgggaactaagatgtcaaaactggatgacaaatgtgaccctgaaatcacatgtgcctggccatcatttctgtccccacatgtcaaagtcaccctcagaaccatgaaggaagggtcacttctggagcatgacatgatcaccctatctctagaggaatgcccccattgtcatattgtctttccttctacattgtcaagtgcttgctccttggaaccatcattgatattgtgtatagataagca
Lama1_chr17_7784	Lama1_chr17_7784_subtile_shift_145_bp	chr17	67960971	67961241	+	ttctactggggtgggagtggcagctgggaactaagatgtcaaaactggatgacaaatgtgaccctgaaatcacatgtgcctggccatcatttctgtccccacatgtcaaagtcaccctcagaaccatgaaggaagggtcacttctggagcatgacatgatcaccctatctctagaggaatgcccccattgtcatattgtctttccttctacattgtcaagtgcttgctccttggaaccatcattgatattgtgtatagataagcacacag
Lama1_chr17_7784	Lama1_chr17_7784_subtile_shift_150_bp	chr17	67960976	67961246	+	ctggggtgggagtggcagctgggaactaagatgtcaaaactggatgacaaatgtgaccctgaaatcacatgtgcctggccatcatttctgtccccacatgtcaaagtcaccctcagaaccatgaaggaagggtcacttctggagcatgacatgatcaccctatctctagaggaatgcccccattgtcatattgtctttccttctacattgtcaagtgcttgctccttggaaccatcattgatattgtgtatagataagcacacaggctgt
Lama1_chr17_7784	Lama1_chr17_7784_subtile_shift_155_bp	chr17	67960981	67961251	+	gtgggagtggcagctgggaactaagatgtcaaaactggatgacaaatgtgaccctgaaatcacatgtgcctggccatcatttctgtccccacatgtcaaagtcaccctcagaaccatgaaggaagggtcacttctggagcatgacatgatcaccctatctctagaggaatgcccccattgtcatattgtctttccttctacattgtcaagtgcttgctccttggaaccatcattgatattgtgtatagataagcacacaggctgtgtttg
Lama1_chr17_7784	Lama1_chr17_7784_subtile_shift_160_bp	chr17	67960986	67961256	+	agtggcagctgggaactaagatgtcaaaactggatgacaaatgtgaccctgaaatcacatgtgcctggccatcatttctgtccccacatgtcaaagtcaccctcagaaccatgaaggaagggtcacttctggagcatgacatgatcaccctatctctagaggaatgcccccattgtcatattgtctttccttctacattgtcaagtgcttgctccttggaaccatcattgatattgtgtatagataagcacacaggctgtgtttgtcctt
Lama1_chr17_7784	Lama1_chr17_7784_subtile_shift_165_bp	chr17	67960991	67961261	+	cagctgggaactaagatgtcaaaactggatgacaaatgtgaccctgaaatcacatgtgcctggccatcatttctgtccccacatgtcaaagtcaccctcagaaccatgaaggaagggtcacttctggagcatgacatgatcaccctatctctagaggaatgcccccattgtcatattgtctttccttctacattgtcaagtgcttgctccttggaaccatcattgatattgtgtatagataagcacacaggctgtgtttgtccttgctgt
Lama1_chr17_7784	Lama1_chr17_7784_subtile_shift_170_bp	chr17	67960996	67961266	+	gggaactaagatgtcaaaactggatgacaaatgtgaccctgaaatcacatgtgcctggccatcatttctgtccccacatgtcaaagtcaccctcagaaccatgaaggaagggtcacttctggagcatgacatgatcaccctatctctagaggaatgcccccattgtcatattgtctttccttctacattgtcaagtgcttgctccttggaaccatcattgatattgtgtatagataagcacacaggctgtgtttgtccttgctgtgaggg
Lama1_chr17_7784	Lama1_chr17_7784_subtile_shift_175_bp	chr17	67961001	67961271	+	ctaagatgtcaaaactggatgacaaatgtgaccctgaaatcacatgtgcctggccatcatttctgtccccacatgtcaaagtcaccctcagaaccatgaaggaagggtcacttctggagcatgacatgatcaccctatctctagaggaatgcccccattgtcatattgtctttccttctacattgtcaagtgcttgctccttggaaccatcattgatattgtgtatagataagcacacaggctgtgtttgtccttgctgtgagggacaga
Lama1_chr17_7784	Lama1_chr17_7784_subtile_shift_180_bp	chr17	67961006	67961276	+	atgtcaaaactggatgacaaatgtgaccctgaaatcacatgtgcctggccatcatttctgtccccacatgtcaaagtcaccctcagaaccatgaaggaagggtcacttctggagcatgacatgatcaccctatctctagaggaatgcccccattgtcatattgtctttccttctacattgtcaagtgcttgctccttggaaccatcattgatattgtgtatagataagcacacaggctgtgtttgtccttgctgtgagggacagagtcag
Lama1_chr17_7784	Lama1_chr17_7784_subtile_shift_185_bp	chr17	67961011	67961281	+	aaaactggatgacaaatgtgaccctgaaatcacatgtgcctggccatcatttctgtccccacatgtcaaagtcaccctcagaaccatgaaggaagggtcacttctggagcatgacatgatcaccctatctctagaggaatgcccccattgtcatattgtctttccttctacattgtcaagtgcttgctccttggaaccatcattgatattgtgtatagataagcacacaggctgtgtttgtccttgctgtgagggacagagtcagatata
Lama1_chr17_7784	Lama1_chr17_7784_subtile_shift_190_bp	chr17	67961016	67961286	+	tggatgacaaatgtgaccctgaaatcacatgtgcctggccatcatttctgtccccacatgtcaaagtcaccctcagaaccatgaaggaagggtcacttctggagcatgacatgatcaccctatctctagaggaatgcccccattgtcatattgtctttccttctacattgtcaagtgcttgctccttggaaccatcattgatattgtgtatagataagcacacaggctgtgtttgtccttgctgtgagggacagagtcagatataaggga
Lama1_chr17_7784	Lama1_chr17_7784_subtile_shift_195_bp	chr17	67961021	67961291	+	gacaaatgtgaccctgaaatcacatgtgcctggccatcatttctgtccccacatgtcaaagtcaccctcagaaccatgaaggaagggtcacttctggagcatgacatgatcaccctatctctagaggaatgcccccattgtcatattgtctttccttctacattgtcaagtgcttgctccttggaaccatcattgatattgtgtatagataagcacacaggctgtgtttgtccttgctgtgagggacagagtcagatataagggagaaag
Lama1_chr17_7784	Lama1_chr17_7784_subtile_shift_200_bp	chr17	67961026	67961296	+	atgtgaccctgaaatcacatgtgcctggccatcatttctgtccccacatgtcaaagtcaccctcagaaccatgaaggaagggtcacttctggagcatgacatgatcaccctatctctagaggaatgcccccattgtcatattgtctttccttctacattgtcaagtgcttgctccttggaaccatcattgatattgtgtatagataagcacacaggctgtgtttgtccttgctgtgagggacagagtcagatataagggagaaagccagg
Lama1_chr17_7784	Lama1_chr17_7784_subtile_shift_205_bp	chr17	67961031	67961301	+	accctgaaatcacatgtgcctggccatcatttctgtccccacatgtcaaagtcaccctcagaaccatgaaggaagggtcacttctggagcatgacatgatcaccctatctctagaggaatgcccccattgtcatattgtctttccttctacattgtcaagtgcttgctccttggaaccatcattgatattgtgtatagataagcacacaggctgtgtttgtccttgctgtgagggacagagtcagatataagggagaaagccagggtcct
Lama1_chr17_7784	Lama1_chr17_7784_subtile_shift_210_bp	chr17	67961036	67961306	+	gaaatcacatgtgcctggccatcatttctgtccccacatgtcaaagtcaccctcagaaccatgaaggaagggtcacttctggagcatgacatgatcaccctatctctagaggaatgcccccattgtcatattgtctttccttctacattgtcaagtgcttgctccttggaaccatcattgatattgtgtatagataagcacacaggctgtgtttgtccttgctgtgagggacagagtcagatataagggagaaagccagggtccttgata
Lama1_chr17_7784	Lama1_chr17_7784_subtile_shift_215_bp	chr17	67961041	67961311	+	cacatgtgcctggccatcatttctgtccccacatgtcaaagtcaccctcagaaccatgaaggaagggtcacttctggagcatgacatgatcaccctatctctagaggaatgcccccattgtcatattgtctttccttctacattgtcaagtgcttgctccttggaaccatcattgatattgtgtatagataagcacacaggctgtgtttgtccttgctgtgagggacagagtcagatataagggagaaagccagggtccttgataagctt
Lama1_chr17_7784	Lama1_chr17_7784_subtile_shift_220_bp	chr17	67961046	67961316	+	gtgcctggccatcatttctgtccccacatgtcaaagtcaccctcagaaccatgaaggaagggtcacttctggagcatgacatgatcaccctatctctagaggaatgcccccattgtcatattgtctttccttctacattgtcaagtgcttgctccttggaaccatcattgatattgtgtatagataagcacacaggctgtgtttgtccttgctgtgagggacagagtcagatataagggagaaagccagggtccttgataagctttggtg
Lama1_chr17_7784	Lama1_chr17_7784_subtile_shift_225_bp	chr17	67961051	67961321	+	tggccatcatttctgtccccacatgtcaaagtcaccctcagaaccatgaaggaagggtcacttctggagcatgacatgatcaccctatctctagaggaatgcccccattgtcatattgtctttccttctacattgtcaagtgcttgctccttggaaccatcattgatattgtgtatagataagcacacaggctgtgtttgtccttgctgtgagggacagagtcagatataagggagaaagccagggtccttgataagctttggtgacctt
Lama1_chr17_7784	Lama1_chr17_7784_subtile_shift_230_bp	chr17	67961056	67961326	+	atcatttctgtccccacatgtcaaagtcaccctcagaaccatgaaggaagggtcacttctggagcatgacatgatcaccctatctctagaggaatgcccccattgtcatattgtctttccttctacattgtcaagtgcttgctccttggaaccatcattgatattgtgtatagataagcacacaggctgtgtttgtccttgctgtgagggacagagtcagatataagggagaaagccagggtccttgataagctttggtgaccttgctta
Lama1_chr17_7784	Lama1_chr17_7784_subtile_shift_235_bp	chr17	67961061	67961331	+	ttctgtccccacatgtcaaagtcaccctcagaaccatgaaggaagggtcacttctggagcatgacatgatcaccctatctctagaggaatgcccccattgtcatattgtctttccttctacattgtcaagtgcttgctccttggaaccatcattgatattgtgtatagataagcacacaggctgtgtttgtccttgctgtgagggacagagtcagatataagggagaaagccagggtccttgataagctttggtgaccttgcttagggtg
Lama1_chr17_7784	Lama1_chr17_7784_subtile_shift_240_bp	chr17	67961066	67961336	+	tccccacatgtcaaagtcaccctcagaaccatgaaggaagggtcacttctggagcatgacatgatcaccctatctctagaggaatgcccccattgtcatattgtctttccttctacattgtcaagtgcttgctccttggaaccatcattgatattgtgtatagataagcacacaggctgtgtttgtccttgctgtgagggacagagtcagatataagggagaaagccagggtccttgataagctttggtgaccttgcttagggtgggtct
Lama1_chr17_7784	Lama1_chr17_7784_subtile_shift_245_bp	chr17	67961071	67961341	+	acatgtcaaagtcaccctcagaaccatgaaggaagggtcacttctggagcatgacatgatcaccctatctctagaggaatgcccccattgtcatattgtctttccttctacattgtcaagtgcttgctccttggaaccatcattgatattgtgtatagataagcacacaggctgtgtttgtccttgctgtgagggacagagtcagatataagggagaaagccagggtccttgataagctttggtgaccttgcttagggtgggtcttttcc
Lama1_chr17_7784	Lama1_chr17_7784_subtile_shift_250_bp	chr17	67961076	67961346	+	tcaaagtcaccctcagaaccatgaaggaagggtcacttctggagcatgacatgatcaccctatctctagaggaatgcccccattgtcatattgtctttccttctacattgtcaagtgcttgctccttggaaccatcattgatattgtgtatagataagcacacaggctgtgtttgtccttgctgtgagggacagagtcagatataagggagaaagccagggtccttgataagctttggtgaccttgcttagggtgggtcttttccttgaa
Lama1_chr17_7784	Lama1_chr17_7784_subtile_shift_255_bp	chr17	67961081	67961351	+	gtcaccctcagaaccatgaaggaagggtcacttctggagcatgacatgatcaccctatctctagaggaatgcccccattgtcatattgtctttccttctacattgtcaagtgcttgctccttggaaccatcattgatattgtgtatagataagcacacaggctgtgtttgtccttgctgtgagggacagagtcagatataagggagaaagccagggtccttgataagctttggtgaccttgcttagggtgggtcttttccttgaagggat
Lama1_chr17_7784	Lama1_chr17_7784_subtile_shift_260_bp	chr17	67961086	67961356	+	cctcagaaccatgaaggaagggtcacttctggagcatgacatgatcaccctatctctagaggaatgcccccattgtcatattgtctttccttctacattgtcaagtgcttgctccttggaaccatcattgatattgtgtatagataagcacacaggctgtgtttgtccttgctgtgagggacagagtcagatataagggagaaagccagggtccttgataagctttggtgaccttgcttagggtgggtcttttccttgaagggatgttga
Lama1_chr17_7784	Lama1_chr17_7784_subtile_shift_265_bp	chr17	67961091	67961361	+	gaaccatgaaggaagggtcacttctggagcatgacatgatcaccctatctctagaggaatgcccccattgtcatattgtctttccttctacattgtcaagtgcttgctccttggaaccatcattgatattgtgtatagataagcacacaggctgtgtttgtccttgctgtgagggacagagtcagatataagggagaaagccagggtccttgataagctttggtgaccttgcttagggtgggtcttttccttgaagggatgttgattaga
Lama1_chr17_7784	Lama1_chr17_7784_subtile_shift_270_bp	chr17	67961096	67961366	+	atgaaggaagggtcacttctggagcatgacatgatcaccctatctctagaggaatgcccccattgtcatattgtctttccttctacattgtcaagtgcttgctccttggaaccatcattgatattgtgtatagataagcacacaggctgtgtttgtccttgctgtgagggacagagtcagatataagggagaaagccagggtccttgataagctttggtgaccttgcttagggtgggtcttttccttgaagggatgttgattagagctgg
Lama1_chr17_7784	Lama1_chr17_7784_subtile_shift_275_bp	chr17	67961101	67961371	+	ggaagggtcacttctggagcatgacatgatcaccctatctctagaggaatgcccccattgtcatattgtctttccttctacattgtcaagtgcttgctccttggaaccatcattgatattgtgtatagataagcacacaggctgtgtttgtccttgctgtgagggacagagtcagatataagggagaaagccagggtccttgataagctttggtgaccttgcttagggtgggtcttttccttgaagggatgttgattagagctggacaaa
Lama1_chr17_7784	Lama1_chr17_7784_subtile_shift_280_bp	chr17	67961106	67961376	+	ggtcacttctggagcatgacatgatcaccctatctctagaggaatgcccccattgtcatattgtctttccttctacattgtcaagtgcttgctccttggaaccatcattgatattgtgtatagataagcacacaggctgtgtttgtccttgctgtgagggacagagtcagatataagggagaaagccagggtccttgataagctttggtgaccttgcttagggtgggtcttttccttgaagggatgttgattagagctggacaaagataa
Lama1_chr17_7784	Lama1_chr17_7784_subtile_shift_285_bp	chr17	67961111	67961381	+	cttctggagcatgacatgatcaccctatctctagaggaatgcccccattgtcatattgtctttccttctacattgtcaagtgcttgctccttggaaccatcattgatattgtgtatagataagcacacaggctgtgtttgtccttgctgtgagggacagagtcagatataagggagaaagccagggtccttgataagctttggtgaccttgcttagggtgggtcttttccttgaagggatgttgattagagctggacaaagataacagtg
Lama1_chr17_7784	Lama1_chr17_7784_subtile_shift_290_bp	chr17	67961116	67961386	+	ggagcatgacatgatcaccctatctctagaggaatgcccccattgtcatattgtctttccttctacattgtcaagtgcttgctccttggaaccatcattgatattgtgtatagataagcacacaggctgtgtttgtccttgctgtgagggacagagtcagatataagggagaaagccagggtccttgataagctttggtgaccttgcttagggtgggtcttttccttgaagggatgttgattagagctggacaaagataacagtgctgtg
Lama1_chr17_7784	Lama1_chr17_7784_subtile_shift_295_bp	chr17	67961121	67961391	+	atgacatgatcaccctatctctagaggaatgcccccattgtcatattgtctttccttctacattgtcaagtgcttgctccttggaaccatcattgatattgtgtatagataagcacacaggctgtgtttgtccttgctgtgagggacagagtcagatataagggagaaagccagggtccttgataagctttggtgaccttgcttagggtgggtcttttccttgaagggatgttgattagagctggacaaagataacagtgctgtgagtca
Lama1_chr17_7784	Lama1_chr17_7784_subtile_shift_300_bp	chr17	67961126	67961396	+	atgatcaccctatctctagaggaatgcccccattgtcatattgtctttccttctacattgtcaagtgcttgctccttggaaccatcattgatattgtgtatagataagcacacaggctgtgtttgtccttgctgtgagggacagagtcagatataagggagaaagccagggtccttgataagctttggtgaccttgcttagggtgggtcttttccttgaagggatgttgattagagctggacaaagataacagtgctgtgagtcaggatg
Lama1_chr17_7784	Lama1_chr17_7784_subtile_shift_305_bp	chr17	67961131	67961401	+	caccctatctctagaggaatgcccccattgtcatattgtctttccttctacattgtcaagtgcttgctccttggaaccatcattgatattgtgtatagataagcacacaggctgtgtttgtccttgctgtgagggacagagtcagatataagggagaaagccagggtccttgataagctttggtgaccttgcttagggtgggtcttttccttgaagggatgttgattagagctggacaaagataacagtgctgtgagtcaggatggttgg
Lama1_chr17_7784	Lama1_chr17_7784_subtile_shift_310_bp	chr17	67961136	67961406	+	tatctctagaggaatgcccccattgtcatattgtctttccttctacattgtcaagtgcttgctccttggaaccatcattgatattgtgtatagataagcacacaggctgtgtttgtccttgctgtgagggacagagtcagatataagggagaaagccagggtccttgataagctttggtgaccttgcttagggtgggtcttttccttgaagggatgttgattagagctggacaaagataacagtgctgtgagtcaggatggttgggcaca
Lama1_chr17_7784	Lama1_chr17_7784_subtile_shift_315_bp	chr17	67961141	67961411	+	ctagaggaatgcccccattgtcatattgtctttccttctacattgtcaagtgcttgctccttggaaccatcattgatattgtgtatagataagcacacaggctgtgtttgtccttgctgtgagggacagagtcagatataagggagaaagccagggtccttgataagctttggtgaccttgcttagggtgggtcttttccttgaagggatgttgattagagctggacaaagataacagtgctgtgagtcaggatggttgggcacaccctg
Lama1_chr17_7784	Lama1_chr17_7784_subtile_shift_320_bp	chr17	67961146	67961416	+	ggaatgcccccattgtcatattgtctttccttctacattgtcaagtgcttgctccttggaaccatcattgatattgtgtatagataagcacacaggctgtgtttgtccttgctgtgagggacagagtcagatataagggagaaagccagggtccttgataagctttggtgaccttgcttagggtgggtcttttccttgaagggatgttgattagagctggacaaagataacagtgctgtgagtcaggatggttgggcacaccctggctag
Lama1_chr17_7784	Lama1_chr17_7784_subtile_shift_325_bp	chr17	67961151	67961421	+	gcccccattgtcatattgtctttccttctacattgtcaagtgcttgctccttggaaccatcattgatattgtgtatagataagcacacaggctgtgtttgtccttgctgtgagggacagagtcagatataagggagaaagccagggtccttgataagctttggtgaccttgcttagggtgggtcttttccttgaagggatgttgattagagctggacaaagataacagtgctgtgagtcaggatggttgggcacaccctggctaggattc
Lama1_chr17_7784	Lama1_chr17_7784_subtile_shift_330_bp	chr17	67961156	67961426	+	cattgtcatattgtctttccttctacattgtcaagtgcttgctccttggaaccatcattgatattgtgtatagataagcacacaggctgtgtttgtccttgctgtgagggacagagtcagatataagggagaaagccagggtccttgataagctttggtgaccttgcttagggtgggtcttttccttgaagggatgttgattagagctggacaaagataacagtgctgtgagtcaggatggttgggcacaccctggctaggattctgaga
Lama1_chr17_7784	Lama1_chr17_7784_subtile_shift_335_bp	chr17	67961161	67961431	+	tcatattgtctttccttctacattgtcaagtgcttgctccttggaaccatcattgatattgtgtatagataagcacacaggctgtgtttgtccttgctgtgagggacagagtcagatataagggagaaagccagggtccttgataagctttggtgaccttgcttagggtgggtcttttccttgaagggatgttgattagagctggacaaagataacagtgctgtgagtcaggatggttgggcacaccctggctaggattctgagatagta
Lama1_chr17_7784	Lama1_chr17_7784_subtile_shift_340_bp	chr17	67961166	67961436	+	ttgtctttccttctacattgtcaagtgcttgctccttggaaccatcattgatattgtgtatagataagcacacaggctgtgtttgtccttgctgtgagggacagagtcagatataagggagaaagccagggtccttgataagctttggtgaccttgcttagggtgggtcttttccttgaagggatgttgattagagctggacaaagataacagtgctgtgagtcaggatggttgggcacaccctggctaggattctgagatagtattggg
Lama1_chr17_7784	Lama1_chr17_7784_subtile_shift_345_bp	chr17	67961171	67961441	+	tttccttctacattgtcaagtgcttgctccttggaaccatcattgatattgtgtatagataagcacacaggctgtgtttgtccttgctgtgagggacagagtcagatataagggagaaagccagggtccttgataagctttggtgaccttgcttagggtgggtcttttccttgaagggatgttgattagagctggacaaagataacagtgctgtgagtcaggatggttgggcacaccctggctaggattctgagatagtattggggtgta
Lama1_chr17_7784	Lama1_chr17_7784_subtile_shift_350_bp	chr17	67961176	67961446	+	ttctacattgtcaagtgcttgctccttggaaccatcattgatattgtgtatagataagcacacaggctgtgtttgtccttgctgtgagggacagagtcagatataagggagaaagccagggtccttgataagctttggtgaccttgcttagggtgggtcttttccttgaagggatgttgattagagctggacaaagataacagtgctgtgagtcaggatggttgggcacaccctggctaggattctgagatagtattggggtgtatgtct
Lama1_chr17_7784	Lama1_chr17_7784_subtile_shift_355_bp	chr17	67961181	67961451	+	cattgtcaagtgcttgctccttggaaccatcattgatattgtgtatagataagcacacaggctgtgtttgtccttgctgtgagggacagagtcagatataagggagaaagccagggtccttgataagctttggtgaccttgcttagggtgggtcttttccttgaagggatgttgattagagctggacaaagataacagtgctgtgagtcaggatggttgggcacaccctggctaggattctgagatagtattggggtgtatgtctttgat
Lama1_chr17_7784	Lama1_chr17_7784_subtile_shift_360_bp	chr17	67961186	67961456	+	tcaagtgcttgctccttggaaccatcattgatattgtgtatagataagcacacaggctgtgtttgtccttgctgtgagggacagagtcagatataagggagaaagccagggtccttgataagctttggtgaccttgcttagggtgggtcttttccttgaagggatgttgattagagctggacaaagataacagtgctgtgagtcaggatggttgggcacaccctggctaggattctgagatagtattggggtgtatgtctttgatagttt
Lama1_chr17_7784	Lama1_chr17_7784_subtile_shift_365_bp	chr17	67961191	67961461	+	tgcttgctccttggaaccatcattgatattgtgtatagataagcacacaggctgtgtttgtccttgctgtgagggacagagtcagatataagggagaaagccagggtccttgataagctttggtgaccttgcttagggtgggtcttttccttgaagggatgttgattagagctggacaaagataacagtgctgtgagtcaggatggttgggcacaccctggctaggattctgagatagtattggggtgtatgtctttgatagtttcaatt
Lama1_chr17_7784	Lama1_chr17_7784_subtile_shift_370_bp	chr17	67961196	67961466	+	gctccttggaaccatcattgatattgtgtatagataagcacacaggctgtgtttgtccttgctgtgagggacagagtcagatataagggagaaagccagggtccttgataagctttggtgaccttgcttagggtgggtcttttccttgaagggatgttgattagagctggacaaagataacagtgctgtgagtcaggatggttgggcacaccctggctaggattctgagatagtattggggtgtatgtctttgatagtttcaattgaaaa
Lama1_chr17_7784	Lama1_chr17_7784_subtile_shift_375_bp	chr17	67961201	67961471	+	ttggaaccatcattgatattgtgtatagataagcacacaggctgtgtttgtccttgctgtgagggacagagtcagatataagggagaaagccagggtccttgataagctttggtgaccttgcttagggtgggtcttttccttgaagggatgttgattagagctggacaaagataacagtgctgtgagtcaggatggttgggcacaccctggctaggattctgagatagtattggggtgtatgtctttgatagtttcaattgaaaagttaa
Lama1_chr17_7784	Lama1_chr17_7784_subtile_shift_380_bp	chr17	67961206	67961476	+	accatcattgatattgtgtatagataagcacacaggctgtgtttgtccttgctgtgagggacagagtcagatataagggagaaagccagggtccttgataagctttggtgaccttgcttagggtgggtcttttccttgaagggatgttgattagagctggacaaagataacagtgctgtgagtcaggatggttgggcacaccctggctaggattctgagatagtattggggtgtatgtctttgatagtttcaattgaaaagttaatgggt
Lama1_chr17_7784	Lama1_chr17_7784_subtile_shift_385_bp	chr17	67961211	67961481	+	cattgatattgtgtatagataagcacacaggctgtgtttgtccttgctgtgagggacagagtcagatataagggagaaagccagggtccttgataagctttggtgaccttgcttagggtgggtcttttccttgaagggatgttgattagagctggacaaagataacagtgctgtgagtcaggatggttgggcacaccctggctaggattctgagatagtattggggtgtatgtctttgatagtttcaattgaaaagttaatgggtctttt
Lama1_chr17_7784	Lama1_chr17_7784_subtile_shift_390_bp	chr17	67961216	67961486	+	atattgtgtatagataagcacacaggctgtgtttgtccttgctgtgagggacagagtcagatataagggagaaagccagggtccttgataagctttggtgaccttgcttagggtgggtcttttccttgaagggatgttgattagagctggacaaagataacagtgctgtgagtcaggatggttgggcacaccctggctaggattctgagatagtattggggtgtatgtctttgatagtttcaattgaaaagttaatgggtcttttttgaa
Lama1_chr17_7784	Lama1_chr17_7784_subtile_shift_395_bp	chr17	67961221	67961491	+	gtgtatagataagcacacaggctgtgtttgtccttgctgtgagggacagagtcagatataagggagaaagccagggtccttgataagctttggtgaccttgcttagggtgggtcttttccttgaagggatgttgattagagctggacaaagataacagtgctgtgagtcaggatggttgggcacaccctggctaggattctgagatagtattggggtgtatgtctttgatagtttcaattgaaaagttaatgggtcttttttgaagattc
Lama1_chr17_7784	Lama1_chr17_7784_subtile_shift_400_bp	chr17	67961226	67961496	+	tagataagcacacaggctgtgtttgtccttgctgtgagggacagagtcagatataagggagaaagccagggtccttgataagctttggtgaccttgcttagggtgggtcttttccttgaagggatgttgattagagctggacaaagataacagtgctgtgagtcaggatggttgggcacaccctggctaggattctgagatagtattggggtgtatgtctttgatagtttcaattgaaaagttaatgggtcttttttgaagattctaaaa
Lama1_chr17_7784	Lama1_chr17_7784_subtile_shift_405_bp	chr17	67961231	67961501	+	aagcacacaggctgtgtttgtccttgctgtgagggacagagtcagatataagggagaaagccagggtccttgataagctttggtgaccttgcttagggtgggtcttttccttgaagggatgttgattagagctggacaaagataacagtgctgtgagtcaggatggttgggcacaccctggctaggattctgagatagtattggggtgtatgtctttgatagtttcaattgaaaagttaatgggtcttttttgaagattctaaaaggacg
Lama1_chr17_7784	Lama1_chr17_7784_subtile_shift_410_bp	chr17	67961236	67961506	+	cacaggctgtgtttgtccttgctgtgagggacagagtcagatataagggagaaagccagggtccttgataagctttggtgaccttgcttagggtgggtcttttccttgaagggatgttgattagagctggacaaagataacagtgctgtgagtcaggatggttgggcacaccctggctaggattctgagatagtattggggtgtatgtctttgatagtttcaattgaaaagttaatgggtcttttttgaagattctaaaaggacgaggtt
Lama1_chr17_7784	Lama1_chr17_7784_subtile_shift_415_bp	chr17	67961241	67961511	+	gctgtgtttgtccttgctgtgagggacagagtcagatataagggagaaagccagggtccttgataagctttggtgaccttgcttagggtgggtcttttccttgaagggatgttgattagagctggacaaagataacagtgctgtgagtcaggatggttgggcacaccctggctaggattctgagatagtattggggtgtatgtctttgatagtttcaattgaaaagttaatgggtcttttttgaagattctaaaaggacgaggttacaaa
Lama1_chr17_7784	Lama1_chr17_7784_subtile_shift_420_bp	chr17	67961246	67961516	+	gtttgtccttgctgtgagggacagagtcagatataagggagaaagccagggtccttgataagctttggtgaccttgcttagggtgggtcttttccttgaagggatgttgattagagctggacaaagataacagtgctgtgagtcaggatggttgggcacaccctggctaggattctgagatagtattggggtgtatgtctttgatagtttcaattgaaaagttaatgggtcttttttgaagattctaaaaggacgaggttacaaaagctt
Lama1_chr17_7784	Lama1_chr17_7784_subtile_shift_425_bp	chr17	67961251	67961521	+	tccttgctgtgagggacagagtcagatataagggagaaagccagggtccttgataagctttggtgaccttgcttagggtgggtcttttccttgaagggatgttgattagagctggacaaagataacagtgctgtgagtcaggatggttgggcacaccctggctaggattctgagatagtattggggtgtatgtctttgatagtttcaattgaaaagttaatgggtcttttttgaagattctaaaaggacgaggttacaaaagcttctcac
Lama1_chr17_7784	Lama1_chr17_7784_subtile_shift_430_bp	chr17	67961256	67961526	+	gctgtgagggacagagtcagatataagggagaaagccagggtccttgataagctttggtgaccttgcttagggtgggtcttttccttgaagggatgttgattagagctggacaaagataacagtgctgtgagtcaggatggttgggcacaccctggctaggattctgagatagtattggggtgtatgtctttgatagtttcaattgaaaagttaatgggtcttttttgaagattctaaaaggacgaggttacaaaagcttctcactttcc
Lama1_chr17_7784	Lama1_chr17_7784_subtile_shift_435_bp	chr17	67961261	67961531	+	gagggacagagtcagatataagggagaaagccagggtccttgataagctttggtgaccttgcttagggtgggtcttttccttgaagggatgttgattagagctggacaaagataacagtgctgtgagtcaggatggttgggcacaccctggctaggattctgagatagtattggggtgtatgtctttgatagtttcaattgaaaagttaatgggtcttttttgaagattctaaaaggacgaggttacaaaagcttctcactttcctgtag
Lama1_chr17_7784	Lama1_chr17_7784_subtile_shift_440_bp	chr17	67961266	67961536	+	acagagtcagatataagggagaaagccagggtccttgataagctttggtgaccttgcttagggtgggtcttttccttgaagggatgttgattagagctggacaaagataacagtgctgtgagtcaggatggttgggcacaccctggctaggattctgagatagtattggggtgtatgtctttgatagtttcaattgaaaagttaatgggtcttttttgaagattctaaaaggacgaggttacaaaagcttctcactttcctgtaggatca
Lama1_chr17_7784	Lama1_chr17_7784_subtile_shift_445_bp	chr17	67961271	67961541	+	gtcagatataagggagaaagccagggtccttgataagctttggtgaccttgcttagggtgggtcttttccttgaagggatgttgattagagctggacaaagataacagtgctgtgagtcaggatggttgggcacaccctggctaggattctgagatagtattggggtgtatgtctttgatagtttcaattgaaaagttaatgggtcttttttgaagattctaaaaggacgaggttacaaaagcttctcactttcctgtaggatcacagcc
Lama1_chr17_7784	Lama1_chr17_7784_subtile_shift_450_bp	chr17	67961276	67961546	+	atataagggagaaagccagggtccttgataagctttggtgaccttgcttagggtgggtcttttccttgaagggatgttgattagagctggacaaagataacagtgctgtgagtcaggatggttgggcacaccctggctaggattctgagatagtattggggtgtatgtctttgatagtttcaattgaaaagttaatgggtcttttttgaagattctaaaaggacgaggttacaaaagcttctcactttcctgtaggatcacagcctgaaa
Lama1_chr17_7784	Lama1_chr17_7784_subtile_shift_455_bp	chr17	67961281	67961551	+	agggagaaagccagggtccttgataagctttggtgaccttgcttagggtgggtcttttccttgaagggatgttgattagagctggacaaagataacagtgctgtgagtcaggatggttgggcacaccctggctaggattctgagatagtattggggtgtatgtctttgatagtttcaattgaaaagttaatgggtcttttttgaagattctaaaaggacgaggttacaaaagcttctcactttcctgtaggatcacagcctgaaacccca
Lama1_chr17_7784	Lama1_chr17_7784_subtile_shift_460_bp	chr17	67961286	67961556	+	gaaagccagggtccttgataagctttggtgaccttgcttagggtgggtcttttccttgaagggatgttgattagagctggacaaagataacagtgctgtgagtcaggatggttgggcacaccctggctaggattctgagatagtattggggtgtatgtctttgatagtttcaattgaaaagttaatgggtcttttttgaagattctaaaaggacgaggttacaaaagcttctcactttcctgtaggatcacagcctgaaaccccatccca
Lama1_chr17_7784	Lama1_chr17_7784_subtile_shift_465_bp	chr17	67961291	67961561	+	ccagggtccttgataagctttggtgaccttgcttagggtgggtcttttccttgaagggatgttgattagagctggacaaagataacagtgctgtgagtcaggatggttgggcacaccctggctaggattctgagatagtattggggtgtatgtctttgatagtttcaattgaaaagttaatgggtcttttttgaagattctaaaaggacgaggttacaaaagcttctcactttcctgtaggatcacagcctgaaaccccatcccagattt
Lama1_chr17_7784	Lama1_chr17_7784_subtile_shift_470_bp	chr17	67961296	67961566	+	gtccttgataagctttggtgaccttgcttagggtgggtcttttccttgaagggatgttgattagagctggacaaagataacagtgctgtgagtcaggatggttgggcacaccctggctaggattctgagatagtattggggtgtatgtctttgatagtttcaattgaaaagttaatgggtcttttttgaagattctaaaaggacgaggttacaaaagcttctcactttcctgtaggatcacagcctgaaaccccatcccagatttaaaac
Lama1_chr17_7784	Lama1_chr17_7784_subtile_shift_475_bp	chr17	67961301	67961571	+	tgataagctttggtgaccttgcttagggtgggtcttttccttgaagggatgttgattagagctggacaaagataacagtgctgtgagtcaggatggttgggcacaccctggctaggattctgagatagtattggggtgtatgtctttgatagtttcaattgaaaagttaatgggtcttttttgaagattctaaaaggacgaggttacaaaagcttctcactttcctgtaggatcacagcctgaaaccccatcccagatttaaaactgtaa
Lama1_chr17_7784	Lama1_chr17_7784_subtile_shift_480_bp	chr17	67961306	67961576	+	agctttggtgaccttgcttagggtgggtcttttccttgaagggatgttgattagagctggacaaagataacagtgctgtgagtcaggatggttgggcacaccctggctaggattctgagatagtattggggtgtatgtctttgatagtttcaattgaaaagttaatgggtcttttttgaagattctaaaaggacgaggttacaaaagcttctcactttcctgtaggatcacagcctgaaaccccatcccagatttaaaactgtaaattaa
Lama1_chr17_7784	Lama1_chr17_7784_subtile_shift_485_bp	chr17	67961311	67961581	+	tggtgaccttgcttagggtgggtcttttccttgaagggatgttgattagagctggacaaagataacagtgctgtgagtcaggatggttgggcacaccctggctaggattctgagatagtattggggtgtatgtctttgatagtttcaattgaaaagttaatgggtcttttttgaagattctaaaaggacgaggttacaaaagcttctcactttcctgtaggatcacagcctgaaaccccatcccagatttaaaactgtaaattaaagtgc
Lama1_chr17_7784	Lama1_chr17_7784_subtile_shift_490_bp	chr17	67961316	67961586	+	accttgcttagggtgggtcttttccttgaagggatgttgattagagctggacaaagataacagtgctgtgagtcaggatggttgggcacaccctggctaggattctgagatagtattggggtgtatgtctttgatagtttcaattgaaaagttaatgggtcttttttgaagattctaaaaggacgaggttacaaaagcttctcactttcctgtaggatcacagcctgaaaccccatcccagatttaaaactgtaaattaaagtgcatcta
Lama1_chr17_7784	Lama1_chr17_7784_subtile_shift_495_bp	chr17	67961321	67961591	+	gcttagggtgggtcttttccttgaagggatgttgattagagctggacaaagataacagtgctgtgagtcaggatggttgggcacaccctggctaggattctgagatagtattggggtgtatgtctttgatagtttcaattgaaaagttaatgggtcttttttgaagattctaaaaggacgaggttacaaaagcttctcactttcctgtaggatcacagcctgaaaccccatcccagatttaaaactgtaaattaaagtgcatctagacat
Lama1_chr17_7784	Lama1_chr17_7784_subtile_shift_500_bp	chr17	67961326	67961596	+	gggtgggtcttttccttgaagggatgttgattagagctggacaaagataacagtgctgtgagtcaggatggttgggcacaccctggctaggattctgagatagtattggggtgtatgtctttgatagtttcaattgaaaagttaatgggtcttttttgaagattctaaaaggacgaggttacaaaagcttctcactttcctgtaggatcacagcctgaaaccccatcccagatttaaaactgtaaattaaagtgcatctagacatgtact
Lama1_chr17_7784	Lama1_chr17_7784_subtile_shift_505_bp	chr17	67961331	67961601	+	ggtcttttccttgaagggatgttgattagagctggacaaagataacagtgctgtgagtcaggatggttgggcacaccctggctaggattctgagatagtattggggtgtatgtctttgatagtttcaattgaaaagttaatgggtcttttttgaagattctaaaaggacgaggttacaaaagcttctcactttcctgtaggatcacagcctgaaaccccatcccagatttaaaactgtaaattaaagtgcatctagacatgtactcaacc
Lama1_chr17_7784	Lama1_chr17_7784_subtile_shift_510_bp	chr17	67961336	67961606	+	tttccttgaagggatgttgattagagctggacaaagataacagtgctgtgagtcaggatggttgggcacaccctggctaggattctgagatagtattggggtgtatgtctttgatagtttcaattgaaaagttaatgggtcttttttgaagattctaaaaggacgaggttacaaaagcttctcactttcctgtaggatcacagcctgaaaccccatcccagatttaaaactgtaaattaaagtgcatctagacatgtactcaaccaacca
Lama1_chr17_7784	Lama1_chr17_7784_subtile_shift_515_bp	chr17	67961341	67961611	+	ttgaagggatgttgattagagctggacaaagataacagtgctgtgagtcaggatggttgggcacaccctggctaggattctgagatagtattggggtgtatgtctttgatagtttcaattgaaaagttaatgggtcttttttgaagattctaaaaggacgaggttacaaaagcttctcactttcctgtaggatcacagcctgaaaccccatcccagatttaaaactgtaaattaaagtgcatctagacatgtactcaaccaaccaagcca
Lama1_chr17_7784	Lama1_chr17_7784_subtile_shift_520_bp	chr17	67961346	67961616	+	gggatgttgattagagctggacaaagataacagtgctgtgagtcaggatggttgggcacaccctggctaggattctgagatagtattggggtgtatgtctttgatagtttcaattgaaaagttaatgggtcttttttgaagattctaaaaggacgaggttacaaaagcttctcactttcctgtaggatcacagcctgaaaccccatcccagatttaaaactgtaaattaaagtgcatctagacatgtactcaaccaaccaagccagccca
Lama1_chr17_7784	Lama1_chr17_7784_subtile_shift_525_bp	chr17	67961351	67961621	+	gttgattagagctggacaaagataacagtgctgtgagtcaggatggttgggcacaccctggctaggattctgagatagtattggggtgtatgtctttgatagtttcaattgaaaagttaatgggtcttttttgaagattctaaaaggacgaggttacaaaagcttctcactttcctgtaggatcacagcctgaaaccccatcccagatttaaaactgtaaattaaagtgcatctagacatgtactcaaccaaccaagccagcccaacagc
Lama1_chr17_7784	Lama1_chr17_7784_subtile_shift_530_bp	chr17	67961356	67961626	+	ttagagctggacaaagataacagtgctgtgagtcaggatggttgggcacaccctggctaggattctgagatagtattggggtgtatgtctttgatagtttcaattgaaaagttaatgggtcttttttgaagattctaaaaggacgaggttacaaaagcttctcactttcctgtaggatcacagcctgaaaccccatcccagatttaaaactgtaaattaaagtgcatctagacatgtactcaaccaaccaagccagcccaacagcacata
Lama1_chr17_7784	Lama1_chr17_7784_subtile_shift_535_bp	chr17	67961361	67961631	+	gctggacaaagataacagtgctgtgagtcaggatggttgggcacaccctggctaggattctgagatagtattggggtgtatgtctttgatagtttcaattgaaaagttaatgggtcttttttgaagattctaaaaggacgaggttacaaaagcttctcactttcctgtaggatcacagcctgaaaccccatcccagatttaaaactgtaaattaaagtgcatctagacatgtactcaaccaaccaagccagcccaacagcacatacatgg
Lama1_chr17_7784	Lama1_chr17_7784_subtile_shift_540_bp	chr17	67961366	67961636	+	acaaagataacagtgctgtgagtcaggatggttgggcacaccctggctaggattctgagatagtattggggtgtatgtctttgatagtttcaattgaaaagttaatgggtcttttttgaagattctaaaaggacgaggttacaaaagcttctcactttcctgtaggatcacagcctgaaaccccatcccagatttaaaactgtaaattaaagtgcatctagacatgtactcaaccaaccaagccagcccaacagcacatacatggcatgg
Lama1_chr17_7784	Lama1_chr17_7784_subtile_shift_545_bp	chr17	67961371	67961641	+	gataacagtgctgtgagtcaggatggttgggcacaccctggctaggattctgagatagtattggggtgtatgtctttgatagtttcaattgaaaagttaatgggtcttttttgaagattctaaaaggacgaggttacaaaagcttctcactttcctgtaggatcacagcctgaaaccccatcccagatttaaaactgtaaattaaagtgcatctagacatgtactcaaccaaccaagccagcccaacagcacatacatggcatgggggca
Lama1_chr17_7784	Lama1_chr17_7784_subtile_shift_550_bp	chr17	67961376	67961646	+	cagtgctgtgagtcaggatggttgggcacaccctggctaggattctgagatagtattggggtgtatgtctttgatagtttcaattgaaaagttaatgggtcttttttgaagattctaaaaggacgaggttacaaaagcttctcactttcctgtaggatcacagcctgaaaccccatcccagatttaaaactgtaaattaaagtgcatctagacatgtactcaaccaaccaagccagcccaacagcacatacatggcatgggggcacagat
Lama1_chr17_7784	Lama1_chr17_7784_subtile_shift_555_bp	chr17	67961381	67961651	+	ctgtgagtcaggatggttgggcacaccctggctaggattctgagatagtattggggtgtatgtctttgatagtttcaattgaaaagttaatgggtcttttttgaagattctaaaaggacgaggttacaaaagcttctcactttcctgtaggatcacagcctgaaaccccatcccagatttaaaactgtaaattaaagtgcatctagacatgtactcaaccaaccaagccagcccaacagcacatacatggcatgggggcacagattatgt
Lama1_chr17_7784	Lama1_chr17_7784_subtile_shift_560_bp	chr17	67961386	67961656	+	agtcaggatggttgggcacaccctggctaggattctgagatagtattggggtgtatgtctttgatagtttcaattgaaaagttaatgggtcttttttgaagattctaaaaggacgaggttacaaaagcttctcactttcctgtaggatcacagcctgaaaccccatcccagatttaaaactgtaaattaaagtgcatctagacatgtactcaaccaaccaagccagcccaacagcacatacatggcatgggggcacagattatgtcccgc
Lama1_chr17_7784	Lama1_chr17_7784_subtile_shift_565_bp	chr17	67961391	67961661	+	ggatggttgggcacaccctggctaggattctgagatagtattggggtgtatgtctttgatagtttcaattgaaaagttaatgggtcttttttgaagattctaaaaggacgaggttacaaaagcttctcactttcctgtaggatcacagcctgaaaccccatcccagatttaaaactgtaaattaaagtgcatctagacatgtactcaaccaaccaagccagcccaacagcacatacatggcatgggggcacagattatgtcccgcagcct
Lama1_chr17_7784	Lama1_chr17_7784_subtile_shift_570_bp	chr17	67961396	67961666	+	gttgggcacaccctggctaggattctgagatagtattggggtgtatgtctttgatagtttcaattgaaaagttaatgggtcttttttgaagattctaaaaggacgaggttacaaaagcttctcactttcctgtaggatcacagcctgaaaccccatcccagatttaaaactgtaaattaaagtgcatctagacatgtactcaaccaaccaagccagcccaacagcacatacatggcatgggggcacagattatgtcccgcagcctatcca
Lama1_chr17_7784	Lama1_chr17_7784_subtile_shift_575_bp	chr17	67961401	67961671	+	gcacaccctggctaggattctgagatagtattggggtgtatgtctttgatagtttcaattgaaaagttaatgggtcttttttgaagattctaaaaggacgaggttacaaaagcttctcactttcctgtaggatcacagcctgaaaccccatcccagatttaaaactgtaaattaaagtgcatctagacatgtactcaaccaaccaagccagcccaacagcacatacatggcatgggggcacagattatgtcccgcagcctatccacatga
Lama1_chr17_7784	Lama1_chr17_7784_subtile_shift_580_bp	chr17	67961406	67961676	+	ccctggctaggattctgagatagtattggggtgtatgtctttgatagtttcaattgaaaagttaatgggtcttttttgaagattctaaaaggacgaggttacaaaagcttctcactttcctgtaggatcacagcctgaaaccccatcccagatttaaaactgtaaattaaagtgcatctagacatgtactcaaccaaccaagccagcccaacagcacatacatggcatgggggcacagattatgtcccgcagcctatccacatgactcac
Lama1_chr17_7784	Lama1_chr17_7784_subtile_shift_585_bp	chr17	67961411	67961681	+	gctaggattctgagatagtattggggtgtatgtctttgatagtttcaattgaaaagttaatgggtcttttttgaagattctaaaaggacgaggttacaaaagcttctcactttcctgtaggatcacagcctgaaaccccatcccagatttaaaactgtaaattaaagtgcatctagacatgtactcaaccaaccaagccagcccaacagcacatacatggcatgggggcacagattatgtcccgcagcctatccacatgactcaccgtgc
Lama1_chr17_7784	Lama1_chr17_7784_subtile_shift_590_bp	chr17	67961416	67961686	+	gattctgagatagtattggggtgtatgtctttgatagtttcaattgaaaagttaatgggtcttttttgaagattctaaaaggacgaggttacaaaagcttctcactttcctgtaggatcacagcctgaaaccccatcccagatttaaaactgtaaattaaagtgcatctagacatgtactcaaccaaccaagccagcccaacagcacatacatggcatgggggcacagattatgtcccgcagcctatccacatgactcaccgtgccagct
Lama1_chr17_7784	Lama1_chr17_7784_subtile_shift_595_bp	chr17	67961421	67961691	+	tgagatagtattggggtgtatgtctttgatagtttcaattgaaaagttaatgggtcttttttgaagattctaaaaggacgaggttacaaaagcttctcactttcctgtaggatcacagcctgaaaccccatcccagatttaaaactgtaaattaaagtgcatctagacatgtactcaaccaaccaagccagcccaacagcacatacatggcatgggggcacagattatgtcccgcagcctatccacatgactcaccgtgccagctgagga
Lama1_chr17_7784	Lama1_chr17_7784_subtile_shift_600_bp	chr17	67961426	67961696	+	tagtattggggtgtatgtctttgatagtttcaattgaaaagttaatgggtcttttttgaagattctaaaaggacgaggttacaaaagcttctcactttcctgtaggatcacagcctgaaaccccatcccagatttaaaactgtaaattaaagtgcatctagacatgtactcaaccaaccaagccagcccaacagcacatacatggcatgggggcacagattatgtcccgcagcctatccacatgactcaccgtgccagctgaggaaaagg
Lama1_chr17_7784	Lama1_chr17_7784_subtile_shift_605_bp	chr17	67961431	67961701	+	ttggggtgtatgtctttgatagtttcaattgaaaagttaatgggtcttttttgaagattctaaaaggacgaggttacaaaagcttctcactttcctgtaggatcacagcctgaaaccccatcccagatttaaaactgtaaattaaagtgcatctagacatgtactcaaccaaccaagccagcccaacagcacatacatggcatgggggcacagattatgtcccgcagcctatccacatgactcaccgtgccagctgaggaaaaggtccaa
Lama1_chr17_7784	Lama1_chr17_7784_subtile_shift_610_bp	chr17	67961436	67961706	+	gtgtatgtctttgatagtttcaattgaaaagttaatgggtcttttttgaagattctaaaaggacgaggttacaaaagcttctcactttcctgtaggatcacagcctgaaaccccatcccagatttaaaactgtaaattaaagtgcatctagacatgtactcaaccaaccaagccagcccaacagcacatacatggcatgggggcacagattatgtcccgcagcctatccacatgactcaccgtgccagctgaggaaaaggtccaaactca
Lama1_chr17_7784	Lama1_chr17_7784_subtile_shift_615_bp	chr17	67961441	67961711	+	tgtctttgatagtttcaattgaaaagttaatgggtcttttttgaagattctaaaaggacgaggttacaaaagcttctcactttcctgtaggatcacagcctgaaaccccatcccagatttaaaactgtaaattaaagtgcatctagacatgtactcaaccaaccaagccagcccaacagcacatacatggcatgggggcacagattatgtcccgcagcctatccacatgactcaccgtgccagctgaggaaaaggtccaaactcaaaact
Foxa2_chr2_13858	Foxa2_chr2_13858_subtile_shift_5_bp	chr2	147959110	147959380	-	cctggggaagagaagctggagtaccacagcttggtactctgagcctgaccccagtgattcgattctgctgattttaatctgtgtcctgctgtcgtaacaacacataggtggttctgattgcttttctgagtcctgtgagtcccaatgagtcatggacacttccgtcactggttaatagcttgtctcagctccccacacaagcaaaacaatcaaagcctcaggtcagaccccctgaggtatataggcactggcggctgttggaagcacaaa
Foxa2_chr2_13858	Foxa2_chr2_13858_subtile_shift_10_bp	chr2	147959115	147959385	-	agccccctggggaagagaagctggagtaccacagcttggtactctgagcctgaccccagtgattcgattctgctgattttaatctgtgtcctgctgtcgtaacaacacataggtggttctgattgcttttctgagtcctgtgagtcccaatgagtcatggacacttccgtcactggttaatagcttgtctcagctccccacacaagcaaaacaatcaaagcctcaggtcagaccccctgaggtatataggcactggcggctgttggaagc
Foxa2_chr2_13858	Foxa2_chr2_13858_subtile_shift_15_bp	chr2	147959120	147959390	-	gtcagagccccctggggaagagaagctggagtaccacagcttggtactctgagcctgaccccagtgattcgattctgctgattttaatctgtgtcctgctgtcgtaacaacacataggtggttctgattgcttttctgagtcctgtgagtcccaatgagtcatggacacttccgtcactggttaatagcttgtctcagctccccacacaagcaaaacaatcaaagcctcaggtcagaccccctgaggtatataggcactggcggctgttg
Foxa2_chr2_13858	Foxa2_chr2_13858_subtile_shift_20_bp	chr2	147959125	147959395	-	ctgctgtcagagccccctggggaagagaagctggagtaccacagcttggtactctgagcctgaccccagtgattcgattctgctgattttaatctgtgtcctgctgtcgtaacaacacataggtggttctgattgcttttctgagtcctgtgagtcccaatgagtcatggacacttccgtcactggttaatagcttgtctcagctccccacacaagcaaaacaatcaaagcctcaggtcagaccccctgaggtatataggcactggcggc
Foxa2_chr2_13858	Foxa2_chr2_13858_subtile_shift_25_bp	chr2	147959130	147959400	-	aggctctgctgtcagagccccctggggaagagaagctggagtaccacagcttggtactctgagcctgaccccagtgattcgattctgctgattttaatctgtgtcctgctgtcgtaacaacacataggtggttctgattgcttttctgagtcctgtgagtcccaatgagtcatggacacttccgtcactggttaatagcttgtctcagctccccacacaagcaaaacaatcaaagcctcaggtcagaccccctgaggtatataggcactg
Foxa2_chr2_13858	Foxa2_chr2_13858_subtile_shift_30_bp	chr2	147959135	147959405	-	aaatcaggctctgctgtcagagccccctggggaagagaagctggagtaccacagcttggtactctgagcctgaccccagtgattcgattctgctgattttaatctgtgtcctgctgtcgtaacaacacataggtggttctgattgcttttctgagtcctgtgagtcccaatgagtcatggacacttccgtcactggttaatagcttgtctcagctccccacacaagcaaaacaatcaaagcctcaggtcagaccccctgaggtatatagg
Foxa2_chr2_13858	Foxa2_chr2_13858_subtile_shift_35_bp	chr2	147959140	147959410	-	agggaaaatcaggctctgctgtcagagccccctggggaagagaagctggagtaccacagcttggtactctgagcctgaccccagtgattcgattctgctgattttaatctgtgtcctgctgtcgtaacaacacataggtggttctgattgcttttctgagtcctgtgagtcccaatgagtcatggacacttccgtcactggttaatagcttgtctcagctccccacacaagcaaaacaatcaaagcctcaggtcagaccccctgaggtat
Foxa2_chr2_13858	Foxa2_chr2_13858_subtile_shift_40_bp	chr2	147959145	147959415	-	agtggagggaaaatcaggctctgctgtcagagccccctggggaagagaagctggagtaccacagcttggtactctgagcctgaccccagtgattcgattctgctgattttaatctgtgtcctgctgtcgtaacaacacataggtggttctgattgcttttctgagtcctgtgagtcccaatgagtcatggacacttccgtcactggttaatagcttgtctcagctccccacacaagcaaaacaatcaaagcctcaggtcagaccccctga
Foxa2_chr2_13858	Foxa2_chr2_13858_subtile_shift_45_bp	chr2	147959150	147959420	-	tcaacagtggagggaaaatcaggctctgctgtcagagccccctggggaagagaagctggagtaccacagcttggtactctgagcctgaccccagtgattcgattctgctgattttaatctgtgtcctgctgtcgtaacaacacataggtggttctgattgcttttctgagtcctgtgagtcccaatgagtcatggacacttccgtcactggttaatagcttgtctcagctccccacacaagcaaaacaatcaaagcctcaggtcagaccc
Foxa2_chr2_13858	Foxa2_chr2_13858_subtile_shift_50_bp	chr2	147959155	147959425	-	ttacctcaacagtggagggaaaatcaggctctgctgtcagagccccctggggaagagaagctggagtaccacagcttggtactctgagcctgaccccagtgattcgattctgctgattttaatctgtgtcctgctgtcgtaacaacacataggtggttctgattgcttttctgagtcctgtgagtcccaatgagtcatggacacttccgtcactggttaatagcttgtctcagctccccacacaagcaaaacaatcaaagcctcaggtca
Foxa2_chr2_13858	Foxa2_chr2_13858_subtile_shift_55_bp	chr2	147959160	147959430	-	gtggcttacctcaacagtggagggaaaatcaggctctgctgtcagagccccctggggaagagaagctggagtaccacagcttggtactctgagcctgaccccagtgattcgattctgctgattttaatctgtgtcctgctgtcgtaacaacacataggtggttctgattgcttttctgagtcctgtgagtcccaatgagtcatggacacttccgtcactggttaatagcttgtctcagctccccacacaagcaaaacaatcaaagcctca
Foxa2_chr2_13858	Foxa2_chr2_13858_subtile_shift_60_bp	chr2	147959165	147959435	-	tgagtgtggcttacctcaacagtggagggaaaatcaggctctgctgtcagagccccctggggaagagaagctggagtaccacagcttggtactctgagcctgaccccagtgattcgattctgctgattttaatctgtgtcctgctgtcgtaacaacacataggtggttctgattgcttttctgagtcctgtgagtcccaatgagtcatggacacttccgtcactggttaatagcttgtctcagctccccacacaagcaaaacaatcaaag
Foxa2_chr2_13858	Foxa2_chr2_13858_subtile_shift_65_bp	chr2	147959170	147959440	-	ctatatgagtgtggcttacctcaacagtggagggaaaatcaggctctgctgtcagagccccctggggaagagaagctggagtaccacagcttggtactctgagcctgaccccagtgattcgattctgctgattttaatctgtgtcctgctgtcgtaacaacacataggtggttctgattgcttttctgagtcctgtgagtcccaatgagtcatggacacttccgtcactggttaatagcttgtctcagctccccacacaagcaaaacaat
Foxa2_chr2_13858	Foxa2_chr2_13858_subtile_shift_70_bp	chr2	147959175	147959445	-	taaagctatatgagtgtggcttacctcaacagtggagggaaaatcaggctctgctgtcagagccccctggggaagagaagctggagtaccacagcttggtactctgagcctgaccccagtgattcgattctgctgattttaatctgtgtcctgctgtcgtaacaacacataggtggttctgattgcttttctgagtcctgtgagtcccaatgagtcatggacacttccgtcactggttaatagcttgtctcagctccccacacaagcaaa
Foxa2_chr2_13858	Foxa2_chr2_13858_subtile_shift_75_bp	chr2	147959180	147959450	-	gttagtaaagctatatgagtgtggcttacctcaacagtggagggaaaatcaggctctgctgtcagagccccctggggaagagaagctggagtaccacagcttggtactctgagcctgaccccagtgattcgattctgctgattttaatctgtgtcctgctgtcgtaacaacacataggtggttctgattgcttttctgagtcctgtgagtcccaatgagtcatggacacttccgtcactggttaatagcttgtctcagctccccacacaa
Foxa2_chr2_13858	Foxa2_chr2_13858_subtile_shift_80_bp	chr2	147959185	147959455	-	ccctggttagtaaagctatatgagtgtggcttacctcaacagtggagggaaaatcaggctctgctgtcagagccccctggggaagagaagctggagtaccacagcttggtactctgagcctgaccccagtgattcgattctgctgattttaatctgtgtcctgctgtcgtaacaacacataggtggttctgattgcttttctgagtcctgtgagtcccaatgagtcatggacacttccgtcactggttaatagcttgtctcagctcccca
Foxa2_chr2_13858	Foxa2_chr2_13858_subtile_shift_85_bp	chr2	147959190	147959460	-	cgtgtccctggttagtaaagctatatgagtgtggcttacctcaacagtggagggaaaatcaggctctgctgtcagagccccctggggaagagaagctggagtaccacagcttggtactctgagcctgaccccagtgattcgattctgctgattttaatctgtgtcctgctgtcgtaacaacacataggtggttctgattgcttttctgagtcctgtgagtcccaatgagtcatggacacttccgtcactggttaatagcttgtctcagct
Foxa2_chr2_13858	Foxa2_chr2_13858_subtile_shift_90_bp	chr2	147959195	147959465	-	tacttcgtgtccctggttagtaaagctatatgagtgtggcttacctcaacagtggagggaaaatcaggctctgctgtcagagccccctggggaagagaagctggagtaccacagcttggtactctgagcctgaccccagtgattcgattctgctgattttaatctgtgtcctgctgtcgtaacaacacataggtggttctgattgcttttctgagtcctgtgagtcccaatgagtcatggacacttccgtcactggttaatagcttgtct
Foxa2_chr2_13858	Foxa2_chr2_13858_subtile_shift_95_bp	chr2	147959200	147959470	-	ttggatacttcgtgtccctggttagtaaagctatatgagtgtggcttacctcaacagtggagggaaaatcaggctctgctgtcagagccccctggggaagagaagctggagtaccacagcttggtactctgagcctgaccccagtgattcgattctgctgattttaatctgtgtcctgctgtcgtaacaacacataggtggttctgattgcttttctgagtcctgtgagtcccaatgagtcatggacacttccgtcactggttaatagct
Foxa2_chr2_13858	Foxa2_chr2_13858_subtile_shift_100_bp	chr2	147959205	147959475	-	gactattggatacttcgtgtccctggttagtaaagctatatgagtgtggcttacctcaacagtggagggaaaatcaggctctgctgtcagagccccctggggaagagaagctggagtaccacagcttggtactctgagcctgaccccagtgattcgattctgctgattttaatctgtgtcctgctgtcgtaacaacacataggtggttctgattgcttttctgagtcctgtgagtcccaatgagtcatggacacttccgtcactggttaa
Foxa2_chr2_13858	Foxa2_chr2_13858_subtile_shift_105_bp	chr2	147959210	147959480	-	tgtgtgactattggatacttcgtgtccctggttagtaaagctatatgagtgtggcttacctcaacagtggagggaaaatcaggctctgctgtcagagccccctggggaagagaagctggagtaccacagcttggtactctgagcctgaccccagtgattcgattctgctgattttaatctgtgtcctgctgtcgtaacaacacataggtggttctgattgcttttctgagtcctgtgagtcccaatgagtcatggacacttccgtcactg
Foxa2_chr2_13858	Foxa2_chr2_13858_subtile_shift_110_bp	chr2	147959215	147959485	-	atgtctgtgtgactattggatacttcgtgtccctggttagtaaagctatatgagtgtggcttacctcaacagtggagggaaaatcaggctctgctgtcagagccccctggggaagagaagctggagtaccacagcttggtactctgagcctgaccccagtgattcgattctgctgattttaatctgtgtcctgctgtcgtaacaacacataggtggttctgattgcttttctgagtcctgtgagtcccaatgagtcatggacacttccgt
Foxa2_chr2_13858	Foxa2_chr2_13858_subtile_shift_115_bp	chr2	147959220	147959490	-	cagtcatgtctgtgtgactattggatacttcgtgtccctggttagtaaagctatatgagtgtggcttacctcaacagtggagggaaaatcaggctctgctgtcagagccccctggggaagagaagctggagtaccacagcttggtactctgagcctgaccccagtgattcgattctgctgattttaatctgtgtcctgctgtcgtaacaacacataggtggttctgattgcttttctgagtcctgtgagtcccaatgagtcatggacact
Foxa2_chr2_13858	Foxa2_chr2_13858_subtile_shift_120_bp	chr2	147959225	147959495	-	atgagcagtcatgtctgtgtgactattggatacttcgtgtccctggttagtaaagctatatgagtgtggcttacctcaacagtggagggaaaatcaggctctgctgtcagagccccctggggaagagaagctggagtaccacagcttggtactctgagcctgaccccagtgattcgattctgctgattttaatctgtgtcctgctgtcgtaacaacacataggtggttctgattgcttttctgagtcctgtgagtcccaatgagtcatgg
Foxa2_chr2_13858	Foxa2_chr2_13858_subtile_shift_125_bp	chr2	147959230	147959500	-	gccagatgagcagtcatgtctgtgtgactattggatacttcgtgtccctggttagtaaagctatatgagtgtggcttacctcaacagtggagggaaaatcaggctctgctgtcagagccccctggggaagagaagctggagtaccacagcttggtactctgagcctgaccccagtgattcgattctgctgattttaatctgtgtcctgctgtcgtaacaacacataggtggttctgattgcttttctgagtcctgtgagtcccaatgagt
Foxa2_chr2_13858	Foxa2_chr2_13858_subtile_shift_130_bp	chr2	147959235	147959505	-	aatgagccagatgagcagtcatgtctgtgtgactattggatacttcgtgtccctggttagtaaagctatatgagtgtggcttacctcaacagtggagggaaaatcaggctctgctgtcagagccccctggggaagagaagctggagtaccacagcttggtactctgagcctgaccccagtgattcgattctgctgattttaatctgtgtcctgctgtcgtaacaacacataggtggttctgattgcttttctgagtcctgtgagtcccaa
Foxa2_chr2_13858	Foxa2_chr2_13858_subtile_shift_135_bp	chr2	147959240	147959510	-	attataatgagccagatgagcagtcatgtctgtgtgactattggatacttcgtgtccctggttagtaaagctatatgagtgtggcttacctcaacagtggagggaaaatcaggctctgctgtcagagccccctggggaagagaagctggagtaccacagcttggtactctgagcctgaccccagtgattcgattctgctgattttaatctgtgtcctgctgtcgtaacaacacataggtggttctgattgcttttctgagtcctgtgagt
Foxa2_chr2_13858	Foxa2_chr2_13858_subtile_shift_140_bp	chr2	147959245	147959515	-	tagagattataatgagccagatgagcagtcatgtctgtgtgactattggatacttcgtgtccctggttagtaaagctatatgagtgtggcttacctcaacagtggagggaaaatcaggctctgctgtcagagccccctggggaagagaagctggagtaccacagcttggtactctgagcctgaccccagtgattcgattctgctgattttaatctgtgtcctgctgtcgtaacaacacataggtggttctgattgcttttctgagtcctg
Foxa2_chr2_13858	Foxa2_chr2_13858_subtile_shift_145_bp	chr2	147959250	147959520	-	ggcgctagagattataatgagccagatgagcagtcatgtctgtgtgactattggatacttcgtgtccctggttagtaaagctatatgagtgtggcttacctcaacagtggagggaaaatcaggctctgctgtcagagccccctggggaagagaagctggagtaccacagcttggtactctgagcctgaccccagtgattcgattctgctgattttaatctgtgtcctgctgtcgtaacaacacataggtggttctgattgcttttctgag
Foxa2_chr2_13858	Foxa2_chr2_13858_subtile_shift_150_bp	chr2	147959255	147959525	-	cagagggcgctagagattataatgagccagatgagcagtcatgtctgtgtgactattggatacttcgtgtccctggttagtaaagctatatgagtgtggcttacctcaacagtggagggaaaatcaggctctgctgtcagagccccctggggaagagaagctggagtaccacagcttggtactctgagcctgaccccagtgattcgattctgctgattttaatctgtgtcctgctgtcgtaacaacacataggtggttctgattgctttt
Foxa2_chr2_13858	Foxa2_chr2_13858_subtile_shift_155_bp	chr2	147959260	147959530	-	gacctcagagggcgctagagattataatgagccagatgagcagtcatgtctgtgtgactattggatacttcgtgtccctggttagtaaagctatatgagtgtggcttacctcaacagtggagggaaaatcaggctctgctgtcagagccccctggggaagagaagctggagtaccacagcttggtactctgagcctgaccccagtgattcgattctgctgattttaatctgtgtcctgctgtcgtaacaacacataggtggttctgattg
Foxa2_chr2_13858	Foxa2_chr2_13858_subtile_shift_160_bp	chr2	147959265	147959535	-	tgtttgacctcagagggcgctagagattataatgagccagatgagcagtcatgtctgtgtgactattggatacttcgtgtccctggttagtaaagctatatgagtgtggcttacctcaacagtggagggaaaatcaggctctgctgtcagagccccctggggaagagaagctggagtaccacagcttggtactctgagcctgaccccagtgattcgattctgctgattttaatctgtgtcctgctgtcgtaacaacacataggtggttct
Foxa2_chr2_13858	Foxa2_chr2_13858_subtile_shift_165_bp	chr2	147959270	147959540	-	gtgtctgtttgacctcagagggcgctagagattataatgagccagatgagcagtcatgtctgtgtgactattggatacttcgtgtccctggttagtaaagctatatgagtgtggcttacctcaacagtggagggaaaatcaggctctgctgtcagagccccctggggaagagaagctggagtaccacagcttggtactctgagcctgaccccagtgattcgattctgctgattttaatctgtgtcctgctgtcgtaacaacacataggtg
Foxa2_chr2_13858	Foxa2_chr2_13858_subtile_shift_170_bp	chr2	147959275	147959545	-	cctaggtgtctgtttgacctcagagggcgctagagattataatgagccagatgagcagtcatgtctgtgtgactattggatacttcgtgtccctggttagtaaagctatatgagtgtggcttacctcaacagtggagggaaaatcaggctctgctgtcagagccccctggggaagagaagctggagtaccacagcttggtactctgagcctgaccccagtgattcgattctgctgattttaatctgtgtcctgctgtcgtaacaacacat
Foxa2_chr2_13858	Foxa2_chr2_13858_subtile_shift_175_bp	chr2	147959280	147959550	-	gggggcctaggtgtctgtttgacctcagagggcgctagagattataatgagccagatgagcagtcatgtctgtgtgactattggatacttcgtgtccctggttagtaaagctatatgagtgtggcttacctcaacagtggagggaaaatcaggctctgctgtcagagccccctggggaagagaagctggagtaccacagcttggtactctgagcctgaccccagtgattcgattctgctgattttaatctgtgtcctgctgtcgtaacaa
Foxa2_chr2_13858	Foxa2_chr2_13858_subtile_shift_180_bp	chr2	147959285	147959555	-	atggtgggggcctaggtgtctgtttgacctcagagggcgctagagattataatgagccagatgagcagtcatgtctgtgtgactattggatacttcgtgtccctggttagtaaagctatatgagtgtggcttacctcaacagtggagggaaaatcaggctctgctgtcagagccccctggggaagagaagctggagtaccacagcttggtactctgagcctgaccccagtgattcgattctgctgattttaatctgtgtcctgctgtcgt
Foxa2_chr2_13858	Foxa2_chr2_13858_subtile_shift_185_bp	chr2	147959290	147959560	-	catttatggtgggggcctaggtgtctgtttgacctcagagggcgctagagattataatgagccagatgagcagtcatgtctgtgtgactattggatacttcgtgtccctggttagtaaagctatatgagtgtggcttacctcaacagtggagggaaaatcaggctctgctgtcagagccccctggggaagagaagctggagtaccacagcttggtactctgagcctgaccccagtgattcgattctgctgattttaatctgtgtcctgct
Foxa2_chr2_13858	Foxa2_chr2_13858_subtile_shift_190_bp	chr2	147959295	147959565	-	aatgccatttatggtgggggcctaggtgtctgtttgacctcagagggcgctagagattataatgagccagatgagcagtcatgtctgtgtgactattggatacttcgtgtccctggttagtaaagctatatgagtgtggcttacctcaacagtggagggaaaatcaggctctgctgtcagagccccctggggaagagaagctggagtaccacagcttggtactctgagcctgaccccagtgattcgattctgctgattttaatctgtgtc
Foxa2_chr2_13858	Foxa2_chr2_13858_subtile_shift_195_bp	chr2	147959300	147959570	-	ttaacaatgccatttatggtgggggcctaggtgtctgtttgacctcagagggcgctagagattataatgagccagatgagcagtcatgtctgtgtgactattggatacttcgtgtccctggttagtaaagctatatgagtgtggcttacctcaacagtggagggaaaatcaggctctgctgtcagagccccctggggaagagaagctggagtaccacagcttggtactctgagcctgaccccagtgattcgattctgctgattttaatct
Foxa2_chr2_13858	Foxa2_chr2_13858_subtile_shift_200_bp	chr2	147959305	147959575	-	ccatgttaacaatgccatttatggtgggggcctaggtgtctgtttgacctcagagggcgctagagattataatgagccagatgagcagtcatgtctgtgtgactattggatacttcgtgtccctggttagtaaagctatatgagtgtggcttacctcaacagtggagggaaaatcaggctctgctgtcagagccccctggggaagagaagctggagtaccacagcttggtactctgagcctgaccccagtgattcgattctgctgatttt
Foxa2_chr2_13858	Foxa2_chr2_13858_subtile_shift_205_bp	chr2	147959310	147959580	-	atagcccatgttaacaatgccatttatggtgggggcctaggtgtctgtttgacctcagagggcgctagagattataatgagccagatgagcagtcatgtctgtgtgactattggatacttcgtgtccctggttagtaaagctatatgagtgtggcttacctcaacagtggagggaaaatcaggctctgctgtcagagccccctggggaagagaagctggagtaccacagcttggtactctgagcctgaccccagtgattcgattctgctg
Foxa2_chr2_13858	Foxa2_chr2_13858_subtile_shift_210_bp	chr2	147959315	147959585	-	accagatagcccatgttaacaatgccatttatggtgggggcctaggtgtctgtttgacctcagagggcgctagagattataatgagccagatgagcagtcatgtctgtgtgactattggatacttcgtgtccctggttagtaaagctatatgagtgtggcttacctcaacagtggagggaaaatcaggctctgctgtcagagccccctggggaagagaagctggagtaccacagcttggtactctgagcctgaccccagtgattcgattc
Foxa2_chr2_13858	Foxa2_chr2_13858_subtile_shift_215_bp	chr2	147959320	147959590	-	gccacaccagatagcccatgttaacaatgccatttatggtgggggcctaggtgtctgtttgacctcagagggcgctagagattataatgagccagatgagcagtcatgtctgtgtgactattggatacttcgtgtccctggttagtaaagctatatgagtgtggcttacctcaacagtggagggaaaatcaggctctgctgtcagagccccctggggaagagaagctggagtaccacagcttggtactctgagcctgaccccagtgattc
Foxa2_chr2_13858	Foxa2_chr2_13858_subtile_shift_220_bp	chr2	147959325	147959595	-	cttgggccacaccagatagcccatgttaacaatgccatttatggtgggggcctaggtgtctgtttgacctcagagggcgctagagattataatgagccagatgagcagtcatgtctgtgtgactattggatacttcgtgtccctggttagtaaagctatatgagtgtggcttacctcaacagtggagggaaaatcaggctctgctgtcagagccccctggggaagagaagctggagtaccacagcttggtactctgagcctgaccccagt
Foxa2_chr2_13858	Foxa2_chr2_13858_subtile_shift_225_bp	chr2	147959330	147959600	-	gggaccttgggccacaccagatagcccatgttaacaatgccatttatggtgggggcctaggtgtctgtttgacctcagagggcgctagagattataatgagccagatgagcagtcatgtctgtgtgactattggatacttcgtgtccctggttagtaaagctatatgagtgtggcttacctcaacagtggagggaaaatcaggctctgctgtcagagccccctggggaagagaagctggagtaccacagcttggtactctgagcctgacc
Foxa2_chr2_13858	Foxa2_chr2_13858_subtile_shift_230_bp	chr2	147959335	147959605	-	tagctgggaccttgggccacaccagatagcccatgttaacaatgccatttatggtgggggcctaggtgtctgtttgacctcagagggcgctagagattataatgagccagatgagcagtcatgtctgtgtgactattggatacttcgtgtccctggttagtaaagctatatgagtgtggcttacctcaacagtggagggaaaatcaggctctgctgtcagagccccctggggaagagaagctggagtaccacagcttggtactctgagcc
Foxa2_chr2_13858	Foxa2_chr2_13858_subtile_shift_235_bp	chr2	147959340	147959610	-	ttatttagctgggaccttgggccacaccagatagcccatgttaacaatgccatttatggtgggggcctaggtgtctgtttgacctcagagggcgctagagattataatgagccagatgagcagtcatgtctgtgtgactattggatacttcgtgtccctggttagtaaagctatatgagtgtggcttacctcaacagtggagggaaaatcaggctctgctgtcagagccccctggggaagagaagctggagtaccacagcttggtactct
Foxa2_chr2_13858	Foxa2_chr2_13858_subtile_shift_240_bp	chr2	147959345	147959615	-	agtctttatttagctgggaccttgggccacaccagatagcccatgttaacaatgccatttatggtgggggcctaggtgtctgtttgacctcagagggcgctagagattataatgagccagatgagcagtcatgtctgtgtgactattggatacttcgtgtccctggttagtaaagctatatgagtgtggcttacctcaacagtggagggaaaatcaggctctgctgtcagagccccctggggaagagaagctggagtaccacagcttggt
Foxa2_chr2_13858	Foxa2_chr2_13858_subtile_shift_245_bp	chr2	147959350	147959620	-	ataagagtctttatttagctgggaccttgggccacaccagatagcccatgttaacaatgccatttatggtgggggcctaggtgtctgtttgacctcagagggcgctagagattataatgagccagatgagcagtcatgtctgtgtgactattggatacttcgtgtccctggttagtaaagctatatgagtgtggcttacctcaacagtggagggaaaatcaggctctgctgtcagagccccctggggaagagaagctggagtaccacagc
Foxa2_chr2_13858	Foxa2_chr2_13858_subtile_shift_250_bp	chr2	147959355	147959625	-	aggtgataagagtctttatttagctgggaccttgggccacaccagatagcccatgttaacaatgccatttatggtgggggcctaggtgtctgtttgacctcagagggcgctagagattataatgagccagatgagcagtcatgtctgtgtgactattggatacttcgtgtccctggttagtaaagctatatgagtgtggcttacctcaacagtggagggaaaatcaggctctgctgtcagagccccctggggaagagaagctggagtacc
Foxa2_chr2_13858	Foxa2_chr2_13858_subtile_shift_255_bp	chr2	147959360	147959630	-	gtcccaggtgataagagtctttatttagctgggaccttgggccacaccagatagcccatgttaacaatgccatttatggtgggggcctaggtgtctgtttgacctcagagggcgctagagattataatgagccagatgagcagtcatgtctgtgtgactattggatacttcgtgtccctggttagtaaagctatatgagtgtggcttacctcaacagtggagggaaaatcaggctctgctgtcagagccccctggggaagagaagctgga
Foxa2_chr2_13858	Foxa2_chr2_13858_subtile_shift_260_bp	chr2	147959365	147959635	-	ggaatgtcccaggtgataagagtctttatttagctgggaccttgggccacaccagatagcccatgttaacaatgccatttatggtgggggcctaggtgtctgtttgacctcagagggcgctagagattataatgagccagatgagcagtcatgtctgtgtgactattggatacttcgtgtccctggttagtaaagctatatgagtgtggcttacctcaacagtggagggaaaatcaggctctgctgtcagagccccctggggaagagaag
Foxa2_chr2_13858	Foxa2_chr2_13858_subtile_shift_265_bp	chr2	147959370	147959640	-	accttggaatgtcccaggtgataagagtctttatttagctgggaccttgggccacaccagatagcccatgttaacaatgccatttatggtgggggcctaggtgtctgtttgacctcagagggcgctagagattataatgagccagatgagcagtcatgtctgtgtgactattggatacttcgtgtccctggttagtaaagctatatgagtgtggcttacctcaacagtggagggaaaatcaggctctgctgtcagagccccctggggaag
Foxa2_chr2_13858	Foxa2_chr2_13858_subtile_shift_270_bp	chr2	147959375	147959645	-	ctcagaccttggaatgtcccaggtgataagagtctttatttagctgggaccttgggccacaccagatagcccatgttaacaatgccatttatggtgggggcctaggtgtctgtttgacctcagagggcgctagagattataatgagccagatgagcagtcatgtctgtgtgactattggatacttcgtgtccctggttagtaaagctatatgagtgtggcttacctcaacagtggagggaaaatcaggctctgctgtcagagccccctgg
Foxa2_chr2_13858	Foxa2_chr2_13858_subtile_shift_275_bp	chr2	147959380	147959650	-	cacctctcagaccttggaatgtcccaggtgataagagtctttatttagctgggaccttgggccacaccagatagcccatgttaacaatgccatttatggtgggggcctaggtgtctgtttgacctcagagggcgctagagattataatgagccagatgagcagtcatgtctgtgtgactattggatacttcgtgtccctggttagtaaagctatatgagtgtggcttacctcaacagtggagggaaaatcaggctctgctgtcagagccc
Foxa2_chr2_13858	Foxa2_chr2_13858_subtile_shift_280_bp	chr2	147959385	147959655	-	gaggtcacctctcagaccttggaatgtcccaggtgataagagtctttatttagctgggaccttgggccacaccagatagcccatgttaacaatgccatttatggtgggggcctaggtgtctgtttgacctcagagggcgctagagattataatgagccagatgagcagtcatgtctgtgtgactattggatacttcgtgtccctggttagtaaagctatatgagtgtggcttacctcaacagtggagggaaaatcaggctctgctgtcag
Foxa2_chr2_13858	Foxa2_chr2_13858_subtile_shift_285_bp	chr2	147959390	147959660	-	taagggaggtcacctctcagaccttggaatgtcccaggtgataagagtctttatttagctgggaccttgggccacaccagatagcccatgttaacaatgccatttatggtgggggcctaggtgtctgtttgacctcagagggcgctagagattataatgagccagatgagcagtcatgtctgtgtgactattggatacttcgtgtccctggttagtaaagctatatgagtgtggcttacctcaacagtggagggaaaatcaggctctgct
Foxa2_chr2_13858	Foxa2_chr2_13858_subtile_shift_290_bp	chr2	147959395	147959665	-	cagcttaagggaggtcacctctcagaccttggaatgtcccaggtgataagagtctttatttagctgggaccttgggccacaccagatagcccatgttaacaatgccatttatggtgggggcctaggtgtctgtttgacctcagagggcgctagagattataatgagccagatgagcagtcatgtctgtgtgactattggatacttcgtgtccctggttagtaaagctatatgagtgtggcttacctcaacagtggagggaaaatcaggct
Foxa2_chr2_13858	Foxa2_chr2_13858_subtile_shift_295_bp	chr2	147959400	147959670	-	ctggacagcttaagggaggtcacctctcagaccttggaatgtcccaggtgataagagtctttatttagctgggaccttgggccacaccagatagcccatgttaacaatgccatttatggtgggggcctaggtgtctgtttgacctcagagggcgctagagattataatgagccagatgagcagtcatgtctgtgtgactattggatacttcgtgtccctggttagtaaagctatatgagtgtggcttacctcaacagtggagggaaaatc
Foxa2_chr2_13858	Foxa2_chr2_13858_subtile_shift_300_bp	chr2	147959405	147959675	-	agttactggacagcttaagggaggtcacctctcagaccttggaatgtcccaggtgataagagtctttatttagctgggaccttgggccacaccagatagcccatgttaacaatgccatttatggtgggggcctaggtgtctgtttgacctcagagggcgctagagattataatgagccagatgagcagtcatgtctgtgtgactattggatacttcgtgtccctggttagtaaagctatatgagtgtggcttacctcaacagtggaggga
Foxa2_chr2_13858	Foxa2_chr2_13858_subtile_shift_305_bp	chr2	147959410	147959680	-	gatctagttactggacagcttaagggaggtcacctctcagaccttggaatgtcccaggtgataagagtctttatttagctgggaccttgggccacaccagatagcccatgttaacaatgccatttatggtgggggcctaggtgtctgtttgacctcagagggcgctagagattataatgagccagatgagcagtcatgtctgtgtgactattggatacttcgtgtccctggttagtaaagctatatgagtgtggcttacctcaacagtgg
Foxa2_chr2_13858	Foxa2_chr2_13858_subtile_shift_310_bp	chr2	147959415	147959685	-	agaaagatctagttactggacagcttaagggaggtcacctctcagaccttggaatgtcccaggtgataagagtctttatttagctgggaccttgggccacaccagatagcccatgttaacaatgccatttatggtgggggcctaggtgtctgtttgacctcagagggcgctagagattataatgagccagatgagcagtcatgtctgtgtgactattggatacttcgtgtccctggttagtaaagctatatgagtgtggcttacctcaac
Foxa2_chr2_13858	Foxa2_chr2_13858_subtile_shift_315_bp	chr2	147959420	147959690	-	ttctaagaaagatctagttactggacagcttaagggaggtcacctctcagaccttggaatgtcccaggtgataagagtctttatttagctgggaccttgggccacaccagatagcccatgttaacaatgccatttatggtgggggcctaggtgtctgtttgacctcagagggcgctagagattataatgagccagatgagcagtcatgtctgtgtgactattggatacttcgtgtccctggttagtaaagctatatgagtgtggcttacc
Foxa2_chr2_13858	Foxa2_chr2_13858_subtile_shift_320_bp	chr2	147959425	147959695	-	atcagttctaagaaagatctagttactggacagcttaagggaggtcacctctcagaccttggaatgtcccaggtgataagagtctttatttagctgggaccttgggccacaccagatagcccatgttaacaatgccatttatggtgggggcctaggtgtctgtttgacctcagagggcgctagagattataatgagccagatgagcagtcatgtctgtgtgactattggatacttcgtgtccctggttagtaaagctatatgagtgtggc
Foxa2_chr2_13858	Foxa2_chr2_13858_subtile_shift_325_bp	chr2	147959430	147959700	-	gttaaatcagttctaagaaagatctagttactggacagcttaagggaggtcacctctcagaccttggaatgtcccaggtgataagagtctttatttagctgggaccttgggccacaccagatagcccatgttaacaatgccatttatggtgggggcctaggtgtctgtttgacctcagagggcgctagagattataatgagccagatgagcagtcatgtctgtgtgactattggatacttcgtgtccctggttagtaaagctatatgagt
Foxa2_chr2_13858	Foxa2_chr2_13858_subtile_shift_330_bp	chr2	147959435	147959705	-	aaagggttaaatcagttctaagaaagatctagttactggacagcttaagggaggtcacctctcagaccttggaatgtcccaggtgataagagtctttatttagctgggaccttgggccacaccagatagcccatgttaacaatgccatttatggtgggggcctaggtgtctgtttgacctcagagggcgctagagattataatgagccagatgagcagtcatgtctgtgtgactattggatacttcgtgtccctggttagtaaagctata
Foxa2_chr2_13858	Foxa2_chr2_13858_subtile_shift_335_bp	chr2	147959440	147959710	-	tcagcaaagggttaaatcagttctaagaaagatctagttactggacagcttaagggaggtcacctctcagaccttggaatgtcccaggtgataagagtctttatttagctgggaccttgggccacaccagatagcccatgttaacaatgccatttatggtgggggcctaggtgtctgtttgacctcagagggcgctagagattataatgagccagatgagcagtcatgtctgtgtgactattggatacttcgtgtccctggttagtaaag
Foxa2_chr2_13858	Foxa2_chr2_13858_subtile_shift_340_bp	chr2	147959445	147959715	-	tacattcagcaaagggttaaatcagttctaagaaagatctagttactggacagcttaagggaggtcacctctcagaccttggaatgtcccaggtgataagagtctttatttagctgggaccttgggccacaccagatagcccatgttaacaatgccatttatggtgggggcctaggtgtctgtttgacctcagagggcgctagagattataatgagccagatgagcagtcatgtctgtgtgactattggatacttcgtgtccctggttag
Foxa2_chr2_13858	Foxa2_chr2_13858_subtile_shift_345_bp	chr2	147959450	147959720	-	tgttctacattcagcaaagggttaaatcagttctaagaaagatctagttactggacagcttaagggaggtcacctctcagaccttggaatgtcccaggtgataagagtctttatttagctgggaccttgggccacaccagatagcccatgttaacaatgccatttatggtgggggcctaggtgtctgtttgacctcagagggcgctagagattataatgagccagatgagcagtcatgtctgtgtgactattggatacttcgtgtccctg
Foxa2_chr2_13858	Foxa2_chr2_13858_subtile_shift_350_bp	chr2	147959455	147959725	-	tactttgttctacattcagcaaagggttaaatcagttctaagaaagatctagttactggacagcttaagggaggtcacctctcagaccttggaatgtcccaggtgataagagtctttatttagctgggaccttgggccacaccagatagcccatgttaacaatgccatttatggtgggggcctaggtgtctgtttgacctcagagggcgctagagattataatgagccagatgagcagtcatgtctgtgtgactattggatacttcgtgt
Foxa2_chr2_13858	Foxa2_chr2_13858_subtile_shift_355_bp	chr2	147959460	147959730	-	tggagtactttgttctacattcagcaaagggttaaatcagttctaagaaagatctagttactggacagcttaagggaggtcacctctcagaccttggaatgtcccaggtgataagagtctttatttagctgggaccttgggccacaccagatagcccatgttaacaatgccatttatggtgggggcctaggtgtctgtttgacctcagagggcgctagagattataatgagccagatgagcagtcatgtctgtgtgactattggatactt
Foxa2_chr2_13858	Foxa2_chr2_13858_subtile_shift_360_bp	chr2	147959465	147959735	-	acatctggagtactttgttctacattcagcaaagggttaaatcagttctaagaaagatctagttactggacagcttaagggaggtcacctctcagaccttggaatgtcccaggtgataagagtctttatttagctgggaccttgggccacaccagatagcccatgttaacaatgccatttatggtgggggcctaggtgtctgtttgacctcagagggcgctagagattataatgagccagatgagcagtcatgtctgtgtgactattgga
Foxa2_chr2_13858	Foxa2_chr2_13858_subtile_shift_365_bp	chr2	147959470	147959740	-	atgagacatctggagtactttgttctacattcagcaaagggttaaatcagttctaagaaagatctagttactggacagcttaagggaggtcacctctcagaccttggaatgtcccaggtgataagagtctttatttagctgggaccttgggccacaccagatagcccatgttaacaatgccatttatggtgggggcctaggtgtctgtttgacctcagagggcgctagagattataatgagccagatgagcagtcatgtctgtgtgacta
Foxa2_chr2_13858	Foxa2_chr2_13858_subtile_shift_370_bp	chr2	147959475	147959745	-	gggcaatgagacatctggagtactttgttctacattcagcaaagggttaaatcagttctaagaaagatctagttactggacagcttaagggaggtcacctctcagaccttggaatgtcccaggtgataagagtctttatttagctgggaccttgggccacaccagatagcccatgttaacaatgccatttatggtgggggcctaggtgtctgtttgacctcagagggcgctagagattataatgagccagatgagcagtcatgtctgtgt
Foxa2_chr2_13858	Foxa2_chr2_13858_subtile_shift_375_bp	chr2	147959480	147959750	-	tcagtgggcaatgagacatctggagtactttgttctacattcagcaaagggttaaatcagttctaagaaagatctagttactggacagcttaagggaggtcacctctcagaccttggaatgtcccaggtgataagagtctttatttagctgggaccttgggccacaccagatagcccatgttaacaatgccatttatggtgggggcctaggtgtctgtttgacctcagagggcgctagagattataatgagccagatgagcagtcatgtc
Foxa2_chr2_13858	Foxa2_chr2_13858_subtile_shift_380_bp	chr2	147959485	147959755	-	taggctcagtgggcaatgagacatctggagtactttgttctacattcagcaaagggttaaatcagttctaagaaagatctagttactggacagcttaagggaggtcacctctcagaccttggaatgtcccaggtgataagagtctttatttagctgggaccttgggccacaccagatagcccatgttaacaatgccatttatggtgggggcctaggtgtctgtttgacctcagagggcgctagagattataatgagccagatgagcagtc
Foxa2_chr2_13858	Foxa2_chr2_13858_subtile_shift_385_bp	chr2	147959490	147959760	-	tagggtaggctcagtgggcaatgagacatctggagtactttgttctacattcagcaaagggttaaatcagttctaagaaagatctagttactggacagcttaagggaggtcacctctcagaccttggaatgtcccaggtgataagagtctttatttagctgggaccttgggccacaccagatagcccatgttaacaatgccatttatggtgggggcctaggtgtctgtttgacctcagagggcgctagagattataatgagccagatgag
Foxa2_chr2_13858	Foxa2_chr2_13858_subtile_shift_390_bp	chr2	147959495	147959765	-	acagctagggtaggctcagtgggcaatgagacatctggagtactttgttctacattcagcaaagggttaaatcagttctaagaaagatctagttactggacagcttaagggaggtcacctctcagaccttggaatgtcccaggtgataagagtctttatttagctgggaccttgggccacaccagatagcccatgttaacaatgccatttatggtgggggcctaggtgtctgtttgacctcagagggcgctagagattataatgagccag
Foxa2_chr2_13858	Foxa2_chr2_13858_subtile_shift_395_bp	chr2	147959500	147959770	-	tggacacagctagggtaggctcagtgggcaatgagacatctggagtactttgttctacattcagcaaagggttaaatcagttctaagaaagatctagttactggacagcttaagggaggtcacctctcagaccttggaatgtcccaggtgataagagtctttatttagctgggaccttgggccacaccagatagcccatgttaacaatgccatttatggtgggggcctaggtgtctgtttgacctcagagggcgctagagattataatga
Foxa2_chr2_13858	Foxa2_chr2_13858_subtile_shift_400_bp	chr2	147959505	147959775	-	acagctggacacagctagggtaggctcagtgggcaatgagacatctggagtactttgttctacattcagcaaagggttaaatcagttctaagaaagatctagttactggacagcttaagggaggtcacctctcagaccttggaatgtcccaggtgataagagtctttatttagctgggaccttgggccacaccagatagcccatgttaacaatgccatttatggtgggggcctaggtgtctgtttgacctcagagggcgctagagattat
Foxa2_chr2_13858	Foxa2_chr2_13858_subtile_shift_405_bp	chr2	147959510	147959780	-	gagtcacagctggacacagctagggtaggctcagtgggcaatgagacatctggagtactttgttctacattcagcaaagggttaaatcagttctaagaaagatctagttactggacagcttaagggaggtcacctctcagaccttggaatgtcccaggtgataagagtctttatttagctgggaccttgggccacaccagatagcccatgttaacaatgccatttatggtgggggcctaggtgtctgtttgacctcagagggcgctagag
Foxa2_chr2_13858	Foxa2_chr2_13858_subtile_shift_410_bp	chr2	147959515	147959785	-	agatggagtcacagctggacacagctagggtaggctcagtgggcaatgagacatctggagtactttgttctacattcagcaaagggttaaatcagttctaagaaagatctagttactggacagcttaagggaggtcacctctcagaccttggaatgtcccaggtgataagagtctttatttagctgggaccttgggccacaccagatagcccatgttaacaatgccatttatggtgggggcctaggtgtctgtttgacctcagagggcgc
Foxa2_chr2_13858	Foxa2_chr2_13858_subtile_shift_415_bp	chr2	147959520	147959790	-	actggagatggagtcacagctggacacagctagggtaggctcagtgggcaatgagacatctggagtactttgttctacattcagcaaagggttaaatcagttctaagaaagatctagttactggacagcttaagggaggtcacctctcagaccttggaatgtcccaggtgataagagtctttatttagctgggaccttgggccacaccagatagcccatgttaacaatgccatttatggtgggggcctaggtgtctgtttgacctcagag
Foxa2_chr2_13858	Foxa2_chr2_13858_subtile_shift_420_bp	chr2	147959525	147959795	-	ggagcactggagatggagtcacagctggacacagctagggtaggctcagtgggcaatgagacatctggagtactttgttctacattcagcaaagggttaaatcagttctaagaaagatctagttactggacagcttaagggaggtcacctctcagaccttggaatgtcccaggtgataagagtctttatttagctgggaccttgggccacaccagatagcccatgttaacaatgccatttatggtgggggcctaggtgtctgtttgacct
Foxa2_chr2_13858	Foxa2_chr2_13858_subtile_shift_425_bp	chr2	147959530	147959800	-	gccagggagcactggagatggagtcacagctggacacagctagggtaggctcagtgggcaatgagacatctggagtactttgttctacattcagcaaagggttaaatcagttctaagaaagatctagttactggacagcttaagggaggtcacctctcagaccttggaatgtcccaggtgataagagtctttatttagctgggaccttgggccacaccagatagcccatgttaacaatgccatttatggtgggggcctaggtgtctgttt
Foxa2_chr2_13858	Foxa2_chr2_13858_subtile_shift_430_bp	chr2	147959535	147959805	-	attctgccagggagcactggagatggagtcacagctggacacagctagggtaggctcagtgggcaatgagacatctggagtactttgttctacattcagcaaagggttaaatcagttctaagaaagatctagttactggacagcttaagggaggtcacctctcagaccttggaatgtcccaggtgataagagtctttatttagctgggaccttgggccacaccagatagcccatgttaacaatgccatttatggtgggggcctaggtgtc
Foxa2_chr2_13858	Foxa2_chr2_13858_subtile_shift_435_bp	chr2	147959540	147959810	-	gatccattctgccagggagcactggagatggagtcacagctggacacagctagggtaggctcagtgggcaatgagacatctggagtactttgttctacattcagcaaagggttaaatcagttctaagaaagatctagttactggacagcttaagggaggtcacctctcagaccttggaatgtcccaggtgataagagtctttatttagctgggaccttgggccacaccagatagcccatgttaacaatgccatttatggtgggggcctag
Foxa2_chr2_13858	Foxa2_chr2_13858_subtile_shift_440_bp	chr2	147959545	147959815	-	agagtgatccattctgccagggagcactggagatggagtcacagctggacacagctagggtaggctcagtgggcaatgagacatctggagtactttgttctacattcagcaaagggttaaatcagttctaagaaagatctagttactggacagcttaagggaggtcacctctcagaccttggaatgtcccaggtgataagagtctttatttagctgggaccttgggccacaccagatagcccatgttaacaatgccatttatggtggggg
Foxa2_chr2_13858	Foxa2_chr2_13858_subtile_shift_445_bp	chr2	147959550	147959820	-	actctagagtgatccattctgccagggagcactggagatggagtcacagctggacacagctagggtaggctcagtgggcaatgagacatctggagtactttgttctacattcagcaaagggttaaatcagttctaagaaagatctagttactggacagcttaagggaggtcacctctcagaccttggaatgtcccaggtgataagagtctttatttagctgggaccttgggccacaccagatagcccatgttaacaatgccatttatggt
Foxa2_chr2_13858	Foxa2_chr2_13858_subtile_shift_450_bp	chr2	147959555	147959825	-	ccggtactctagagtgatccattctgccagggagcactggagatggagtcacagctggacacagctagggtaggctcagtgggcaatgagacatctggagtactttgttctacattcagcaaagggttaaatcagttctaagaaagatctagttactggacagcttaagggaggtcacctctcagaccttggaatgtcccaggtgataagagtctttatttagctgggaccttgggccacaccagatagcccatgttaacaatgccattt
Foxa2_chr2_13858	Foxa2_chr2_13858_subtile_shift_455_bp	chr2	147959560	147959830	-	aggacccggtactctagagtgatccattctgccagggagcactggagatggagtcacagctggacacagctagggtaggctcagtgggcaatgagacatctggagtactttgttctacattcagcaaagggttaaatcagttctaagaaagatctagttactggacagcttaagggaggtcacctctcagaccttggaatgtcccaggtgataagagtctttatttagctgggaccttgggccacaccagatagcccatgttaacaatgc
Foxa2_chr2_13858	Foxa2_chr2_13858_subtile_shift_460_bp	chr2	147959565	147959835	-	aagccaggacccggtactctagagtgatccattctgccagggagcactggagatggagtcacagctggacacagctagggtaggctcagtgggcaatgagacatctggagtactttgttctacattcagcaaagggttaaatcagttctaagaaagatctagttactggacagcttaagggaggtcacctctcagaccttggaatgtcccaggtgataagagtctttatttagctgggaccttgggccacaccagatagcccatgttaac
Foxa2_chr2_13858	Foxa2_chr2_13858_subtile_shift_465_bp	chr2	147959570	147959840	-	gaaataagccaggacccggtactctagagtgatccattctgccagggagcactggagatggagtcacagctggacacagctagggtaggctcagtgggcaatgagacatctggagtactttgttctacattcagcaaagggttaaatcagttctaagaaagatctagttactggacagcttaagggaggtcacctctcagaccttggaatgtcccaggtgataagagtctttatttagctgggaccttgggccacaccagatagcccatg
Foxa2_chr2_13858	Foxa2_chr2_13858_subtile_shift_470_bp	chr2	147959575	147959845	-	agggagaaataagccaggacccggtactctagagtgatccattctgccagggagcactggagatggagtcacagctggacacagctagggtaggctcagtgggcaatgagacatctggagtactttgttctacattcagcaaagggttaaatcagttctaagaaagatctagttactggacagcttaagggaggtcacctctcagaccttggaatgtcccaggtgataagagtctttatttagctgggaccttgggccacaccagatagc
Foxa2_chr2_13858	Foxa2_chr2_13858_subtile_shift_475_bp	chr2	147959580	147959850	-	gggaaagggagaaataagccaggacccggtactctagagtgatccattctgccagggagcactggagatggagtcacagctggacacagctagggtaggctcagtgggcaatgagacatctggagtactttgttctacattcagcaaagggttaaatcagttctaagaaagatctagttactggacagcttaagggaggtcacctctcagaccttggaatgtcccaggtgataagagtctttatttagctgggaccttgggccacaccag
Foxa2_chr2_13858	Foxa2_chr2_13858_subtile_shift_480_bp	chr2	147959585	147959855	-	aaattgggaaagggagaaataagccaggacccggtactctagagtgatccattctgccagggagcactggagatggagtcacagctggacacagctagggtaggctcagtgggcaatgagacatctggagtactttgttctacattcagcaaagggttaaatcagttctaagaaagatctagttactggacagcttaagggaggtcacctctcagaccttggaatgtcccaggtgataagagtctttatttagctgggaccttgggccac
Foxa2_chr2_13858	Foxa2_chr2_13858_subtile_shift_485_bp	chr2	147959590	147959860	-	tgacaaaattgggaaagggagaaataagccaggacccggtactctagagtgatccattctgccagggagcactggagatggagtcacagctggacacagctagggtaggctcagtgggcaatgagacatctggagtactttgttctacattcagcaaagggttaaatcagttctaagaaagatctagttactggacagcttaagggaggtcacctctcagaccttggaatgtcccaggtgataagagtctttatttagctgggaccttgg
Foxa2_chr2_13858	Foxa2_chr2_13858_subtile_shift_490_bp	chr2	147959595	147959865	-	ggagatgacaaaattgggaaagggagaaataagccaggacccggtactctagagtgatccattctgccagggagcactggagatggagtcacagctggacacagctagggtaggctcagtgggcaatgagacatctggagtactttgttctacattcagcaaagggttaaatcagttctaagaaagatctagttactggacagcttaagggaggtcacctctcagaccttggaatgtcccaggtgataagagtctttatttagctgggac
Foxa2_chr2_13858	Foxa2_chr2_13858_subtile_shift_495_bp	chr2	147959600	147959870	-	gcaggggagatgacaaaattgggaaagggagaaataagccaggacccggtactctagagtgatccattctgccagggagcactggagatggagtcacagctggacacagctagggtaggctcagtgggcaatgagacatctggagtactttgttctacattcagcaaagggttaaatcagttctaagaaagatctagttactggacagcttaagggaggtcacctctcagaccttggaatgtcccaggtgataagagtctttatttagct
Foxa2_chr2_13858	Foxa2_chr2_13858_subtile_shift_500_bp	chr2	147959605	147959875	-	aacaagcaggggagatgacaaaattgggaaagggagaaataagccaggacccggtactctagagtgatccattctgccagggagcactggagatggagtcacagctggacacagctagggtaggctcagtgggcaatgagacatctggagtactttgttctacattcagcaaagggttaaatcagttctaagaaagatctagttactggacagcttaagggaggtcacctctcagaccttggaatgtcccaggtgataagagtctttatt
Foxa2_chr2_13858	Foxa2_chr2_13858_subtile_shift_505_bp	chr2	147959610	147959880	-	acaataacaagcaggggagatgacaaaattgggaaagggagaaataagccaggacccggtactctagagtgatccattctgccagggagcactggagatggagtcacagctggacacagctagggtaggctcagtgggcaatgagacatctggagtactttgttctacattcagcaaagggttaaatcagttctaagaaagatctagttactggacagcttaagggaggtcacctctcagaccttggaatgtcccaggtgataagagtct
Foxa2_chr2_13858	Foxa2_chr2_13858_subtile_shift_510_bp	chr2	147959615	147959885	-	ccagaacaataacaagcaggggagatgacaaaattgggaaagggagaaataagccaggacccggtactctagagtgatccattctgccagggagcactggagatggagtcacagctggacacagctagggtaggctcagtgggcaatgagacatctggagtactttgttctacattcagcaaagggttaaatcagttctaagaaagatctagttactggacagcttaagggaggtcacctctcagaccttggaatgtcccaggtgataag
Foxa2_chr2_13858	Foxa2_chr2_13858_subtile_shift_515_bp	chr2	147959620	147959890	-	atgccccagaacaataacaagcaggggagatgacaaaattgggaaagggagaaataagccaggacccggtactctagagtgatccattctgccagggagcactggagatggagtcacagctggacacagctagggtaggctcagtgggcaatgagacatctggagtactttgttctacattcagcaaagggttaaatcagttctaagaaagatctagttactggacagcttaagggaggtcacctctcagaccttggaatgtcccaggtg
Foxa2_chr2_13858	Foxa2_chr2_13858_subtile_shift_520_bp	chr2	147959625	147959895	-	aggatatgccccagaacaataacaagcaggggagatgacaaaattgggaaagggagaaataagccaggacccggtactctagagtgatccattctgccagggagcactggagatggagtcacagctggacacagctagggtaggctcagtgggcaatgagacatctggagtactttgttctacattcagcaaagggttaaatcagttctaagaaagatctagttactggacagcttaagggaggtcacctctcagaccttggaatgtccc
Foxa2_chr2_13858	Foxa2_chr2_13858_subtile_shift_525_bp	chr2	147959630	147959900	-	cagttaggatatgccccagaacaataacaagcaggggagatgacaaaattgggaaagggagaaataagccaggacccggtactctagagtgatccattctgccagggagcactggagatggagtcacagctggacacagctagggtaggctcagtgggcaatgagacatctggagtactttgttctacattcagcaaagggttaaatcagttctaagaaagatctagttactggacagcttaagggaggtcacctctcagaccttggaat
Foxa2_chr2_13858	Foxa2_chr2_13858_subtile_shift_530_bp	chr2	147959635	147959905	-	ggactcagttaggatatgccccagaacaataacaagcaggggagatgacaaaattgggaaagggagaaataagccaggacccggtactctagagtgatccattctgccagggagcactggagatggagtcacagctggacacagctagggtaggctcagtgggcaatgagacatctggagtactttgttctacattcagcaaagggttaaatcagttctaagaaagatctagttactggacagcttaagggaggtcacctctcagacctt
Foxa2_chr2_13858	Foxa2_chr2_13858_subtile_shift_535_bp	chr2	147959640	147959910	-	tgaatggactcagttaggatatgccccagaacaataacaagcaggggagatgacaaaattgggaaagggagaaataagccaggacccggtactctagagtgatccattctgccagggagcactggagatggagtcacagctggacacagctagggtaggctcagtgggcaatgagacatctggagtactttgttctacattcagcaaagggttaaatcagttctaagaaagatctagttactggacagcttaagggaggtcacctctcag
Foxa2_chr2_13858	Foxa2_chr2_13858_subtile_shift_540_bp	chr2	147959645	147959915	-	ggggatgaatggactcagttaggatatgccccagaacaataacaagcaggggagatgacaaaattgggaaagggagaaataagccaggacccggtactctagagtgatccattctgccagggagcactggagatggagtcacagctggacacagctagggtaggctcagtgggcaatgagacatctggagtactttgttctacattcagcaaagggttaaatcagttctaagaaagatctagttactggacagcttaagggaggtcacct
Foxa2_chr2_13858	Foxa2_chr2_13858_subtile_shift_545_bp	chr2	147959650	147959920	-	aacaaggggatgaatggactcagttaggatatgccccagaacaataacaagcaggggagatgacaaaattgggaaagggagaaataagccaggacccggtactctagagtgatccattctgccagggagcactggagatggagtcacagctggacacagctagggtaggctcagtgggcaatgagacatctggagtactttgttctacattcagcaaagggttaaatcagttctaagaaagatctagttactggacagcttaagggaggt
Foxa2_chr2_13858	Foxa2_chr2_13858_subtile_shift_550_bp	chr2	147959655	147959925	-	tcagaaacaaggggatgaatggactcagttaggatatgccccagaacaataacaagcaggggagatgacaaaattgggaaagggagaaataagccaggacccggtactctagagtgatccattctgccagggagcactggagatggagtcacagctggacacagctagggtaggctcagtgggcaatgagacatctggagtactttgttctacattcagcaaagggttaaatcagttctaagaaagatctagttactggacagcttaagg
Foxa2_chr2_13858	Foxa2_chr2_13858_subtile_shift_555_bp	chr2	147959660	147959930	-	catcctcagaaacaaggggatgaatggactcagttaggatatgccccagaacaataacaagcaggggagatgacaaaattgggaaagggagaaataagccaggacccggtactctagagtgatccattctgccagggagcactggagatggagtcacagctggacacagctagggtaggctcagtgggcaatgagacatctggagtactttgttctacattcagcaaagggttaaatcagttctaagaaagatctagttactggacagct
Foxa2_chr2_13858	Foxa2_chr2_13858_subtile_shift_560_bp	chr2	147959665	147959935	-	agaaacatcctcagaaacaaggggatgaatggactcagttaggatatgccccagaacaataacaagcaggggagatgacaaaattgggaaagggagaaataagccaggacccggtactctagagtgatccattctgccagggagcactggagatggagtcacagctggacacagctagggtaggctcagtgggcaatgagacatctggagtactttgttctacattcagcaaagggttaaatcagttctaagaaagatctagttactgga
Foxa2_chr2_13858	Foxa2_chr2_13858_subtile_shift_565_bp	chr2	147959670	147959940	-	ctgcaagaaacatcctcagaaacaaggggatgaatggactcagttaggatatgccccagaacaataacaagcaggggagatgacaaaattgggaaagggagaaataagccaggacccggtactctagagtgatccattctgccagggagcactggagatggagtcacagctggacacagctagggtaggctcagtgggcaatgagacatctggagtactttgttctacattcagcaaagggttaaatcagttctaagaaagatctagtta
Foxa2_chr2_13858	Foxa2_chr2_13858_subtile_shift_570_bp	chr2	147959675	147959945	-	attccctgcaagaaacatcctcagaaacaaggggatgaatggactcagttaggatatgccccagaacaataacaagcaggggagatgacaaaattgggaaagggagaaataagccaggacccggtactctagagtgatccattctgccagggagcactggagatggagtcacagctggacacagctagggtaggctcagtgggcaatgagacatctggagtactttgttctacattcagcaaagggttaaatcagttctaagaaagatct
Foxa2_chr2_13858	Foxa2_chr2_13858_subtile_shift_575_bp	chr2	147959680	147959950	-	tctgcattccctgcaagaaacatcctcagaaacaaggggatgaatggactcagttaggatatgccccagaacaataacaagcaggggagatgacaaaattgggaaagggagaaataagccaggacccggtactctagagtgatccattctgccagggagcactggagatggagtcacagctggacacagctagggtaggctcagtgggcaatgagacatctggagtactttgttctacattcagcaaagggttaaatcagttctaagaaa
Foxa2_chr2_13858	Foxa2_chr2_13858_subtile_shift_580_bp	chr2	147959685	147959955	-	tgttgtctgcattccctgcaagaaacatcctcagaaacaaggggatgaatggactcagttaggatatgccccagaacaataacaagcaggggagatgacaaaattgggaaagggagaaataagccaggacccggtactctagagtgatccattctgccagggagcactggagatggagtcacagctggacacagctagggtaggctcagtgggcaatgagacatctggagtactttgttctacattcagcaaagggttaaatcagttcta
Foxa2_chr2_13858	Foxa2_chr2_13858_subtile_shift_585_bp	chr2	147959690	147959960	-	tctaatgttgtctgcattccctgcaagaaacatcctcagaaacaaggggatgaatggactcagttaggatatgccccagaacaataacaagcaggggagatgacaaaattgggaaagggagaaataagccaggacccggtactctagagtgatccattctgccagggagcactggagatggagtcacagctggacacagctagggtaggctcagtgggcaatgagacatctggagtactttgttctacattcagcaaagggttaaatcag
Foxa2_chr2_13858	Foxa2_chr2_13858_subtile_shift_590_bp	chr2	147959695	147959965	-	tagcatctaatgttgtctgcattccctgcaagaaacatcctcagaaacaaggggatgaatggactcagttaggatatgccccagaacaataacaagcaggggagatgacaaaattgggaaagggagaaataagccaggacccggtactctagagtgatccattctgccagggagcactggagatggagtcacagctggacacagctagggtaggctcagtgggcaatgagacatctggagtactttgttctacattcagcaaagggttaa
Foxa2_chr2_13858	Foxa2_chr2_13858_subtile_shift_595_bp	chr2	147959700	147959970	-	ctttatagcatctaatgttgtctgcattccctgcaagaaacatcctcagaaacaaggggatgaatggactcagttaggatatgccccagaacaataacaagcaggggagatgacaaaattgggaaagggagaaataagccaggacccggtactctagagtgatccattctgccagggagcactggagatggagtcacagctggacacagctagggtaggctcagtgggcaatgagacatctggagtactttgttctacattcagcaaagg
Foxa2_chr2_13858	Foxa2_chr2_13858_subtile_shift_600_bp	chr2	147959705	147959975	-	aaaagctttatagcatctaatgttgtctgcattccctgcaagaaacatcctcagaaacaaggggatgaatggactcagttaggatatgccccagaacaataacaagcaggggagatgacaaaattgggaaagggagaaataagccaggacccggtactctagagtgatccattctgccagggagcactggagatggagtcacagctggacacagctagggtaggctcagtgggcaatgagacatctggagtactttgttctacattcagc
Foxa2_chr2_13858	Foxa2_chr2_13858_subtile_shift_605_bp	chr2	147959710	147959980	-	cgtagaaaagctttatagcatctaatgttgtctgcattccctgcaagaaacatcctcagaaacaaggggatgaatggactcagttaggatatgccccagaacaataacaagcaggggagatgacaaaattgggaaagggagaaataagccaggacccggtactctagagtgatccattctgccagggagcactggagatggagtcacagctggacacagctagggtaggctcagtgggcaatgagacatctggagtactttgttctacat
Foxa2_chr2_13858	Foxa2_chr2_13858_subtile_shift_610_bp	chr2	147959715	147959985	-	tgggacgtagaaaagctttatagcatctaatgttgtctgcattccctgcaagaaacatcctcagaaacaaggggatgaatggactcagttaggatatgccccagaacaataacaagcaggggagatgacaaaattgggaaagggagaaataagccaggacccggtactctagagtgatccattctgccagggagcactggagatggagtcacagctggacacagctagggtaggctcagtgggcaatgagacatctggagtactttgttc
Foxa2_chr2_13858	Foxa2_chr2_13858_subtile_shift_615_bp	chr2	147959720	147959990	-	aaatctgggacgtagaaaagctttatagcatctaatgttgtctgcattccctgcaagaaacatcctcagaaacaaggggatgaatggactcagttaggatatgccccagaacaataacaagcaggggagatgacaaaattgggaaagggagaaataagccaggacccggtactctagagtgatccattctgccagggagcactggagatggagtcacagctggacacagctagggtaggctcagtgggcaatgagacatctggagtactt
Foxa2_chr2_13858	Foxa2_chr2_13858_subtile_shift_620_bp	chr2	147959725	147959995	-	aatggaaatctgggacgtagaaaagctttatagcatctaatgttgtctgcattccctgcaagaaacatcctcagaaacaaggggatgaatggactcagttaggatatgccccagaacaataacaagcaggggagatgacaaaattgggaaagggagaaataagccaggacccggtactctagagtgatccattctgccagggagcactggagatggagtcacagctggacacagctagggtaggctcagtgggcaatgagacatctggag
Foxa2_chr2_13858	Foxa2_chr2_13858_subtile_shift_625_bp	chr2	147959730	147960000	-	aaggaaatggaaatctgggacgtagaaaagctttatagcatctaatgttgtctgcattccctgcaagaaacatcctcagaaacaaggggatgaatggactcagttaggatatgccccagaacaataacaagcaggggagatgacaaaattgggaaagggagaaataagccaggacccggtactctagagtgatccattctgccagggagcactggagatggagtcacagctggacacagctagggtaggctcagtgggcaatgagacatc
Foxa2_chr2_13858	Foxa2_chr2_13858_subtile_shift_630_bp	chr2	147959735	147960005	-	ggctcaaggaaatggaaatctgggacgtagaaaagctttatagcatctaatgttgtctgcattccctgcaagaaacatcctcagaaacaaggggatgaatggactcagttaggatatgccccagaacaataacaagcaggggagatgacaaaattgggaaagggagaaataagccaggacccggtactctagagtgatccattctgccagggagcactggagatggagtcacagctggacacagctagggtaggctcagtgggcaatgag
Foxa2_chr2_13858	Foxa2_chr2_13858_subtile_shift_635_bp	chr2	147959740	147960010	-	caagaggctcaaggaaatggaaatctgggacgtagaaaagctttatagcatctaatgttgtctgcattccctgcaagaaacatcctcagaaacaaggggatgaatggactcagttaggatatgccccagaacaataacaagcaggggagatgacaaaattgggaaagggagaaataagccaggacccggtactctagagtgatccattctgccagggagcactggagatggagtcacagctggacacagctagggtaggctcagtgggca
Foxa2_chr2_13858	Foxa2_chr2_13858_subtile_shift_640_bp	chr2	147959745	147960015	-	actcacaagaggctcaaggaaatggaaatctgggacgtagaaaagctttatagcatctaatgttgtctgcattccctgcaagaaacatcctcagaaacaaggggatgaatggactcagttaggatatgccccagaacaataacaagcaggggagatgacaaaattgggaaagggagaaataagccaggacccggtactctagagtgatccattctgccagggagcactggagatggagtcacagctggacacagctagggtaggctcagt
Foxa2_chr2_13858	Foxa2_chr2_13858_subtile_shift_645_bp	chr2	147959750	147960020	-	cagtgactcacaagaggctcaaggaaatggaaatctgggacgtagaaaagctttatagcatctaatgttgtctgcattccctgcaagaaacatcctcagaaacaaggggatgaatggactcagttaggatatgccccagaacaataacaagcaggggagatgacaaaattgggaaagggagaaataagccaggacccggtactctagagtgatccattctgccagggagcactggagatggagtcacagctggacacagctagggtaggc
Foxa2_chr2_13858	Foxa2_chr2_13858_subtile_shift_650_bp	chr2	147959755	147960025	-	catcacagtgactcacaagaggctcaaggaaatggaaatctgggacgtagaaaagctttatagcatctaatgttgtctgcattccctgcaagaaacatcctcagaaacaaggggatgaatggactcagttaggatatgccccagaacaataacaagcaggggagatgacaaaattgggaaagggagaaataagccaggacccggtactctagagtgatccattctgccagggagcactggagatggagtcacagctggacacagctaggg
Foxa2_chr2_13858	Foxa2_chr2_13858_subtile_shift_655_bp	chr2	147959760	147960030	-	taggacatcacagtgactcacaagaggctcaaggaaatggaaatctgggacgtagaaaagctttatagcatctaatgttgtctgcattccctgcaagaaacatcctcagaaacaaggggatgaatggactcagttaggatatgccccagaacaataacaagcaggggagatgacaaaattgggaaagggagaaataagccaggacccggtactctagagtgatccattctgccagggagcactggagatggagtcacagctggacacagc
Foxa2_chr2_13858	Foxa2_chr2_13858_subtile_shift_660_bp	chr2	147959765	147960035	-	gagactaggacatcacagtgactcacaagaggctcaaggaaatggaaatctgggacgtagaaaagctttatagcatctaatgttgtctgcattccctgcaagaaacatcctcagaaacaaggggatgaatggactcagttaggatatgccccagaacaataacaagcaggggagatgacaaaattgggaaagggagaaataagccaggacccggtactctagagtgatccattctgccagggagcactggagatggagtcacagctggac
Foxa2_chr2_13858	Foxa2_chr2_13858_subtile_shift_665_bp	chr2	147959770	147960040	-	acagagagactaggacatcacagtgactcacaagaggctcaaggaaatggaaatctgggacgtagaaaagctttatagcatctaatgttgtctgcattccctgcaagaaacatcctcagaaacaaggggatgaatggactcagttaggatatgccccagaacaataacaagcaggggagatgacaaaattgggaaagggagaaataagccaggacccggtactctagagtgatccattctgccagggagcactggagatggagtcacagc
Foxa2_chr2_13858	Foxa2_chr2_13858_subtile_shift_670_bp	chr2	147959775	147960045	-	actgcacagagagactaggacatcacagtgactcacaagaggctcaaggaaatggaaatctgggacgtagaaaagctttatagcatctaatgttgtctgcattccctgcaagaaacatcctcagaaacaaggggatgaatggactcagttaggatatgccccagaacaataacaagcaggggagatgacaaaattgggaaagggagaaataagccaggacccggtactctagagtgatccattctgccagggagcactggagatggagtc
Foxa2_chr2_13858	Foxa2_chr2_13858_subtile_shift_675_bp	chr2	147959780	147960050	-	ggggaactgcacagagagactaggacatcacagtgactcacaagaggctcaaggaaatggaaatctgggacgtagaaaagctttatagcatctaatgttgtctgcattccctgcaagaaacatcctcagaaacaaggggatgaatggactcagttaggatatgccccagaacaataacaagcaggggagatgacaaaattgggaaagggagaaataagccaggacccggtactctagagtgatccattctgccagggagcactggagatg
Foxa2_chr2_13858	Foxa2_chr2_13858_subtile_shift_680_bp	chr2	147959785	147960055	-	ggtgtggggaactgcacagagagactaggacatcacagtgactcacaagaggctcaaggaaatggaaatctgggacgtagaaaagctttatagcatctaatgttgtctgcattccctgcaagaaacatcctcagaaacaaggggatgaatggactcagttaggatatgccccagaacaataacaagcaggggagatgacaaaattgggaaagggagaaataagccaggacccggtactctagagtgatccattctgccagggagcactgg
Foxa2_chr2_13858	Foxa2_chr2_13858_subtile_shift_685_bp	chr2	147959790	147960060	-	tgtctggtgtggggaactgcacagagagactaggacatcacagtgactcacaagaggctcaaggaaatggaaatctgggacgtagaaaagctttatagcatctaatgttgtctgcattccctgcaagaaacatcctcagaaacaaggggatgaatggactcagttaggatatgccccagaacaataacaagcaggggagatgacaaaattgggaaagggagaaataagccaggacccggtactctagagtgatccattctgccagggagc
Gata4_chr14_5729	Gata4_chr14_5729_subtile_shift_5_bp	chr14	63468393	63468663	-	aggtctacagggacctattcagatattttatcaggtattagctcagggggacgacgcgccccgcccccctgccccctttctttcttcgacctaggaaagaatgacctgacttccaagctcataaatcagtcccggcgaagagaggtaataatacaagttgtccctcaaaattgagtaggcagaaaagcgaacgacaaatatgacctttccctagcttgtaagaacttcacttgaccctgcatgaagaatgtggttcccatgattgcagtt
Gata4_chr14_5729	Gata4_chr14_5729_subtile_shift_10_bp	chr14	63468398	63468668	-	cgtcaaggtctacagggacctattcagatattttatcaggtattagctcagggggacgacgcgccccgcccccctgccccctttctttcttcgacctaggaaagaatgacctgacttccaagctcataaatcagtcccggcgaagagaggtaataatacaagttgtccctcaaaattgagtaggcagaaaagcgaacgacaaatatgacctttccctagcttgtaagaacttcacttgaccctgcatgaagaatgtggttcccatgattg
Gata4_chr14_5729	Gata4_chr14_5729_subtile_shift_15_bp	chr14	63468403	63468673	-	gcctgcgtcaaggtctacagggacctattcagatattttatcaggtattagctcagggggacgacgcgccccgcccccctgccccctttctttcttcgacctaggaaagaatgacctgacttccaagctcataaatcagtcccggcgaagagaggtaataatacaagttgtccctcaaaattgagtaggcagaaaagcgaacgacaaatatgacctttccctagcttgtaagaacttcacttgaccctgcatgaagaatgtggttcccat
Gata4_chr14_5729	Gata4_chr14_5729_subtile_shift_20_bp	chr14	63468408	63468678	-	tatgtgcctgcgtcaaggtctacagggacctattcagatattttatcaggtattagctcagggggacgacgcgccccgcccccctgccccctttctttcttcgacctaggaaagaatgacctgacttccaagctcataaatcagtcccggcgaagagaggtaataatacaagttgtccctcaaaattgagtaggcagaaaagcgaacgacaaatatgacctttccctagcttgtaagaacttcacttgaccctgcatgaagaatgtggtt
Gata4_chr14_5729	Gata4_chr14_5729_subtile_shift_25_bp	chr14	63468413	63468683	-	atagttatgtgcctgcgtcaaggtctacagggacctattcagatattttatcaggtattagctcagggggacgacgcgccccgcccccctgccccctttctttcttcgacctaggaaagaatgacctgacttccaagctcataaatcagtcccggcgaagagaggtaataatacaagttgtccctcaaaattgagtaggcagaaaagcgaacgacaaatatgacctttccctagcttgtaagaacttcacttgaccctgcatgaagaatg
Gata4_chr14_5729	Gata4_chr14_5729_subtile_shift_30_bp	chr14	63468418	63468688	-	ctaaaatagttatgtgcctgcgtcaaggtctacagggacctattcagatattttatcaggtattagctcagggggacgacgcgccccgcccccctgccccctttctttcttcgacctaggaaagaatgacctgacttccaagctcataaatcagtcccggcgaagagaggtaataatacaagttgtccctcaaaattgagtaggcagaaaagcgaacgacaaatatgacctttccctagcttgtaagaacttcacttgaccctgcatgaa
Gata4_chr14_5729	Gata4_chr14_5729_subtile_shift_35_bp	chr14	63468423	63468693	-	ttaggctaaaatagttatgtgcctgcgtcaaggtctacagggacctattcagatattttatcaggtattagctcagggggacgacgcgccccgcccccctgccccctttctttcttcgacctaggaaagaatgacctgacttccaagctcataaatcagtcccggcgaagagaggtaataatacaagttgtccctcaaaattgagtaggcagaaaagcgaacgacaaatatgacctttccctagcttgtaagaacttcacttgaccctgc
Gata4_chr14_5729	Gata4_chr14_5729_subtile_shift_40_bp	chr14	63468428	63468698	-	tcagattaggctaaaatagttatgtgcctgcgtcaaggtctacagggacctattcagatattttatcaggtattagctcagggggacgacgcgccccgcccccctgccccctttctttcttcgacctaggaaagaatgacctgacttccaagctcataaatcagtcccggcgaagagaggtaataatacaagttgtccctcaaaattgagtaggcagaaaagcgaacgacaaatatgacctttccctagcttgtaagaacttcacttgac
Gata4_chr14_5729	Gata4_chr14_5729_subtile_shift_45_bp	chr14	63468433	63468703	-	tcttatcagattaggctaaaatagttatgtgcctgcgtcaaggtctacagggacctattcagatattttatcaggtattagctcagggggacgacgcgccccgcccccctgccccctttctttcttcgacctaggaaagaatgacctgacttccaagctcataaatcagtcccggcgaagagaggtaataatacaagttgtccctcaaaattgagtaggcagaaaagcgaacgacaaatatgacctttccctagcttgtaagaacttcac
Gata4_chr14_5729	Gata4_chr14_5729_subtile_shift_50_bp	chr14	63468438	63468708	-	ggttgtcttatcagattaggctaaaatagttatgtgcctgcgtcaaggtctacagggacctattcagatattttatcaggtattagctcagggggacgacgcgccccgcccccctgccccctttctttcttcgacctaggaaagaatgacctgacttccaagctcataaatcagtcccggcgaagagaggtaataatacaagttgtccctcaaaattgagtaggcagaaaagcgaacgacaaatatgacctttccctagcttgtaagaac
Gata4_chr14_5729	Gata4_chr14_5729_subtile_shift_55_bp	chr14	63468443	63468713	-	tttctggttgtcttatcagattaggctaaaatagttatgtgcctgcgtcaaggtctacagggacctattcagatattttatcaggtattagctcagggggacgacgcgccccgcccccctgccccctttctttcttcgacctaggaaagaatgacctgacttccaagctcataaatcagtcccggcgaagagaggtaataatacaagttgtccctcaaaattgagtaggcagaaaagcgaacgacaaatatgacctttccctagcttgta
Gata4_chr14_5729	Gata4_chr14_5729_subtile_shift_60_bp	chr14	63468448	63468718	-	aaagttttctggttgtcttatcagattaggctaaaatagttatgtgcctgcgtcaaggtctacagggacctattcagatattttatcaggtattagctcagggggacgacgcgccccgcccccctgccccctttctttcttcgacctaggaaagaatgacctgacttccaagctcataaatcagtcccggcgaagagaggtaataatacaagttgtccctcaaaattgagtaggcagaaaagcgaacgacaaatatgacctttccctagc
Gata4_chr14_5729	Gata4_chr14_5729_subtile_shift_65_bp	chr14	63468453	63468723	-	ctgataaagttttctggttgtcttatcagattaggctaaaatagttatgtgcctgcgtcaaggtctacagggacctattcagatattttatcaggtattagctcagggggacgacgcgccccgcccccctgccccctttctttcttcgacctaggaaagaatgacctgacttccaagctcataaatcagtcccggcgaagagaggtaataatacaagttgtccctcaaaattgagtaggcagaaaagcgaacgacaaatatgacctttcc
Gata4_chr14_5729	Gata4_chr14_5729_subtile_shift_70_bp	chr14	63468458	63468728	-	ctcctctgataaagttttctggttgtcttatcagattaggctaaaatagttatgtgcctgcgtcaaggtctacagggacctattcagatattttatcaggtattagctcagggggacgacgcgccccgcccccctgccccctttctttcttcgacctaggaaagaatgacctgacttccaagctcataaatcagtcccggcgaagagaggtaataatacaagttgtccctcaaaattgagtaggcagaaaagcgaacgacaaatatgacc
Gata4_chr14_5729	Gata4_chr14_5729_subtile_shift_75_bp	chr14	63468463	63468733	-	acattctcctctgataaagttttctggttgtcttatcagattaggctaaaatagttatgtgcctgcgtcaaggtctacagggacctattcagatattttatcaggtattagctcagggggacgacgcgccccgcccccctgccccctttctttcttcgacctaggaaagaatgacctgacttccaagctcataaatcagtcccggcgaagagaggtaataatacaagttgtccctcaaaattgagtaggcagaaaagcgaacgacaaata
Gata4_chr14_5729	Gata4_chr14_5729_subtile_shift_80_bp	chr14	63468468	63468738	-	aggctacattctcctctgataaagttttctggttgtcttatcagattaggctaaaatagttatgtgcctgcgtcaaggtctacagggacctattcagatattttatcaggtattagctcagggggacgacgcgccccgcccccctgccccctttctttcttcgacctaggaaagaatgacctgacttccaagctcataaatcagtcccggcgaagagaggtaataatacaagttgtccctcaaaattgagtaggcagaaaagcgaacgac
Gata4_chr14_5729	Gata4_chr14_5729_subtile_shift_85_bp	chr14	63468473	63468743	-	atggcaggctacattctcctctgataaagttttctggttgtcttatcagattaggctaaaatagttatgtgcctgcgtcaaggtctacagggacctattcagatattttatcaggtattagctcagggggacgacgcgccccgcccccctgccccctttctttcttcgacctaggaaagaatgacctgacttccaagctcataaatcagtcccggcgaagagaggtaataatacaagttgtccctcaaaattgagtaggcagaaaagcga
Gata4_chr14_5729	Gata4_chr14_5729_subtile_shift_90_bp	chr14	63468478	63468748	-	gcgacatggcaggctacattctcctctgataaagttttctggttgtcttatcagattaggctaaaatagttatgtgcctgcgtcaaggtctacagggacctattcagatattttatcaggtattagctcagggggacgacgcgccccgcccccctgccccctttctttcttcgacctaggaaagaatgacctgacttccaagctcataaatcagtcccggcgaagagaggtaataatacaagttgtccctcaaaattgagtaggcagaaa
Gata4_chr14_5729	Gata4_chr14_5729_subtile_shift_95_bp	chr14	63468483	63468753	-	gagctgcgacatggcaggctacattctcctctgataaagttttctggttgtcttatcagattaggctaaaatagttatgtgcctgcgtcaaggtctacagggacctattcagatattttatcaggtattagctcagggggacgacgcgccccgcccccctgccccctttctttcttcgacctaggaaagaatgacctgacttccaagctcataaatcagtcccggcgaagagaggtaataatacaagttgtccctcaaaattgagtaggc
Gata4_chr14_5729	Gata4_chr14_5729_subtile_shift_100_bp	chr14	63468488	63468758	-	ccattgagctgcgacatggcaggctacattctcctctgataaagttttctggttgtcttatcagattaggctaaaatagttatgtgcctgcgtcaaggtctacagggacctattcagatattttatcaggtattagctcagggggacgacgcgccccgcccccctgccccctttctttcttcgacctaggaaagaatgacctgacttccaagctcataaatcagtcccggcgaagagaggtaataatacaagttgtccctcaaaattgag
Gata4_chr14_5729	Gata4_chr14_5729_subtile_shift_105_bp	chr14	63468493	63468763	-	ctcatccattgagctgcgacatggcaggctacattctcctctgataaagttttctggttgtcttatcagattaggctaaaatagttatgtgcctgcgtcaaggtctacagggacctattcagatattttatcaggtattagctcagggggacgacgcgccccgcccccctgccccctttctttcttcgacctaggaaagaatgacctgacttccaagctcataaatcagtcccggcgaagagaggtaataatacaagttgtccctcaaaa
Gata4_chr14_5729	Gata4_chr14_5729_subtile_shift_110_bp	chr14	63468498	63468768	-	aaaggctcatccattgagctgcgacatggcaggctacattctcctctgataaagttttctggttgtcttatcagattaggctaaaatagttatgtgcctgcgtcaaggtctacagggacctattcagatattttatcaggtattagctcagggggacgacgcgccccgcccccctgccccctttctttcttcgacctaggaaagaatgacctgacttccaagctcataaatcagtcccggcgaagagaggtaataatacaagttgtccct
Gata4_chr14_5729	Gata4_chr14_5729_subtile_shift_115_bp	chr14	63468503	63468773	-	gataaaaaggctcatccattgagctgcgacatggcaggctacattctcctctgataaagttttctggttgtcttatcagattaggctaaaatagttatgtgcctgcgtcaaggtctacagggacctattcagatattttatcaggtattagctcagggggacgacgcgccccgcccccctgccccctttctttcttcgacctaggaaagaatgacctgacttccaagctcataaatcagtcccggcgaagagaggtaataatacaagttg
Gata4_chr14_5729	Gata4_chr14_5729_subtile_shift_120_bp	chr14	63468508	63468778	-	tttcagataaaaaggctcatccattgagctgcgacatggcaggctacattctcctctgataaagttttctggttgtcttatcagattaggctaaaatagttatgtgcctgcgtcaaggtctacagggacctattcagatattttatcaggtattagctcagggggacgacgcgccccgcccccctgccccctttctttcttcgacctaggaaagaatgacctgacttccaagctcataaatcagtcccggcgaagagaggtaataataca
Gata4_chr14_5729	Gata4_chr14_5729_subtile_shift_125_bp	chr14	63468513	63468783	-	tgtcatttcagataaaaaggctcatccattgagctgcgacatggcaggctacattctcctctgataaagttttctggttgtcttatcagattaggctaaaatagttatgtgcctgcgtcaaggtctacagggacctattcagatattttatcaggtattagctcagggggacgacgcgccccgcccccctgccccctttctttcttcgacctaggaaagaatgacctgacttccaagctcataaatcagtcccggcgaagagaggtaata
Gata4_chr14_5729	Gata4_chr14_5729_subtile_shift_130_bp	chr14	63468518	63468788	-	aagtctgtcatttcagataaaaaggctcatccattgagctgcgacatggcaggctacattctcctctgataaagttttctggttgtcttatcagattaggctaaaatagttatgtgcctgcgtcaaggtctacagggacctattcagatattttatcaggtattagctcagggggacgacgcgccccgcccccctgccccctttctttcttcgacctaggaaagaatgacctgacttccaagctcataaatcagtcccggcgaagagagg
Gata4_chr14_5729	Gata4_chr14_5729_subtile_shift_135_bp	chr14	63468523	63468793	-	ctatgaagtctgtcatttcagataaaaaggctcatccattgagctgcgacatggcaggctacattctcctctgataaagttttctggttgtcttatcagattaggctaaaatagttatgtgcctgcgtcaaggtctacagggacctattcagatattttatcaggtattagctcagggggacgacgcgccccgcccccctgccccctttctttcttcgacctaggaaagaatgacctgacttccaagctcataaatcagtcccggcgaag
Gata4_chr14_5729	Gata4_chr14_5729_subtile_shift_140_bp	chr14	63468528	63468798	-	ctatcctatgaagtctgtcatttcagataaaaaggctcatccattgagctgcgacatggcaggctacattctcctctgataaagttttctggttgtcttatcagattaggctaaaatagttatgtgcctgcgtcaaggtctacagggacctattcagatattttatcaggtattagctcagggggacgacgcgccccgcccccctgccccctttctttcttcgacctaggaaagaatgacctgacttccaagctcataaatcagtcccgg
Gata4_chr14_5729	Gata4_chr14_5729_subtile_shift_145_bp	chr14	63468533	63468803	-	ttcccctatcctatgaagtctgtcatttcagataaaaaggctcatccattgagctgcgacatggcaggctacattctcctctgataaagttttctggttgtcttatcagattaggctaaaatagttatgtgcctgcgtcaaggtctacagggacctattcagatattttatcaggtattagctcagggggacgacgcgccccgcccccctgccccctttctttcttcgacctaggaaagaatgacctgacttccaagctcataaatcagt
Gata4_chr14_5729	Gata4_chr14_5729_subtile_shift_150_bp	chr14	63468538	63468808	-	gcggcttcccctatcctatgaagtctgtcatttcagataaaaaggctcatccattgagctgcgacatggcaggctacattctcctctgataaagttttctggttgtcttatcagattaggctaaaatagttatgtgcctgcgtcaaggtctacagggacctattcagatattttatcaggtattagctcagggggacgacgcgccccgcccccctgccccctttctttcttcgacctaggaaagaatgacctgacttccaagctcataaa
Gata4_chr14_5729	Gata4_chr14_5729_subtile_shift_155_bp	chr14	63468543	63468813	-	tatctgcggcttcccctatcctatgaagtctgtcatttcagataaaaaggctcatccattgagctgcgacatggcaggctacattctcctctgataaagttttctggttgtcttatcagattaggctaaaatagttatgtgcctgcgtcaaggtctacagggacctattcagatattttatcaggtattagctcagggggacgacgcgccccgcccccctgccccctttctttcttcgacctaggaaagaatgacctgacttccaagctc
Gata4_chr14_5729	Gata4_chr14_5729_subtile_shift_160_bp	chr14	63468548	63468818	-	tttcttatctgcggcttcccctatcctatgaagtctgtcatttcagataaaaaggctcatccattgagctgcgacatggcaggctacattctcctctgataaagttttctggttgtcttatcagattaggctaaaatagttatgtgcctgcgtcaaggtctacagggacctattcagatattttatcaggtattagctcagggggacgacgcgccccgcccccctgccccctttctttcttcgacctaggaaagaatgacctgacttcca
Gata4_chr14_5729	Gata4_chr14_5729_subtile_shift_165_bp	chr14	63468553	63468823	-	aattgtttcttatctgcggcttcccctatcctatgaagtctgtcatttcagataaaaaggctcatccattgagctgcgacatggcaggctacattctcctctgataaagttttctggttgtcttatcagattaggctaaaatagttatgtgcctgcgtcaaggtctacagggacctattcagatattttatcaggtattagctcagggggacgacgcgccccgcccccctgccccctttctttcttcgacctaggaaagaatgacctgac
Gata4_chr14_5729	Gata4_chr14_5729_subtile_shift_170_bp	chr14	63468558	63468828	-	aattcaattgtttcttatctgcggcttcccctatcctatgaagtctgtcatttcagataaaaaggctcatccattgagctgcgacatggcaggctacattctcctctgataaagttttctggttgtcttatcagattaggctaaaatagttatgtgcctgcgtcaaggtctacagggacctattcagatattttatcaggtattagctcagggggacgacgcgccccgcccccctgccccctttctttcttcgacctaggaaagaatgac
Gata4_chr14_5729	Gata4_chr14_5729_subtile_shift_175_bp	chr14	63468563	63468833	-	gggacaattcaattgtttcttatctgcggcttcccctatcctatgaagtctgtcatttcagataaaaaggctcatccattgagctgcgacatggcaggctacattctcctctgataaagttttctggttgtcttatcagattaggctaaaatagttatgtgcctgcgtcaaggtctacagggacctattcagatattttatcaggtattagctcagggggacgacgcgccccgcccccctgccccctttctttcttcgacctaggaaaga
Gata4_chr14_5729	Gata4_chr14_5729_subtile_shift_180_bp	chr14	63468568	63468838	-	gatttgggacaattcaattgtttcttatctgcggcttcccctatcctatgaagtctgtcatttcagataaaaaggctcatccattgagctgcgacatggcaggctacattctcctctgataaagttttctggttgtcttatcagattaggctaaaatagttatgtgcctgcgtcaaggtctacagggacctattcagatattttatcaggtattagctcagggggacgacgcgccccgcccccctgccccctttctttcttcgacctagg
Gata4_chr14_5729	Gata4_chr14_5729_subtile_shift_185_bp	chr14	63468573	63468843	-	gatctgatttgggacaattcaattgtttcttatctgcggcttcccctatcctatgaagtctgtcatttcagataaaaaggctcatccattgagctgcgacatggcaggctacattctcctctgataaagttttctggttgtcttatcagattaggctaaaatagttatgtgcctgcgtcaaggtctacagggacctattcagatattttatcaggtattagctcagggggacgacgcgccccgcccccctgccccctttctttcttcgac
Gata4_chr14_5729	Gata4_chr14_5729_subtile_shift_190_bp	chr14	63468578	63468848	-	aatcggatctgatttgggacaattcaattgtttcttatctgcggcttcccctatcctatgaagtctgtcatttcagataaaaaggctcatccattgagctgcgacatggcaggctacattctcctctgataaagttttctggttgtcttatcagattaggctaaaatagttatgtgcctgcgtcaaggtctacagggacctattcagatattttatcaggtattagctcagggggacgacgcgccccgcccccctgccccctttctttct
Gata4_chr14_5729	Gata4_chr14_5729_subtile_shift_195_bp	chr14	63468583	63468853	-	cagacaatcggatctgatttgggacaattcaattgtttcttatctgcggcttcccctatcctatgaagtctgtcatttcagataaaaaggctcatccattgagctgcgacatggcaggctacattctcctctgataaagttttctggttgtcttatcagattaggctaaaatagttatgtgcctgcgtcaaggtctacagggacctattcagatattttatcaggtattagctcagggggacgacgcgccccgcccccctgccccctttc
Gata4_chr14_5729	Gata4_chr14_5729_subtile_shift_200_bp	chr14	63468588	63468858	-	aggggcagacaatcggatctgatttgggacaattcaattgtttcttatctgcggcttcccctatcctatgaagtctgtcatttcagataaaaaggctcatccattgagctgcgacatggcaggctacattctcctctgataaagttttctggttgtcttatcagattaggctaaaatagttatgtgcctgcgtcaaggtctacagggacctattcagatattttatcaggtattagctcagggggacgacgcgccccgcccccctgcccc
Gata4_chr14_5729	Gata4_chr14_5729_subtile_shift_205_bp	chr14	63468593	63468863	-	gaagcaggggcagacaatcggatctgatttgggacaattcaattgtttcttatctgcggcttcccctatcctatgaagtctgtcatttcagataaaaaggctcatccattgagctgcgacatggcaggctacattctcctctgataaagttttctggttgtcttatcagattaggctaaaatagttatgtgcctgcgtcaaggtctacagggacctattcagatattttatcaggtattagctcagggggacgacgcgccccgcccccct
Gata4_chr14_5729	Gata4_chr14_5729_subtile_shift_210_bp	chr14	63468598	63468868	-	agtttgaagcaggggcagacaatcggatctgatttgggacaattcaattgtttcttatctgcggcttcccctatcctatgaagtctgtcatttcagataaaaaggctcatccattgagctgcgacatggcaggctacattctcctctgataaagttttctggttgtcttatcagattaggctaaaatagttatgtgcctgcgtcaaggtctacagggacctattcagatattttatcaggtattagctcagggggacgacgcgccccgcc
Gata4_chr14_5729	Gata4_chr14_5729_subtile_shift_215_bp	chr14	63468603	63468873	-	gtggcagtttgaagcaggggcagacaatcggatctgatttgggacaattcaattgtttcttatctgcggcttcccctatcctatgaagtctgtcatttcagataaaaaggctcatccattgagctgcgacatggcaggctacattctcctctgataaagttttctggttgtcttatcagattaggctaaaatagttatgtgcctgcgtcaaggtctacagggacctattcagatattttatcaggtattagctcagggggacgacgcgcc
Gata4_chr14_5729	Gata4_chr14_5729_subtile_shift_220_bp	chr14	63468608	63468878	-	caggtgtggcagtttgaagcaggggcagacaatcggatctgatttgggacaattcaattgtttcttatctgcggcttcccctatcctatgaagtctgtcatttcagataaaaaggctcatccattgagctgcgacatggcaggctacattctcctctgataaagttttctggttgtcttatcagattaggctaaaatagttatgtgcctgcgtcaaggtctacagggacctattcagatattttatcaggtattagctcagggggacgac
Gata4_chr14_5729	Gata4_chr14_5729_subtile_shift_225_bp	chr14	63468613	63468883	-	tggagcaggtgtggcagtttgaagcaggggcagacaatcggatctgatttgggacaattcaattgtttcttatctgcggcttcccctatcctatgaagtctgtcatttcagataaaaaggctcatccattgagctgcgacatggcaggctacattctcctctgataaagttttctggttgtcttatcagattaggctaaaatagttatgtgcctgcgtcaaggtctacagggacctattcagatattttatcaggtattagctcaggggg
Gata4_chr14_5729	Gata4_chr14_5729_subtile_shift_230_bp	chr14	63468618	63468888	-	cccactggagcaggtgtggcagtttgaagcaggggcagacaatcggatctgatttgggacaattcaattgtttcttatctgcggcttcccctatcctatgaagtctgtcatttcagataaaaaggctcatccattgagctgcgacatggcaggctacattctcctctgataaagttttctggttgtcttatcagattaggctaaaatagttatgtgcctgcgtcaaggtctacagggacctattcagatattttatcaggtattagctca
Gata4_chr14_5729	Gata4_chr14_5729_subtile_shift_235_bp	chr14	63468623	63468893	-	attgacccactggagcaggtgtggcagtttgaagcaggggcagacaatcggatctgatttgggacaattcaattgtttcttatctgcggcttcccctatcctatgaagtctgtcatttcagataaaaaggctcatccattgagctgcgacatggcaggctacattctcctctgataaagttttctggttgtcttatcagattaggctaaaatagttatgtgcctgcgtcaaggtctacagggacctattcagatattttatcaggtatta
Gata4_chr14_5729	Gata4_chr14_5729_subtile_shift_240_bp	chr14	63468628	63468898	-	tgctcattgacccactggagcaggtgtggcagtttgaagcaggggcagacaatcggatctgatttgggacaattcaattgtttcttatctgcggcttcccctatcctatgaagtctgtcatttcagataaaaaggctcatccattgagctgcgacatggcaggctacattctcctctgataaagttttctggttgtcttatcagattaggctaaaatagttatgtgcctgcgtcaaggtctacagggacctattcagatattttatcagg
Gata4_chr14_5729	Gata4_chr14_5729_subtile_shift_245_bp	chr14	63468633	63468903	-	agaggtgctcattgacccactggagcaggtgtggcagtttgaagcaggggcagacaatcggatctgatttgggacaattcaattgtttcttatctgcggcttcccctatcctatgaagtctgtcatttcagataaaaaggctcatccattgagctgcgacatggcaggctacattctcctctgataaagttttctggttgtcttatcagattaggctaaaatagttatgtgcctgcgtcaaggtctacagggacctattcagatatttta
Gata4_chr14_5729	Gata4_chr14_5729_subtile_shift_250_bp	chr14	63468638	63468908	-	tgccaagaggtgctcattgacccactggagcaggtgtggcagtttgaagcaggggcagacaatcggatctgatttgggacaattcaattgtttcttatctgcggcttcccctatcctatgaagtctgtcatttcagataaaaaggctcatccattgagctgcgacatggcaggctacattctcctctgataaagttttctggttgtcttatcagattaggctaaaatagttatgtgcctgcgtcaaggtctacagggacctattcagata
Gata4_chr14_5729	Gata4_chr14_5729_subtile_shift_255_bp	chr14	63468643	63468913	-	gaccatgccaagaggtgctcattgacccactggagcaggtgtggcagtttgaagcaggggcagacaatcggatctgatttgggacaattcaattgtttcttatctgcggcttcccctatcctatgaagtctgtcatttcagataaaaaggctcatccattgagctgcgacatggcaggctacattctcctctgataaagttttctggttgtcttatcagattaggctaaaatagttatgtgcctgcgtcaaggtctacagggacctattc
Gata4_chr14_5729	Gata4_chr14_5729_subtile_shift_260_bp	chr14	63468648	63468918	-	tccgggaccatgccaagaggtgctcattgacccactggagcaggtgtggcagtttgaagcaggggcagacaatcggatctgatttgggacaattcaattgtttcttatctgcggcttcccctatcctatgaagtctgtcatttcagataaaaaggctcatccattgagctgcgacatggcaggctacattctcctctgataaagttttctggttgtcttatcagattaggctaaaatagttatgtgcctgcgtcaaggtctacagggacc
Gata4_chr14_5729	Gata4_chr14_5729_subtile_shift_265_bp	chr14	63468653	63468923	-	acccctccgggaccatgccaagaggtgctcattgacccactggagcaggtgtggcagtttgaagcaggggcagacaatcggatctgatttgggacaattcaattgtttcttatctgcggcttcccctatcctatgaagtctgtcatttcagataaaaaggctcatccattgagctgcgacatggcaggctacattctcctctgataaagttttctggttgtcttatcagattaggctaaaatagttatgtgcctgcgtcaaggtctacag
Gata4_chr14_5729	Gata4_chr14_5729_subtile_shift_270_bp	chr14	63468658	63468928	-	ttcagacccctccgggaccatgccaagaggtgctcattgacccactggagcaggtgtggcagtttgaagcaggggcagacaatcggatctgatttgggacaattcaattgtttcttatctgcggcttcccctatcctatgaagtctgtcatttcagataaaaaggctcatccattgagctgcgacatggcaggctacattctcctctgataaagttttctggttgtcttatcagattaggctaaaatagttatgtgcctgcgtcaaggtc
Gata4_chr14_5729	Gata4_chr14_5729_subtile_shift_275_bp	chr14	63468663	63468933	-	atgttttcagacccctccgggaccatgccaagaggtgctcattgacccactggagcaggtgtggcagtttgaagcaggggcagacaatcggatctgatttgggacaattcaattgtttcttatctgcggcttcccctatcctatgaagtctgtcatttcagataaaaaggctcatccattgagctgcgacatggcaggctacattctcctctgataaagttttctggttgtcttatcagattaggctaaaatagttatgtgcctgcgtca
Gata4_chr14_5729	Gata4_chr14_5729_subtile_shift_280_bp	chr14	63468668	63468938	-	ttgcaatgttttcagacccctccgggaccatgccaagaggtgctcattgacccactggagcaggtgtggcagtttgaagcaggggcagacaatcggatctgatttgggacaattcaattgtttcttatctgcggcttcccctatcctatgaagtctgtcatttcagataaaaaggctcatccattgagctgcgacatggcaggctacattctcctctgataaagttttctggttgtcttatcagattaggctaaaatagttatgtgcctg
Gata4_chr14_5729	Gata4_chr14_5729_subtile_shift_285_bp	chr14	63468673	63468943	-	ccactttgcaatgttttcagacccctccgggaccatgccaagaggtgctcattgacccactggagcaggtgtggcagtttgaagcaggggcagacaatcggatctgatttgggacaattcaattgtttcttatctgcggcttcccctatcctatgaagtctgtcatttcagataaaaaggctcatccattgagctgcgacatggcaggctacattctcctctgataaagttttctggttgtcttatcagattaggctaaaatagttatgt
Gata4_chr14_5729	Gata4_chr14_5729_subtile_shift_290_bp	chr14	63468678	63468948	-	gttcaccactttgcaatgttttcagacccctccgggaccatgccaagaggtgctcattgacccactggagcaggtgtggcagtttgaagcaggggcagacaatcggatctgatttgggacaattcaattgtttcttatctgcggcttcccctatcctatgaagtctgtcatttcagataaaaaggctcatccattgagctgcgacatggcaggctacattctcctctgataaagttttctggttgtcttatcagattaggctaaaatagt
Gata4_chr14_5729	Gata4_chr14_5729_subtile_shift_295_bp	chr14	63468683	63468953	-	tcaaagttcaccactttgcaatgttttcagacccctccgggaccatgccaagaggtgctcattgacccactggagcaggtgtggcagtttgaagcaggggcagacaatcggatctgatttgggacaattcaattgtttcttatctgcggcttcccctatcctatgaagtctgtcatttcagataaaaaggctcatccattgagctgcgacatggcaggctacattctcctctgataaagttttctggttgtcttatcagattaggctaaa
Gata4_chr14_5729	Gata4_chr14_5729_subtile_shift_300_bp	chr14	63468688	63468958	-	aagtctcaaagttcaccactttgcaatgttttcagacccctccgggaccatgccaagaggtgctcattgacccactggagcaggtgtggcagtttgaagcaggggcagacaatcggatctgatttgggacaattcaattgtttcttatctgcggcttcccctatcctatgaagtctgtcatttcagataaaaaggctcatccattgagctgcgacatggcaggctacattctcctctgataaagttttctggttgtcttatcagattagg
Gata4_chr14_5729	Gata4_chr14_5729_subtile_shift_305_bp	chr14	63468693	63468963	-	cgcagaagtctcaaagttcaccactttgcaatgttttcagacccctccgggaccatgccaagaggtgctcattgacccactggagcaggtgtggcagtttgaagcaggggcagacaatcggatctgatttgggacaattcaattgtttcttatctgcggcttcccctatcctatgaagtctgtcatttcagataaaaaggctcatccattgagctgcgacatggcaggctacattctcctctgataaagttttctggttgtcttatcaga
Gata4_chr14_5729	Gata4_chr14_5729_subtile_shift_310_bp	chr14	63468698	63468968	-	ataaacgcagaagtctcaaagttcaccactttgcaatgttttcagacccctccgggaccatgccaagaggtgctcattgacccactggagcaggtgtggcagtttgaagcaggggcagacaatcggatctgatttgggacaattcaattgtttcttatctgcggcttcccctatcctatgaagtctgtcatttcagataaaaaggctcatccattgagctgcgacatggcaggctacattctcctctgataaagttttctggttgtctta
Gata4_chr14_5729	Gata4_chr14_5729_subtile_shift_315_bp	chr14	63468703	63468973	-	acagaataaacgcagaagtctcaaagttcaccactttgcaatgttttcagacccctccgggaccatgccaagaggtgctcattgacccactggagcaggtgtggcagtttgaagcaggggcagacaatcggatctgatttgggacaattcaattgtttcttatctgcggcttcccctatcctatgaagtctgtcatttcagataaaaaggctcatccattgagctgcgacatggcaggctacattctcctctgataaagttttctggttg
Gata4_chr14_5729	Gata4_chr14_5729_subtile_shift_320_bp	chr14	63468708	63468978	-	taatcacagaataaacgcagaagtctcaaagttcaccactttgcaatgttttcagacccctccgggaccatgccaagaggtgctcattgacccactggagcaggtgtggcagtttgaagcaggggcagacaatcggatctgatttgggacaattcaattgtttcttatctgcggcttcccctatcctatgaagtctgtcatttcagataaaaaggctcatccattgagctgcgacatggcaggctacattctcctctgataaagttttct
Gata4_chr14_5729	Gata4_chr14_5729_subtile_shift_325_bp	chr14	63468713	63468983	-	aattataatcacagaataaacgcagaagtctcaaagttcaccactttgcaatgttttcagacccctccgggaccatgccaagaggtgctcattgacccactggagcaggtgtggcagtttgaagcaggggcagacaatcggatctgatttgggacaattcaattgtttcttatctgcggcttcccctatcctatgaagtctgtcatttcagataaaaaggctcatccattgagctgcgacatggcaggctacattctcctctgataaagt
Gata4_chr14_5729	Gata4_chr14_5729_subtile_shift_330_bp	chr14	63468718	63468988	-	aggttaattataatcacagaataaacgcagaagtctcaaagttcaccactttgcaatgttttcagacccctccgggaccatgccaagaggtgctcattgacccactggagcaggtgtggcagtttgaagcaggggcagacaatcggatctgatttgggacaattcaattgtttcttatctgcggcttcccctatcctatgaagtctgtcatttcagataaaaaggctcatccattgagctgcgacatggcaggctacattctcctctgat
Gata4_chr14_5729	Gata4_chr14_5729_subtile_shift_335_bp	chr14	63468723	63468993	-	tgagcaggttaattataatcacagaataaacgcagaagtctcaaagttcaccactttgcaatgttttcagacccctccgggaccatgccaagaggtgctcattgacccactggagcaggtgtggcagtttgaagcaggggcagacaatcggatctgatttgggacaattcaattgtttcttatctgcggcttcccctatcctatgaagtctgtcatttcagataaaaaggctcatccattgagctgcgacatggcaggctacattctcct
Gata4_chr14_5729	Gata4_chr14_5729_subtile_shift_340_bp	chr14	63468728	63468998	-	actggtgagcaggttaattataatcacagaataaacgcagaagtctcaaagttcaccactttgcaatgttttcagacccctccgggaccatgccaagaggtgctcattgacccactggagcaggtgtggcagtttgaagcaggggcagacaatcggatctgatttgggacaattcaattgtttcttatctgcggcttcccctatcctatgaagtctgtcatttcagataaaaaggctcatccattgagctgcgacatggcaggctacatt
Gata4_chr14_5729	Gata4_chr14_5729_subtile_shift_345_bp	chr14	63468733	63469003	-	tagcaactggtgagcaggttaattataatcacagaataaacgcagaagtctcaaagttcaccactttgcaatgttttcagacccctccgggaccatgccaagaggtgctcattgacccactggagcaggtgtggcagtttgaagcaggggcagacaatcggatctgatttgggacaattcaattgtttcttatctgcggcttcccctatcctatgaagtctgtcatttcagataaaaaggctcatccattgagctgcgacatggcaggct
Gata4_chr14_5729	Gata4_chr14_5729_subtile_shift_350_bp	chr14	63468738	63469008	-	atcgatagcaactggtgagcaggttaattataatcacagaataaacgcagaagtctcaaagttcaccactttgcaatgttttcagacccctccgggaccatgccaagaggtgctcattgacccactggagcaggtgtggcagtttgaagcaggggcagacaatcggatctgatttgggacaattcaattgtttcttatctgcggcttcccctatcctatgaagtctgtcatttcagataaaaaggctcatccattgagctgcgacatggc
Gata4_chr14_5729	Gata4_chr14_5729_subtile_shift_355_bp	chr14	63468743	63469013	-	aactgatcgatagcaactggtgagcaggttaattataatcacagaataaacgcagaagtctcaaagttcaccactttgcaatgttttcagacccctccgggaccatgccaagaggtgctcattgacccactggagcaggtgtggcagtttgaagcaggggcagacaatcggatctgatttgggacaattcaattgtttcttatctgcggcttcccctatcctatgaagtctgtcatttcagataaaaaggctcatccattgagctgcgac
Gata4_chr14_5729	Gata4_chr14_5729_subtile_shift_360_bp	chr14	63468748	63469018	-	ctcagaactgatcgatagcaactggtgagcaggttaattataatcacagaataaacgcagaagtctcaaagttcaccactttgcaatgttttcagacccctccgggaccatgccaagaggtgctcattgacccactggagcaggtgtggcagtttgaagcaggggcagacaatcggatctgatttgggacaattcaattgtttcttatctgcggcttcccctatcctatgaagtctgtcatttcagataaaaaggctcatccattgagct
Gata4_chr14_5729	Gata4_chr14_5729_subtile_shift_365_bp	chr14	63468753	63469023	-	cttctctcagaactgatcgatagcaactggtgagcaggttaattataatcacagaataaacgcagaagtctcaaagttcaccactttgcaatgttttcagacccctccgggaccatgccaagaggtgctcattgacccactggagcaggtgtggcagtttgaagcaggggcagacaatcggatctgatttgggacaattcaattgtttcttatctgcggcttcccctatcctatgaagtctgtcatttcagataaaaaggctcatccatt
Gata4_chr14_5729	Gata4_chr14_5729_subtile_shift_370_bp	chr14	63468758	63469028	-	atcaccttctctcagaactgatcgatagcaactggtgagcaggttaattataatcacagaataaacgcagaagtctcaaagttcaccactttgcaatgttttcagacccctccgggaccatgccaagaggtgctcattgacccactggagcaggtgtggcagtttgaagcaggggcagacaatcggatctgatttgggacaattcaattgtttcttatctgcggcttcccctatcctatgaagtctgtcatttcagataaaaaggctcat
Gata4_chr14_5729	Gata4_chr14_5729_subtile_shift_375_bp	chr14	63468763	63469033	-	actttatcaccttctctcagaactgatcgatagcaactggtgagcaggttaattataatcacagaataaacgcagaagtctcaaagttcaccactttgcaatgttttcagacccctccgggaccatgccaagaggtgctcattgacccactggagcaggtgtggcagtttgaagcaggggcagacaatcggatctgatttgggacaattcaattgtttcttatctgcggcttcccctatcctatgaagtctgtcatttcagataaaaagg
Gata4_chr14_5729	Gata4_chr14_5729_subtile_shift_380_bp	chr14	63468768	63469038	-	gtcaaactttatcaccttctctcagaactgatcgatagcaactggtgagcaggttaattataatcacagaataaacgcagaagtctcaaagttcaccactttgcaatgttttcagacccctccgggaccatgccaagaggtgctcattgacccactggagcaggtgtggcagtttgaagcaggggcagacaatcggatctgatttgggacaattcaattgtttcttatctgcggcttcccctatcctatgaagtctgtcatttcagataa
Gata4_chr14_5729	Gata4_chr14_5729_subtile_shift_385_bp	chr14	63468773	63469043	-	atccagtcaaactttatcaccttctctcagaactgatcgatagcaactggtgagcaggttaattataatcacagaataaacgcagaagtctcaaagttcaccactttgcaatgttttcagacccctccgggaccatgccaagaggtgctcattgacccactggagcaggtgtggcagtttgaagcaggggcagacaatcggatctgatttgggacaattcaattgtttcttatctgcggcttcccctatcctatgaagtctgtcatttca
Gata4_chr14_5729	Gata4_chr14_5729_subtile_shift_390_bp	chr14	63468778	63469048	-	cagaaatccagtcaaactttatcaccttctctcagaactgatcgatagcaactggtgagcaggttaattataatcacagaataaacgcagaagtctcaaagttcaccactttgcaatgttttcagacccctccgggaccatgccaagaggtgctcattgacccactggagcaggtgtggcagtttgaagcaggggcagacaatcggatctgatttgggacaattcaattgtttcttatctgcggcttcccctatcctatgaagtctgtca
Gata4_chr14_5729	Gata4_chr14_5729_subtile_shift_395_bp	chr14	63468783	63469053	-	acttccagaaatccagtcaaactttatcaccttctctcagaactgatcgatagcaactggtgagcaggttaattataatcacagaataaacgcagaagtctcaaagttcaccactttgcaatgttttcagacccctccgggaccatgccaagaggtgctcattgacccactggagcaggtgtggcagtttgaagcaggggcagacaatcggatctgatttgggacaattcaattgtttcttatctgcggcttcccctatcctatgaagtc
Gata4_chr14_5729	Gata4_chr14_5729_subtile_shift_400_bp	chr14	63468788	63469058	-	gttctacttccagaaatccagtcaaactttatcaccttctctcagaactgatcgatagcaactggtgagcaggttaattataatcacagaataaacgcagaagtctcaaagttcaccactttgcaatgttttcagacccctccgggaccatgccaagaggtgctcattgacccactggagcaggtgtggcagtttgaagcaggggcagacaatcggatctgatttgggacaattcaattgtttcttatctgcggcttcccctatcctatg
Gata4_chr14_5729	Gata4_chr14_5729_subtile_shift_405_bp	chr14	63468793	63469063	-	atccagttctacttccagaaatccagtcaaactttatcaccttctctcagaactgatcgatagcaactggtgagcaggttaattataatcacagaataaacgcagaagtctcaaagttcaccactttgcaatgttttcagacccctccgggaccatgccaagaggtgctcattgacccactggagcaggtgtggcagtttgaagcaggggcagacaatcggatctgatttgggacaattcaattgtttcttatctgcggcttcccctatc
Gata4_chr14_5729	Gata4_chr14_5729_subtile_shift_410_bp	chr14	63468798	63469068	-	taaacatccagttctacttccagaaatccagtcaaactttatcaccttctctcagaactgatcgatagcaactggtgagcaggttaattataatcacagaataaacgcagaagtctcaaagttcaccactttgcaatgttttcagacccctccgggaccatgccaagaggtgctcattgacccactggagcaggtgtggcagtttgaagcaggggcagacaatcggatctgatttgggacaattcaattgtttcttatctgcggcttccc
Gata4_chr14_5729	Gata4_chr14_5729_subtile_shift_415_bp	chr14	63468803	63469073	-	ccatttaaacatccagttctacttccagaaatccagtcaaactttatcaccttctctcagaactgatcgatagcaactggtgagcaggttaattataatcacagaataaacgcagaagtctcaaagttcaccactttgcaatgttttcagacccctccgggaccatgccaagaggtgctcattgacccactggagcaggtgtggcagtttgaagcaggggcagacaatcggatctgatttgggacaattcaattgtttcttatctgcggc
Gata4_chr14_5729	Gata4_chr14_5729_subtile_shift_420_bp	chr14	63468808	63469078	-	cttccccatttaaacatccagttctacttccagaaatccagtcaaactttatcaccttctctcagaactgatcgatagcaactggtgagcaggttaattataatcacagaataaacgcagaagtctcaaagttcaccactttgcaatgttttcagacccctccgggaccatgccaagaggtgctcattgacccactggagcaggtgtggcagtttgaagcaggggcagacaatcggatctgatttgggacaattcaattgtttcttatct
Gata4_chr14_5729	Gata4_chr14_5729_subtile_shift_425_bp	chr14	63468813	63469083	-	ttttccttccccatttaaacatccagttctacttccagaaatccagtcaaactttatcaccttctctcagaactgatcgatagcaactggtgagcaggttaattataatcacagaataaacgcagaagtctcaaagttcaccactttgcaatgttttcagacccctccgggaccatgccaagaggtgctcattgacccactggagcaggtgtggcagtttgaagcaggggcagacaatcggatctgatttgggacaattcaattgtttct
Gata4_chr14_5729	Gata4_chr14_5729_subtile_shift_430_bp	chr14	63468818	63469088	-	cttccttttccttccccatttaaacatccagttctacttccagaaatccagtcaaactttatcaccttctctcagaactgatcgatagcaactggtgagcaggttaattataatcacagaataaacgcagaagtctcaaagttcaccactttgcaatgttttcagacccctccgggaccatgccaagaggtgctcattgacccactggagcaggtgtggcagtttgaagcaggggcagacaatcggatctgatttgggacaattcaattg
Gata4_chr14_5729	Gata4_chr14_5729_subtile_shift_435_bp	chr14	63468823	63469093	-	cttagcttccttttccttccccatttaaacatccagttctacttccagaaatccagtcaaactttatcaccttctctcagaactgatcgatagcaactggtgagcaggttaattataatcacagaataaacgcagaagtctcaaagttcaccactttgcaatgttttcagacccctccgggaccatgccaagaggtgctcattgacccactggagcaggtgtggcagtttgaagcaggggcagacaatcggatctgatttgggacaattc
Gata4_chr14_5729	Gata4_chr14_5729_subtile_shift_440_bp	chr14	63468828	63469098	-	atgaccttagcttccttttccttccccatttaaacatccagttctacttccagaaatccagtcaaactttatcaccttctctcagaactgatcgatagcaactggtgagcaggttaattataatcacagaataaacgcagaagtctcaaagttcaccactttgcaatgttttcagacccctccgggaccatgccaagaggtgctcattgacccactggagcaggtgtggcagtttgaagcaggggcagacaatcggatctgatttgggac
Gata4_chr14_5729	Gata4_chr14_5729_subtile_shift_445_bp	chr14	63468833	63469103	-	tgtggatgaccttagcttccttttccttccccatttaaacatccagttctacttccagaaatccagtcaaactttatcaccttctctcagaactgatcgatagcaactggtgagcaggttaattataatcacagaataaacgcagaagtctcaaagttcaccactttgcaatgttttcagacccctccgggaccatgccaagaggtgctcattgacccactggagcaggtgtggcagtttgaagcaggggcagacaatcggatctgattt
Gata4_chr14_5729	Gata4_chr14_5729_subtile_shift_450_bp	chr14	63468838	63469108	-	ccaactgtggatgaccttagcttccttttccttccccatttaaacatccagttctacttccagaaatccagtcaaactttatcaccttctctcagaactgatcgatagcaactggtgagcaggttaattataatcacagaataaacgcagaagtctcaaagttcaccactttgcaatgttttcagacccctccgggaccatgccaagaggtgctcattgacccactggagcaggtgtggcagtttgaagcaggggcagacaatcggatct
Gata4_chr14_5729	Gata4_chr14_5729_subtile_shift_455_bp	chr14	63468843	63469113	-	gtctcccaactgtggatgaccttagcttccttttccttccccatttaaacatccagttctacttccagaaatccagtcaaactttatcaccttctctcagaactgatcgatagcaactggtgagcaggttaattataatcacagaataaacgcagaagtctcaaagttcaccactttgcaatgttttcagacccctccgggaccatgccaagaggtgctcattgacccactggagcaggtgtggcagtttgaagcaggggcagacaatcg
Gata4_chr14_5729	Gata4_chr14_5729_subtile_shift_460_bp	chr14	63468848	63469118	-	gtggggtctcccaactgtggatgaccttagcttccttttccttccccatttaaacatccagttctacttccagaaatccagtcaaactttatcaccttctctcagaactgatcgatagcaactggtgagcaggttaattataatcacagaataaacgcagaagtctcaaagttcaccactttgcaatgttttcagacccctccgggaccatgccaagaggtgctcattgacccactggagcaggtgtggcagtttgaagcaggggcagac
Gata4_chr14_5729	Gata4_chr14_5729_subtile_shift_465_bp	chr14	63468853	63469123	-	actctgtggggtctcccaactgtggatgaccttagcttccttttccttccccatttaaacatccagttctacttccagaaatccagtcaaactttatcaccttctctcagaactgatcgatagcaactggtgagcaggttaattataatcacagaataaacgcagaagtctcaaagttcaccactttgcaatgttttcagacccctccgggaccatgccaagaggtgctcattgacccactggagcaggtgtggcagtttgaagcagggg
Gata4_chr14_5729	Gata4_chr14_5729_subtile_shift_470_bp	chr14	63468858	63469128	-	gcgccactctgtggggtctcccaactgtggatgaccttagcttccttttccttccccatttaaacatccagttctacttccagaaatccagtcaaactttatcaccttctctcagaactgatcgatagcaactggtgagcaggttaattataatcacagaataaacgcagaagtctcaaagttcaccactttgcaatgttttcagacccctccgggaccatgccaagaggtgctcattgacccactggagcaggtgtggcagtttgaagc
Gata4_chr14_5729	Gata4_chr14_5729_subtile_shift_475_bp	chr14	63468863	63469133	-	tataagcgccactctgtggggtctcccaactgtggatgaccttagcttccttttccttccccatttaaacatccagttctacttccagaaatccagtcaaactttatcaccttctctcagaactgatcgatagcaactggtgagcaggttaattataatcacagaataaacgcagaagtctcaaagttcaccactttgcaatgttttcagacccctccgggaccatgccaagaggtgctcattgacccactggagcaggtgtggcagttt
Gata4_chr14_5729	Gata4_chr14_5729_subtile_shift_480_bp	chr14	63468868	63469138	-	taggttataagcgccactctgtggggtctcccaactgtggatgaccttagcttccttttccttccccatttaaacatccagttctacttccagaaatccagtcaaactttatcaccttctctcagaactgatcgatagcaactggtgagcaggttaattataatcacagaataaacgcagaagtctcaaagttcaccactttgcaatgttttcagacccctccgggaccatgccaagaggtgctcattgacccactggagcaggtgtggc
Gata4_chr14_5729	Gata4_chr14_5729_subtile_shift_485_bp	chr14	63468873	63469143	-	ttttataggttataagcgccactctgtggggtctcccaactgtggatgaccttagcttccttttccttccccatttaaacatccagttctacttccagaaatccagtcaaactttatcaccttctctcagaactgatcgatagcaactggtgagcaggttaattataatcacagaataaacgcagaagtctcaaagttcaccactttgcaatgttttcagacccctccgggaccatgccaagaggtgctcattgacccactggagcaggt
Gata4_chr14_5729	Gata4_chr14_5729_subtile_shift_490_bp	chr14	63468878	63469148	-	ggaatttttataggttataagcgccactctgtggggtctcccaactgtggatgaccttagcttccttttccttccccatttaaacatccagttctacttccagaaatccagtcaaactttatcaccttctctcagaactgatcgatagcaactggtgagcaggttaattataatcacagaataaacgcagaagtctcaaagttcaccactttgcaatgttttcagacccctccgggaccatgccaagaggtgctcattgacccactggag
Gata4_chr14_5729	Gata4_chr14_5729_subtile_shift_495_bp	chr14	63468883	63469153	-	gggtgggaatttttataggttataagcgccactctgtggggtctcccaactgtggatgaccttagcttccttttccttccccatttaaacatccagttctacttccagaaatccagtcaaactttatcaccttctctcagaactgatcgatagcaactggtgagcaggttaattataatcacagaataaacgcagaagtctcaaagttcaccactttgcaatgttttcagacccctccgggaccatgccaagaggtgctcattgacccac
Gata4_chr14_5729	Gata4_chr14_5729_subtile_shift_500_bp	chr14	63468888	63469158	-	aggatgggtgggaatttttataggttataagcgccactctgtggggtctcccaactgtggatgaccttagcttccttttccttccccatttaaacatccagttctacttccagaaatccagtcaaactttatcaccttctctcagaactgatcgatagcaactggtgagcaggttaattataatcacagaataaacgcagaagtctcaaagttcaccactttgcaatgttttcagacccctccgggaccatgccaagaggtgctcattga
Gata4_chr14_5729	Gata4_chr14_5729_subtile_shift_505_bp	chr14	63468893	63469163	-	catctaggatgggtgggaatttttataggttataagcgccactctgtggggtctcccaactgtggatgaccttagcttccttttccttccccatttaaacatccagttctacttccagaaatccagtcaaactttatcaccttctctcagaactgatcgatagcaactggtgagcaggttaattataatcacagaataaacgcagaagtctcaaagttcaccactttgcaatgttttcagacccctccgggaccatgccaagaggtgctc
Gata4_chr14_5729	Gata4_chr14_5729_subtile_shift_510_bp	chr14	63468898	63469168	-	tcacacatctaggatgggtgggaatttttataggttataagcgccactctgtggggtctcccaactgtggatgaccttagcttccttttccttccccatttaaacatccagttctacttccagaaatccagtcaaactttatcaccttctctcagaactgatcgatagcaactggtgagcaggttaattataatcacagaataaacgcagaagtctcaaagttcaccactttgcaatgttttcagacccctccgggaccatgccaagagg
Gata4_chr14_5729	Gata4_chr14_5729_subtile_shift_515_bp	chr14	63468903	63469173	-	agaagtcacacatctaggatgggtgggaatttttataggttataagcgccactctgtggggtctcccaactgtggatgaccttagcttccttttccttccccatttaaacatccagttctacttccagaaatccagtcaaactttatcaccttctctcagaactgatcgatagcaactggtgagcaggttaattataatcacagaataaacgcagaagtctcaaagttcaccactttgcaatgttttcagacccctccgggaccatgcca
Gata4_chr14_5729	Gata4_chr14_5729_subtile_shift_520_bp	chr14	63468908	63469178	-	aatgaagaagtcacacatctaggatgggtgggaatttttataggttataagcgccactctgtggggtctcccaactgtggatgaccttagcttccttttccttccccatttaaacatccagttctacttccagaaatccagtcaaactttatcaccttctctcagaactgatcgatagcaactggtgagcaggttaattataatcacagaataaacgcagaagtctcaaagttcaccactttgcaatgttttcagacccctccgggacca
Gata4_chr14_5729	Gata4_chr14_5729_subtile_shift_525_bp	chr14	63468913	63469183	-	tgagaaatgaagaagtcacacatctaggatgggtgggaatttttataggttataagcgccactctgtggggtctcccaactgtggatgaccttagcttccttttccttccccatttaaacatccagttctacttccagaaatccagtcaaactttatcaccttctctcagaactgatcgatagcaactggtgagcaggttaattataatcacagaataaacgcagaagtctcaaagttcaccactttgcaatgttttcagacccctccgg
Gata4_chr14_5729	Gata4_chr14_5729_subtile_shift_530_bp	chr14	63468918	63469188	-	tttcatgagaaatgaagaagtcacacatctaggatgggtgggaatttttataggttataagcgccactctgtggggtctcccaactgtggatgaccttagcttccttttccttccccatttaaacatccagttctacttccagaaatccagtcaaactttatcaccttctctcagaactgatcgatagcaactggtgagcaggttaattataatcacagaataaacgcagaagtctcaaagttcaccactttgcaatgttttcagacccc
Gata4_chr14_5729	Gata4_chr14_5729_subtile_shift_535_bp	chr14	63468923	63469193	-	ttatttttcatgagaaatgaagaagtcacacatctaggatgggtgggaatttttataggttataagcgccactctgtggggtctcccaactgtggatgaccttagcttccttttccttccccatttaaacatccagttctacttccagaaatccagtcaaactttatcaccttctctcagaactgatcgatagcaactggtgagcaggttaattataatcacagaataaacgcagaagtctcaaagttcaccactttgcaatgttttcag
Gata4_chr14_5729	Gata4_chr14_5729_subtile_shift_540_bp	chr14	63468928	63469198	-	acactttatttttcatgagaaatgaagaagtcacacatctaggatgggtgggaatttttataggttataagcgccactctgtggggtctcccaactgtggatgaccttagcttccttttccttccccatttaaacatccagttctacttccagaaatccagtcaaactttatcaccttctctcagaactgatcgatagcaactggtgagcaggttaattataatcacagaataaacgcagaagtctcaaagttcaccactttgcaatgtt
Gata4_chr14_5729	Gata4_chr14_5729_subtile_shift_545_bp	chr14	63468933	63469203	-	cagacacactttatttttcatgagaaatgaagaagtcacacatctaggatgggtgggaatttttataggttataagcgccactctgtggggtctcccaactgtggatgaccttagcttccttttccttccccatttaaacatccagttctacttccagaaatccagtcaaactttatcaccttctctcagaactgatcgatagcaactggtgagcaggttaattataatcacagaataaacgcagaagtctcaaagttcaccactttgca
Gata4_chr14_5729	Gata4_chr14_5729_subtile_shift_550_bp	chr14	63468938	63469208	-	agccgcagacacactttatttttcatgagaaatgaagaagtcacacatctaggatgggtgggaatttttataggttataagcgccactctgtggggtctcccaactgtggatgaccttagcttccttttccttccccatttaaacatccagttctacttccagaaatccagtcaaactttatcaccttctctcagaactgatcgatagcaactggtgagcaggttaattataatcacagaataaacgcagaagtctcaaagttcaccact
Gata4_chr14_5729	Gata4_chr14_5729_subtile_shift_555_bp	chr14	63468943	63469213	-	tgaacagccgcagacacactttatttttcatgagaaatgaagaagtcacacatctaggatgggtgggaatttttataggttataagcgccactctgtggggtctcccaactgtggatgaccttagcttccttttccttccccatttaaacatccagttctacttccagaaatccagtcaaactttatcaccttctctcagaactgatcgatagcaactggtgagcaggttaattataatcacagaataaacgcagaagtctcaaagttca
Gata4_chr14_5729	Gata4_chr14_5729_subtile_shift_560_bp	chr14	63468948	63469218	-	tgtgctgaacagccgcagacacactttatttttcatgagaaatgaagaagtcacacatctaggatgggtgggaatttttataggttataagcgccactctgtggggtctcccaactgtggatgaccttagcttccttttccttccccatttaaacatccagttctacttccagaaatccagtcaaactttatcaccttctctcagaactgatcgatagcaactggtgagcaggttaattataatcacagaataaacgcagaagtctcaaa
Gata4_chr14_5729	Gata4_chr14_5729_subtile_shift_565_bp	chr14	63468953	63469223	-	taccctgtgctgaacagccgcagacacactttatttttcatgagaaatgaagaagtcacacatctaggatgggtgggaatttttataggttataagcgccactctgtggggtctcccaactgtggatgaccttagcttccttttccttccccatttaaacatccagttctacttccagaaatccagtcaaactttatcaccttctctcagaactgatcgatagcaactggtgagcaggttaattataatcacagaataaacgcagaagtc
Gata4_chr14_5729	Gata4_chr14_5729_subtile_shift_570_bp	chr14	63468958	63469228	-	tgtcttaccctgtgctgaacagccgcagacacactttatttttcatgagaaatgaagaagtcacacatctaggatgggtgggaatttttataggttataagcgccactctgtggggtctcccaactgtggatgaccttagcttccttttccttccccatttaaacatccagttctacttccagaaatccagtcaaactttatcaccttctctcagaactgatcgatagcaactggtgagcaggttaattataatcacagaataaacgcag
Gata4_chr14_5729	Gata4_chr14_5729_subtile_shift_575_bp	chr14	63468963	63469233	-	gttgctgtcttaccctgtgctgaacagccgcagacacactttatttttcatgagaaatgaagaagtcacacatctaggatgggtgggaatttttataggttataagcgccactctgtggggtctcccaactgtggatgaccttagcttccttttccttccccatttaaacatccagttctacttccagaaatccagtcaaactttatcaccttctctcagaactgatcgatagcaactggtgagcaggttaattataatcacagaataaa
Gata4_chr14_5729	Gata4_chr14_5729_subtile_shift_580_bp	chr14	63468968	63469238	-	gatctgttgctgtcttaccctgtgctgaacagccgcagacacactttatttttcatgagaaatgaagaagtcacacatctaggatgggtgggaatttttataggttataagcgccactctgtggggtctcccaactgtggatgaccttagcttccttttccttccccatttaaacatccagttctacttccagaaatccagtcaaactttatcaccttctctcagaactgatcgatagcaactggtgagcaggttaattataatcacaga
Bend5_chr4_8201	Bend5_chr4_8201_subtile_shift_5_bp	chr4	111340259	111340529	+	cttccttatctctccatcaaatctacagaaatcctatgcacggtgttctggctcactcacagtctgtgcctcacctatcccttcatgctgctgtaacaaaacaccttatacagggtaatacaaaaaccagaaatgcctggctcgtagttttggaggtggagaagtccaggatgaaggtgctagtcattggtaacagatgaaagacccttcctcatgcattatgtgatttgtttgttctcagggagctcctatagacctcttgtacatggt
Bend5_chr4_8201	Bend5_chr4_8201_subtile_shift_10_bp	chr4	111340264	111340534	+	ttatctctccatcaaatctacagaaatcctatgcacggtgttctggctcactcacagtctgtgcctcacctatcccttcatgctgctgtaacaaaacaccttatacagggtaatacaaaaaccagaaatgcctggctcgtagttttggaggtggagaagtccaggatgaaggtgctagtcattggtaacagatgaaagacccttcctcatgcattatgtgatttgtttgttctcagggagctcctatagacctcttgtacatggtactag
Bend5_chr4_8201	Bend5_chr4_8201_subtile_shift_15_bp	chr4	111340269	111340539	+	tctccatcaaatctacagaaatcctatgcacggtgttctggctcactcacagtctgtgcctcacctatcccttcatgctgctgtaacaaaacaccttatacagggtaatacaaaaaccagaaatgcctggctcgtagttttggaggtggagaagtccaggatgaaggtgctagtcattggtaacagatgaaagacccttcctcatgcattatgtgatttgtttgttctcagggagctcctatagacctcttgtacatggtactagtccta
Bend5_chr4_8201	Bend5_chr4_8201_subtile_shift_20_bp	chr4	111340274	111340544	+	atcaaatctacagaaatcctatgcacggtgttctggctcactcacagtctgtgcctcacctatcccttcatgctgctgtaacaaaacaccttatacagggtaatacaaaaaccagaaatgcctggctcgtagttttggaggtggagaagtccaggatgaaggtgctagtcattggtaacagatgaaagacccttcctcatgcattatgtgatttgtttgttctcagggagctcctatagacctcttgtacatggtactagtcctattcat
Bend5_chr4_8201	Bend5_chr4_8201_subtile_shift_25_bp	chr4	111340279	111340549	+	atctacagaaatcctatgcacggtgttctggctcactcacagtctgtgcctcacctatcccttcatgctgctgtaacaaaacaccttatacagggtaatacaaaaaccagaaatgcctggctcgtagttttggaggtggagaagtccaggatgaaggtgctagtcattggtaacagatgaaagacccttcctcatgcattatgtgatttgtttgttctcagggagctcctatagacctcttgtacatggtactagtcctattcatgaggg
Bend5_chr4_8201	Bend5_chr4_8201_subtile_shift_30_bp	chr4	111340284	111340554	+	cagaaatcctatgcacggtgttctggctcactcacagtctgtgcctcacctatcccttcatgctgctgtaacaaaacaccttatacagggtaatacaaaaaccagaaatgcctggctcgtagttttggaggtggagaagtccaggatgaaggtgctagtcattggtaacagatgaaagacccttcctcatgcattatgtgatttgtttgttctcagggagctcctatagacctcttgtacatggtactagtcctattcatgagggtgggc
Bend5_chr4_8201	Bend5_chr4_8201_subtile_shift_35_bp	chr4	111340289	111340559	+	atcctatgcacggtgttctggctcactcacagtctgtgcctcacctatcccttcatgctgctgtaacaaaacaccttatacagggtaatacaaaaaccagaaatgcctggctcgtagttttggaggtggagaagtccaggatgaaggtgctagtcattggtaacagatgaaagacccttcctcatgcattatgtgatttgtttgttctcagggagctcctatagacctcttgtacatggtactagtcctattcatgagggtgggctctgg
Bend5_chr4_8201	Bend5_chr4_8201_subtile_shift_40_bp	chr4	111340294	111340564	+	atgcacggtgttctggctcactcacagtctgtgcctcacctatcccttcatgctgctgtaacaaaacaccttatacagggtaatacaaaaaccagaaatgcctggctcgtagttttggaggtggagaagtccaggatgaaggtgctagtcattggtaacagatgaaagacccttcctcatgcattatgtgatttgtttgttctcagggagctcctatagacctcttgtacatggtactagtcctattcatgagggtgggctctggtggct
Bend5_chr4_8201	Bend5_chr4_8201_subtile_shift_45_bp	chr4	111340299	111340569	+	cggtgttctggctcactcacagtctgtgcctcacctatcccttcatgctgctgtaacaaaacaccttatacagggtaatacaaaaaccagaaatgcctggctcgtagttttggaggtggagaagtccaggatgaaggtgctagtcattggtaacagatgaaagacccttcctcatgcattatgtgatttgtttgttctcagggagctcctatagacctcttgtacatggtactagtcctattcatgagggtgggctctggtggctttcca
Bend5_chr4_8201	Bend5_chr4_8201_subtile_shift_50_bp	chr4	111340304	111340574	+	ttctggctcactcacagtctgtgcctcacctatcccttcatgctgctgtaacaaaacaccttatacagggtaatacaaaaaccagaaatgcctggctcgtagttttggaggtggagaagtccaggatgaaggtgctagtcattggtaacagatgaaagacccttcctcatgcattatgtgatttgtttgttctcagggagctcctatagacctcttgtacatggtactagtcctattcatgagggtgggctctggtggctttccaaagat
Bend5_chr4_8201	Bend5_chr4_8201_subtile_shift_55_bp	chr4	111340309	111340579	+	gctcactcacagtctgtgcctcacctatcccttcatgctgctgtaacaaaacaccttatacagggtaatacaaaaaccagaaatgcctggctcgtagttttggaggtggagaagtccaggatgaaggtgctagtcattggtaacagatgaaagacccttcctcatgcattatgtgatttgtttgttctcagggagctcctatagacctcttgtacatggtactagtcctattcatgagggtgggctctggtggctttccaaagatattct
Bend5_chr4_8201	Bend5_chr4_8201_subtile_shift_60_bp	chr4	111340314	111340584	+	ctcacagtctgtgcctcacctatcccttcatgctgctgtaacaaaacaccttatacagggtaatacaaaaaccagaaatgcctggctcgtagttttggaggtggagaagtccaggatgaaggtgctagtcattggtaacagatgaaagacccttcctcatgcattatgtgatttgtttgttctcagggagctcctatagacctcttgtacatggtactagtcctattcatgagggtgggctctggtggctttccaaagatattctaatag
Bend5_chr4_8201	Bend5_chr4_8201_subtile_shift_65_bp	chr4	111340319	111340589	+	agtctgtgcctcacctatcccttcatgctgctgtaacaaaacaccttatacagggtaatacaaaaaccagaaatgcctggctcgtagttttggaggtggagaagtccaggatgaaggtgctagtcattggtaacagatgaaagacccttcctcatgcattatgtgatttgtttgttctcagggagctcctatagacctcttgtacatggtactagtcctattcatgagggtgggctctggtggctttccaaagatattctaatagtatcc
Bend5_chr4_8201	Bend5_chr4_8201_subtile_shift_70_bp	chr4	111340324	111340594	+	gtgcctcacctatcccttcatgctgctgtaacaaaacaccttatacagggtaatacaaaaaccagaaatgcctggctcgtagttttggaggtggagaagtccaggatgaaggtgctagtcattggtaacagatgaaagacccttcctcatgcattatgtgatttgtttgttctcagggagctcctatagacctcttgtacatggtactagtcctattcatgagggtgggctctggtggctttccaaagatattctaatagtatccccatt
Bend5_chr4_8201	Bend5_chr4_8201_subtile_shift_75_bp	chr4	111340329	111340599	+	tcacctatcccttcatgctgctgtaacaaaacaccttatacagggtaatacaaaaaccagaaatgcctggctcgtagttttggaggtggagaagtccaggatgaaggtgctagtcattggtaacagatgaaagacccttcctcatgcattatgtgatttgtttgttctcagggagctcctatagacctcttgtacatggtactagtcctattcatgagggtgggctctggtggctttccaaagatattctaatagtatccccattgattt
Bend5_chr4_8201	Bend5_chr4_8201_subtile_shift_80_bp	chr4	111340334	111340604	+	tatcccttcatgctgctgtaacaaaacaccttatacagggtaatacaaaaaccagaaatgcctggctcgtagttttggaggtggagaagtccaggatgaaggtgctagtcattggtaacagatgaaagacccttcctcatgcattatgtgatttgtttgttctcagggagctcctatagacctcttgtacatggtactagtcctattcatgagggtgggctctggtggctttccaaagatattctaatagtatccccattgatttagttt
Bend5_chr4_8201	Bend5_chr4_8201_subtile_shift_85_bp	chr4	111340339	111340609	+	cttcatgctgctgtaacaaaacaccttatacagggtaatacaaaaaccagaaatgcctggctcgtagttttggaggtggagaagtccaggatgaaggtgctagtcattggtaacagatgaaagacccttcctcatgcattatgtgatttgtttgttctcagggagctcctatagacctcttgtacatggtactagtcctattcatgagggtgggctctggtggctttccaaagatattctaatagtatccccattgatttagtttcaatt
Bend5_chr4_8201	Bend5_chr4_8201_subtile_shift_90_bp	chr4	111340344	111340614	+	tgctgctgtaacaaaacaccttatacagggtaatacaaaaaccagaaatgcctggctcgtagttttggaggtggagaagtccaggatgaaggtgctagtcattggtaacagatgaaagacccttcctcatgcattatgtgatttgtttgttctcagggagctcctatagacctcttgtacatggtactagtcctattcatgagggtgggctctggtggctttccaaagatattctaatagtatccccattgatttagtttcaattgtatg
Bend5_chr4_8201	Bend5_chr4_8201_subtile_shift_95_bp	chr4	111340349	111340619	+	ctgtaacaaaacaccttatacagggtaatacaaaaaccagaaatgcctggctcgtagttttggaggtggagaagtccaggatgaaggtgctagtcattggtaacagatgaaagacccttcctcatgcattatgtgatttgtttgttctcagggagctcctatagacctcttgtacatggtactagtcctattcatgagggtgggctctggtggctttccaaagatattctaatagtatccccattgatttagtttcaattgtatgcattt
Bend5_chr4_8201	Bend5_chr4_8201_subtile_shift_100_bp	chr4	111340354	111340624	+	acaaaacaccttatacagggtaatacaaaaaccagaaatgcctggctcgtagttttggaggtggagaagtccaggatgaaggtgctagtcattggtaacagatgaaagacccttcctcatgcattatgtgatttgtttgttctcagggagctcctatagacctcttgtacatggtactagtcctattcatgagggtgggctctggtggctttccaaagatattctaatagtatccccattgatttagtttcaattgtatgcatttgggga
Bend5_chr4_8201	Bend5_chr4_8201_subtile_shift_105_bp	chr4	111340359	111340629	+	acaccttatacagggtaatacaaaaaccagaaatgcctggctcgtagttttggaggtggagaagtccaggatgaaggtgctagtcattggtaacagatgaaagacccttcctcatgcattatgtgatttgtttgttctcagggagctcctatagacctcttgtacatggtactagtcctattcatgagggtgggctctggtggctttccaaagatattctaatagtatccccattgatttagtttcaattgtatgcatttggggaacact
Bend5_chr4_8201	Bend5_chr4_8201_subtile_shift_110_bp	chr4	111340364	111340634	+	ttatacagggtaatacaaaaaccagaaatgcctggctcgtagttttggaggtggagaagtccaggatgaaggtgctagtcattggtaacagatgaaagacccttcctcatgcattatgtgatttgtttgttctcagggagctcctatagacctcttgtacatggtactagtcctattcatgagggtgggctctggtggctttccaaagatattctaatagtatccccattgatttagtttcaattgtatgcatttggggaacactagcat
Bend5_chr4_8201	Bend5_chr4_8201_subtile_shift_115_bp	chr4	111340369	111340639	+	cagggtaatacaaaaaccagaaatgcctggctcgtagttttggaggtggagaagtccaggatgaaggtgctagtcattggtaacagatgaaagacccttcctcatgcattatgtgatttgtttgttctcagggagctcctatagacctcttgtacatggtactagtcctattcatgagggtgggctctggtggctttccaaagatattctaatagtatccccattgatttagtttcaattgtatgcatttggggaacactagcattcaaa
Bend5_chr4_8201	Bend5_chr4_8201_subtile_shift_120_bp	chr4	111340374	111340644	+	taatacaaaaaccagaaatgcctggctcgtagttttggaggtggagaagtccaggatgaaggtgctagtcattggtaacagatgaaagacccttcctcatgcattatgtgatttgtttgttctcagggagctcctatagacctcttgtacatggtactagtcctattcatgagggtgggctctggtggctttccaaagatattctaatagtatccccattgatttagtttcaattgtatgcatttggggaacactagcattcaaacatgc
Bend5_chr4_8201	Bend5_chr4_8201_subtile_shift_125_bp	chr4	111340379	111340649	+	caaaaaccagaaatgcctggctcgtagttttggaggtggagaagtccaggatgaaggtgctagtcattggtaacagatgaaagacccttcctcatgcattatgtgatttgtttgttctcagggagctcctatagacctcttgtacatggtactagtcctattcatgagggtgggctctggtggctttccaaagatattctaatagtatccccattgatttagtttcaattgtatgcatttggggaacactagcattcaaacatgcagtag
Bend5_chr4_8201	Bend5_chr4_8201_subtile_shift_130_bp	chr4	111340384	111340654	+	accagaaatgcctggctcgtagttttggaggtggagaagtccaggatgaaggtgctagtcattggtaacagatgaaagacccttcctcatgcattatgtgatttgtttgttctcagggagctcctatagacctcttgtacatggtactagtcctattcatgagggtgggctctggtggctttccaaagatattctaatagtatccccattgatttagtttcaattgtatgcatttggggaacactagcattcaaacatgcagtaggccac
Bend5_chr4_8201	Bend5_chr4_8201_subtile_shift_135_bp	chr4	111340389	111340659	+	aaatgcctggctcgtagttttggaggtggagaagtccaggatgaaggtgctagtcattggtaacagatgaaagacccttcctcatgcattatgtgatttgtttgttctcagggagctcctatagacctcttgtacatggtactagtcctattcatgagggtgggctctggtggctttccaaagatattctaatagtatccccattgatttagtttcaattgtatgcatttggggaacactagcattcaaacatgcagtaggccacagcga
Bend5_chr4_8201	Bend5_chr4_8201_subtile_shift_140_bp	chr4	111340394	111340664	+	cctggctcgtagttttggaggtggagaagtccaggatgaaggtgctagtcattggtaacagatgaaagacccttcctcatgcattatgtgatttgtttgttctcagggagctcctatagacctcttgtacatggtactagtcctattcatgagggtgggctctggtggctttccaaagatattctaatagtatccccattgatttagtttcaattgtatgcatttggggaacactagcattcaaacatgcagtaggccacagcgacctgc
Bend5_chr4_8201	Bend5_chr4_8201_subtile_shift_145_bp	chr4	111340399	111340669	+	ctcgtagttttggaggtggagaagtccaggatgaaggtgctagtcattggtaacagatgaaagacccttcctcatgcattatgtgatttgtttgttctcagggagctcctatagacctcttgtacatggtactagtcctattcatgagggtgggctctggtggctttccaaagatattctaatagtatccccattgatttagtttcaattgtatgcatttggggaacactagcattcaaacatgcagtaggccacagcgacctgctttct
Bend5_chr4_8201	Bend5_chr4_8201_subtile_shift_150_bp	chr4	111340404	111340674	+	agttttggaggtggagaagtccaggatgaaggtgctagtcattggtaacagatgaaagacccttcctcatgcattatgtgatttgtttgttctcagggagctcctatagacctcttgtacatggtactagtcctattcatgagggtgggctctggtggctttccaaagatattctaatagtatccccattgatttagtttcaattgtatgcatttggggaacactagcattcaaacatgcagtaggccacagcgacctgctttctccttc
Bend5_chr4_8201	Bend5_chr4_8201_subtile_shift_155_bp	chr4	111340409	111340679	+	tggaggtggagaagtccaggatgaaggtgctagtcattggtaacagatgaaagacccttcctcatgcattatgtgatttgtttgttctcagggagctcctatagacctcttgtacatggtactagtcctattcatgagggtgggctctggtggctttccaaagatattctaatagtatccccattgatttagtttcaattgtatgcatttggggaacactagcattcaaacatgcagtaggccacagcgacctgctttctccttcctcca
Bend5_chr4_8201	Bend5_chr4_8201_subtile_shift_160_bp	chr4	111340414	111340684	+	gtggagaagtccaggatgaaggtgctagtcattggtaacagatgaaagacccttcctcatgcattatgtgatttgtttgttctcagggagctcctatagacctcttgtacatggtactagtcctattcatgagggtgggctctggtggctttccaaagatattctaatagtatccccattgatttagtttcaattgtatgcatttggggaacactagcattcaaacatgcagtaggccacagcgacctgctttctccttcctccagagat
Bend5_chr4_8201	Bend5_chr4_8201_subtile_shift_165_bp	chr4	111340419	111340689	+	gaagtccaggatgaaggtgctagtcattggtaacagatgaaagacccttcctcatgcattatgtgatttgtttgttctcagggagctcctatagacctcttgtacatggtactagtcctattcatgagggtgggctctggtggctttccaaagatattctaatagtatccccattgatttagtttcaattgtatgcatttggggaacactagcattcaaacatgcagtaggccacagcgacctgctttctccttcctccagagataactc
Bend5_chr4_8201	Bend5_chr4_8201_subtile_shift_170_bp	chr4	111340424	111340694	+	ccaggatgaaggtgctagtcattggtaacagatgaaagacccttcctcatgcattatgtgatttgtttgttctcagggagctcctatagacctcttgtacatggtactagtcctattcatgagggtgggctctggtggctttccaaagatattctaatagtatccccattgatttagtttcaattgtatgcatttggggaacactagcattcaaacatgcagtaggccacagcgacctgctttctccttcctccagagataactcatttg
Bend5_chr4_8201	Bend5_chr4_8201_subtile_shift_175_bp	chr4	111340429	111340699	+	atgaaggtgctagtcattggtaacagatgaaagacccttcctcatgcattatgtgatttgtttgttctcagggagctcctatagacctcttgtacatggtactagtcctattcatgagggtgggctctggtggctttccaaagatattctaatagtatccccattgatttagtttcaattgtatgcatttggggaacactagcattcaaacatgcagtaggccacagcgacctgctttctccttcctccagagataactcatttgataca
Bend5_chr4_8201	Bend5_chr4_8201_subtile_shift_180_bp	chr4	111340434	111340704	+	ggtgctagtcattggtaacagatgaaagacccttcctcatgcattatgtgatttgtttgttctcagggagctcctatagacctcttgtacatggtactagtcctattcatgagggtgggctctggtggctttccaaagatattctaatagtatccccattgatttagtttcaattgtatgcatttggggaacactagcattcaaacatgcagtaggccacagcgacctgctttctccttcctccagagataactcatttgatacaaacag
Bend5_chr4_8201	Bend5_chr4_8201_subtile_shift_185_bp	chr4	111340439	111340709	+	tagtcattggtaacagatgaaagacccttcctcatgcattatgtgatttgtttgttctcagggagctcctatagacctcttgtacatggtactagtcctattcatgagggtgggctctggtggctttccaaagatattctaatagtatccccattgatttagtttcaattgtatgcatttggggaacactagcattcaaacatgcagtaggccacagcgacctgctttctccttcctccagagataactcatttgatacaaacagtcctt
Bend5_chr4_8201	Bend5_chr4_8201_subtile_shift_190_bp	chr4	111340444	111340714	+	attggtaacagatgaaagacccttcctcatgcattatgtgatttgtttgttctcagggagctcctatagacctcttgtacatggtactagtcctattcatgagggtgggctctggtggctttccaaagatattctaatagtatccccattgatttagtttcaattgtatgcatttggggaacactagcattcaaacatgcagtaggccacagcgacctgctttctccttcctccagagataactcatttgatacaaacagtccttcactc
Bend5_chr4_8201	Bend5_chr4_8201_subtile_shift_195_bp	chr4	111340449	111340719	+	taacagatgaaagacccttcctcatgcattatgtgatttgtttgttctcagggagctcctatagacctcttgtacatggtactagtcctattcatgagggtgggctctggtggctttccaaagatattctaatagtatccccattgatttagtttcaattgtatgcatttggggaacactagcattcaaacatgcagtaggccacagcgacctgctttctccttcctccagagataactcatttgatacaaacagtccttcactcaagcg
Bend5_chr4_8201	Bend5_chr4_8201_subtile_shift_200_bp	chr4	111340454	111340724	+	gatgaaagacccttcctcatgcattatgtgatttgtttgttctcagggagctcctatagacctcttgtacatggtactagtcctattcatgagggtgggctctggtggctttccaaagatattctaatagtatccccattgatttagtttcaattgtatgcatttggggaacactagcattcaaacatgcagtaggccacagcgacctgctttctccttcctccagagataactcatttgatacaaacagtccttcactcaagcggagcc
Bend5_chr4_8201	Bend5_chr4_8201_subtile_shift_205_bp	chr4	111340459	111340729	+	aagacccttcctcatgcattatgtgatttgtttgttctcagggagctcctatagacctcttgtacatggtactagtcctattcatgagggtgggctctggtggctttccaaagatattctaatagtatccccattgatttagtttcaattgtatgcatttggggaacactagcattcaaacatgcagtaggccacagcgacctgctttctccttcctccagagataactcatttgatacaaacagtccttcactcaagcggagccattgt
Bend5_chr4_8201	Bend5_chr4_8201_subtile_shift_210_bp	chr4	111340464	111340734	+	ccttcctcatgcattatgtgatttgtttgttctcagggagctcctatagacctcttgtacatggtactagtcctattcatgagggtgggctctggtggctttccaaagatattctaatagtatccccattgatttagtttcaattgtatgcatttggggaacactagcattcaaacatgcagtaggccacagcgacctgctttctccttcctccagagataactcatttgatacaaacagtccttcactcaagcggagccattgttctac
Bend5_chr4_8201	Bend5_chr4_8201_subtile_shift_215_bp	chr4	111340469	111340739	+	ctcatgcattatgtgatttgtttgttctcagggagctcctatagacctcttgtacatggtactagtcctattcatgagggtgggctctggtggctttccaaagatattctaatagtatccccattgatttagtttcaattgtatgcatttggggaacactagcattcaaacatgcagtaggccacagcgacctgctttctccttcctccagagataactcatttgatacaaacagtccttcactcaagcggagccattgttctaccttta
Bend5_chr4_8201	Bend5_chr4_8201_subtile_shift_220_bp	chr4	111340474	111340744	+	gcattatgtgatttgtttgttctcagggagctcctatagacctcttgtacatggtactagtcctattcatgagggtgggctctggtggctttccaaagatattctaatagtatccccattgatttagtttcaattgtatgcatttggggaacactagcattcaaacatgcagtaggccacagcgacctgctttctccttcctccagagataactcatttgatacaaacagtccttcactcaagcggagccattgttctacctttatccca
Bend5_chr4_8201	Bend5_chr4_8201_subtile_shift_225_bp	chr4	111340479	111340749	+	atgtgatttgtttgttctcagggagctcctatagacctcttgtacatggtactagtcctattcatgagggtgggctctggtggctttccaaagatattctaatagtatccccattgatttagtttcaattgtatgcatttggggaacactagcattcaaacatgcagtaggccacagcgacctgctttctccttcctccagagataactcatttgatacaaacagtccttcactcaagcggagccattgttctacctttatcccagttag
Bend5_chr4_8201	Bend5_chr4_8201_subtile_shift_230_bp	chr4	111340484	111340754	+	atttgtttgttctcagggagctcctatagacctcttgtacatggtactagtcctattcatgagggtgggctctggtggctttccaaagatattctaatagtatccccattgatttagtttcaattgtatgcatttggggaacactagcattcaaacatgcagtaggccacagcgacctgctttctccttcctccagagataactcatttgatacaaacagtccttcactcaagcggagccattgttctacctttatcccagttagtcatc
Bend5_chr4_8201	Bend5_chr4_8201_subtile_shift_235_bp	chr4	111340489	111340759	+	tttgttctcagggagctcctatagacctcttgtacatggtactagtcctattcatgagggtgggctctggtggctttccaaagatattctaatagtatccccattgatttagtttcaattgtatgcatttggggaacactagcattcaaacatgcagtaggccacagcgacctgctttctccttcctccagagataactcatttgatacaaacagtccttcactcaagcggagccattgttctacctttatcccagttagtcatcatgct
Bend5_chr4_8201	Bend5_chr4_8201_subtile_shift_240_bp	chr4	111340494	111340764	+	tctcagggagctcctatagacctcttgtacatggtactagtcctattcatgagggtgggctctggtggctttccaaagatattctaatagtatccccattgatttagtttcaattgtatgcatttggggaacactagcattcaaacatgcagtaggccacagcgacctgctttctccttcctccagagataactcatttgatacaaacagtccttcactcaagcggagccattgttctacctttatcccagttagtcatcatgctgacag
Bend5_chr4_8201	Bend5_chr4_8201_subtile_shift_245_bp	chr4	111340499	111340769	+	gggagctcctatagacctcttgtacatggtactagtcctattcatgagggtgggctctggtggctttccaaagatattctaatagtatccccattgatttagtttcaattgtatgcatttggggaacactagcattcaaacatgcagtaggccacagcgacctgctttctccttcctccagagataactcatttgatacaaacagtccttcactcaagcggagccattgttctacctttatcccagttagtcatcatgctgacagcaagg
Bend5_chr4_8201	Bend5_chr4_8201_subtile_shift_250_bp	chr4	111340504	111340774	+	ctcctatagacctcttgtacatggtactagtcctattcatgagggtgggctctggtggctttccaaagatattctaatagtatccccattgatttagtttcaattgtatgcatttggggaacactagcattcaaacatgcagtaggccacagcgacctgctttctccttcctccagagataactcatttgatacaaacagtccttcactcaagcggagccattgttctacctttatcccagttagtcatcatgctgacagcaaggctgcc
Bend5_chr4_8201	Bend5_chr4_8201_subtile_shift_255_bp	chr4	111340509	111340779	+	atagacctcttgtacatggtactagtcctattcatgagggtgggctctggtggctttccaaagatattctaatagtatccccattgatttagtttcaattgtatgcatttggggaacactagcattcaaacatgcagtaggccacagcgacctgctttctccttcctccagagataactcatttgatacaaacagtccttcactcaagcggagccattgttctacctttatcccagttagtcatcatgctgacagcaaggctgccttttc
Bend5_chr4_8201	Bend5_chr4_8201_subtile_shift_260_bp	chr4	111340514	111340784	+	cctcttgtacatggtactagtcctattcatgagggtgggctctggtggctttccaaagatattctaatagtatccccattgatttagtttcaattgtatgcatttggggaacactagcattcaaacatgcagtaggccacagcgacctgctttctccttcctccagagataactcatttgatacaaacagtccttcactcaagcggagccattgttctacctttatcccagttagtcatcatgctgacagcaaggctgccttttccagat
Bend5_chr4_8201	Bend5_chr4_8201_subtile_shift_265_bp	chr4	111340519	111340789	+	tgtacatggtactagtcctattcatgagggtgggctctggtggctttccaaagatattctaatagtatccccattgatttagtttcaattgtatgcatttggggaacactagcattcaaacatgcagtaggccacagcgacctgctttctccttcctccagagataactcatttgatacaaacagtccttcactcaagcggagccattgttctacctttatcccagttagtcatcatgctgacagcaaggctgccttttccagatatgga
Bend5_chr4_8201	Bend5_chr4_8201_subtile_shift_270_bp	chr4	111340524	111340794	+	atggtactagtcctattcatgagggtgggctctggtggctttccaaagatattctaatagtatccccattgatttagtttcaattgtatgcatttggggaacactagcattcaaacatgcagtaggccacagcgacctgctttctccttcctccagagataactcatttgatacaaacagtccttcactcaagcggagccattgttctacctttatcccagttagtcatcatgctgacagcaaggctgccttttccagatatggaaatgg
Bend5_chr4_8201	Bend5_chr4_8201_subtile_shift_275_bp	chr4	111340529	111340799	+	actagtcctattcatgagggtgggctctggtggctttccaaagatattctaatagtatccccattgatttagtttcaattgtatgcatttggggaacactagcattcaaacatgcagtaggccacagcgacctgctttctccttcctccagagataactcatttgatacaaacagtccttcactcaagcggagccattgttctacctttatcccagttagtcatcatgctgacagcaaggctgccttttccagatatggaaatggaagca
Bend5_chr4_8201	Bend5_chr4_8201_subtile_shift_280_bp	chr4	111340534	111340804	+	tcctattcatgagggtgggctctggtggctttccaaagatattctaatagtatccccattgatttagtttcaattgtatgcatttggggaacactagcattcaaacatgcagtaggccacagcgacctgctttctccttcctccagagataactcatttgatacaaacagtccttcactcaagcggagccattgttctacctttatcccagttagtcatcatgctgacagcaaggctgccttttccagatatggaaatggaagcacacag
Bend5_chr4_8201	Bend5_chr4_8201_subtile_shift_285_bp	chr4	111340539	111340809	+	ttcatgagggtgggctctggtggctttccaaagatattctaatagtatccccattgatttagtttcaattgtatgcatttggggaacactagcattcaaacatgcagtaggccacagcgacctgctttctccttcctccagagataactcatttgatacaaacagtccttcactcaagcggagccattgttctacctttatcccagttagtcatcatgctgacagcaaggctgccttttccagatatggaaatggaagcacacagaggct
Bend5_chr4_8201	Bend5_chr4_8201_subtile_shift_290_bp	chr4	111340544	111340814	+	gagggtgggctctggtggctttccaaagatattctaatagtatccccattgatttagtttcaattgtatgcatttggggaacactagcattcaaacatgcagtaggccacagcgacctgctttctccttcctccagagataactcatttgatacaaacagtccttcactcaagcggagccattgttctacctttatcccagttagtcatcatgctgacagcaaggctgccttttccagatatggaaatggaagcacacagaggcttgatg
Bend5_chr4_8201	Bend5_chr4_8201_subtile_shift_295_bp	chr4	111340549	111340819	+	tgggctctggtggctttccaaagatattctaatagtatccccattgatttagtttcaattgtatgcatttggggaacactagcattcaaacatgcagtaggccacagcgacctgctttctccttcctccagagataactcatttgatacaaacagtccttcactcaagcggagccattgttctacctttatcccagttagtcatcatgctgacagcaaggctgccttttccagatatggaaatggaagcacacagaggcttgatgattta
Bend5_chr4_8201	Bend5_chr4_8201_subtile_shift_300_bp	chr4	111340554	111340824	+	tctggtggctttccaaagatattctaatagtatccccattgatttagtttcaattgtatgcatttggggaacactagcattcaaacatgcagtaggccacagcgacctgctttctccttcctccagagataactcatttgatacaaacagtccttcactcaagcggagccattgttctacctttatcccagttagtcatcatgctgacagcaaggctgccttttccagatatggaaatggaagcacacagaggcttgatgatttacccaa
Bend5_chr4_8201	Bend5_chr4_8201_subtile_shift_305_bp	chr4	111340559	111340829	+	tggctttccaaagatattctaatagtatccccattgatttagtttcaattgtatgcatttggggaacactagcattcaaacatgcagtaggccacagcgacctgctttctccttcctccagagataactcatttgatacaaacagtccttcactcaagcggagccattgttctacctttatcccagttagtcatcatgctgacagcaaggctgccttttccagatatggaaatggaagcacacagaggcttgatgatttacccaagttgg
Bend5_chr4_8201	Bend5_chr4_8201_subtile_shift_310_bp	chr4	111340564	111340834	+	ttccaaagatattctaatagtatccccattgatttagtttcaattgtatgcatttggggaacactagcattcaaacatgcagtaggccacagcgacctgctttctccttcctccagagataactcatttgatacaaacagtccttcactcaagcggagccattgttctacctttatcccagttagtcatcatgctgacagcaaggctgccttttccagatatggaaatggaagcacacagaggcttgatgatttacccaagttggagcag
Bend5_chr4_8201	Bend5_chr4_8201_subtile_shift_315_bp	chr4	111340569	111340839	+	aagatattctaatagtatccccattgatttagtttcaattgtatgcatttggggaacactagcattcaaacatgcagtaggccacagcgacctgctttctccttcctccagagataactcatttgatacaaacagtccttcactcaagcggagccattgttctacctttatcccagttagtcatcatgctgacagcaaggctgccttttccagatatggaaatggaagcacacagaggcttgatgatttacccaagttggagcagccagc
Bend5_chr4_8201	Bend5_chr4_8201_subtile_shift_320_bp	chr4	111340574	111340844	+	attctaatagtatccccattgatttagtttcaattgtatgcatttggggaacactagcattcaaacatgcagtaggccacagcgacctgctttctccttcctccagagataactcatttgatacaaacagtccttcactcaagcggagccattgttctacctttatcccagttagtcatcatgctgacagcaaggctgccttttccagatatggaaatggaagcacacagaggcttgatgatttacccaagttggagcagccagcgtggc
Bend5_chr4_8201	Bend5_chr4_8201_subtile_shift_325_bp	chr4	111340579	111340849	+	aatagtatccccattgatttagtttcaattgtatgcatttggggaacactagcattcaaacatgcagtaggccacagcgacctgctttctccttcctccagagataactcatttgatacaaacagtccttcactcaagcggagccattgttctacctttatcccagttagtcatcatgctgacagcaaggctgccttttccagatatggaaatggaagcacacagaggcttgatgatttacccaagttggagcagccagcgtggcctatc
Bend5_chr4_8201	Bend5_chr4_8201_subtile_shift_330_bp	chr4	111340584	111340854	+	tatccccattgatttagtttcaattgtatgcatttggggaacactagcattcaaacatgcagtaggccacagcgacctgctttctccttcctccagagataactcatttgatacaaacagtccttcactcaagcggagccattgttctacctttatcccagttagtcatcatgctgacagcaaggctgccttttccagatatggaaatggaagcacacagaggcttgatgatttacccaagttggagcagccagcgtggcctatctccta
Bend5_chr4_8201	Bend5_chr4_8201_subtile_shift_335_bp	chr4	111340589	111340859	+	ccattgatttagtttcaattgtatgcatttggggaacactagcattcaaacatgcagtaggccacagcgacctgctttctccttcctccagagataactcatttgatacaaacagtccttcactcaagcggagccattgttctacctttatcccagttagtcatcatgctgacagcaaggctgccttttccagatatggaaatggaagcacacagaggcttgatgatttacccaagttggagcagccagcgtggcctatctcctagtcac
Bend5_chr4_8201	Bend5_chr4_8201_subtile_shift_340_bp	chr4	111340594	111340864	+	gatttagtttcaattgtatgcatttggggaacactagcattcaaacatgcagtaggccacagcgacctgctttctccttcctccagagataactcatttgatacaaacagtccttcactcaagcggagccattgttctacctttatcccagttagtcatcatgctgacagcaaggctgccttttccagatatggaaatggaagcacacagaggcttgatgatttacccaagttggagcagccagcgtggcctatctcctagtcacgtcag
Bend5_chr4_8201	Bend5_chr4_8201_subtile_shift_345_bp	chr4	111340599	111340869	+	agtttcaattgtatgcatttggggaacactagcattcaaacatgcagtaggccacagcgacctgctttctccttcctccagagataactcatttgatacaaacagtccttcactcaagcggagccattgttctacctttatcccagttagtcatcatgctgacagcaaggctgccttttccagatatggaaatggaagcacacagaggcttgatgatttacccaagttggagcagccagcgtggcctatctcctagtcacgtcagtccac
Bend5_chr4_8201	Bend5_chr4_8201_subtile_shift_350_bp	chr4	111340604	111340874	+	caattgtatgcatttggggaacactagcattcaaacatgcagtaggccacagcgacctgctttctccttcctccagagataactcatttgatacaaacagtccttcactcaagcggagccattgttctacctttatcccagttagtcatcatgctgacagcaaggctgccttttccagatatggaaatggaagcacacagaggcttgatgatttacccaagttggagcagccagcgtggcctatctcctagtcacgtcagtccacagcat
Bend5_chr4_8201	Bend5_chr4_8201_subtile_shift_355_bp	chr4	111340609	111340879	+	gtatgcatttggggaacactagcattcaaacatgcagtaggccacagcgacctgctttctccttcctccagagataactcatttgatacaaacagtccttcactcaagcggagccattgttctacctttatcccagttagtcatcatgctgacagcaaggctgccttttccagatatggaaatggaagcacacagaggcttgatgatttacccaagttggagcagccagcgtggcctatctcctagtcacgtcagtccacagcatctgac
Bend5_chr4_8201	Bend5_chr4_8201_subtile_shift_360_bp	chr4	111340614	111340884	+	catttggggaacactagcattcaaacatgcagtaggccacagcgacctgctttctccttcctccagagataactcatttgatacaaacagtccttcactcaagcggagccattgttctacctttatcccagttagtcatcatgctgacagcaaggctgccttttccagatatggaaatggaagcacacagaggcttgatgatttacccaagttggagcagccagcgtggcctatctcctagtcacgtcagtccacagcatctgacttact
Bend5_chr4_8201	Bend5_chr4_8201_subtile_shift_365_bp	chr4	111340619	111340889	+	ggggaacactagcattcaaacatgcagtaggccacagcgacctgctttctccttcctccagagataactcatttgatacaaacagtccttcactcaagcggagccattgttctacctttatcccagttagtcatcatgctgacagcaaggctgccttttccagatatggaaatggaagcacacagaggcttgatgatttacccaagttggagcagccagcgtggcctatctcctagtcacgtcagtccacagcatctgacttactgatag
Bend5_chr4_8201	Bend5_chr4_8201_subtile_shift_370_bp	chr4	111340624	111340894	+	acactagcattcaaacatgcagtaggccacagcgacctgctttctccttcctccagagataactcatttgatacaaacagtccttcactcaagcggagccattgttctacctttatcccagttagtcatcatgctgacagcaaggctgccttttccagatatggaaatggaagcacacagaggcttgatgatttacccaagttggagcagccagcgtggcctatctcctagtcacgtcagtccacagcatctgacttactgatagggcag
Bend5_chr4_8201	Bend5_chr4_8201_subtile_shift_375_bp	chr4	111340629	111340899	+	agcattcaaacatgcagtaggccacagcgacctgctttctccttcctccagagataactcatttgatacaaacagtccttcactcaagcggagccattgttctacctttatcccagttagtcatcatgctgacagcaaggctgccttttccagatatggaaatggaagcacacagaggcttgatgatttacccaagttggagcagccagcgtggcctatctcctagtcacgtcagtccacagcatctgacttactgatagggcagcagaa
Bend5_chr4_8201	Bend5_chr4_8201_subtile_shift_380_bp	chr4	111340634	111340904	+	tcaaacatgcagtaggccacagcgacctgctttctccttcctccagagataactcatttgatacaaacagtccttcactcaagcggagccattgttctacctttatcccagttagtcatcatgctgacagcaaggctgccttttccagatatggaaatggaagcacacagaggcttgatgatttacccaagttggagcagccagcgtggcctatctcctagtcacgtcagtccacagcatctgacttactgatagggcagcagaagcctc
Bend5_chr4_8201	Bend5_chr4_8201_subtile_shift_385_bp	chr4	111340639	111340909	+	catgcagtaggccacagcgacctgctttctccttcctccagagataactcatttgatacaaacagtccttcactcaagcggagccattgttctacctttatcccagttagtcatcatgctgacagcaaggctgccttttccagatatggaaatggaagcacacagaggcttgatgatttacccaagttggagcagccagcgtggcctatctcctagtcacgtcagtccacagcatctgacttactgatagggcagcagaagcctccagac
Bend5_chr4_8201	Bend5_chr4_8201_subtile_shift_390_bp	chr4	111340644	111340914	+	agtaggccacagcgacctgctttctccttcctccagagataactcatttgatacaaacagtccttcactcaagcggagccattgttctacctttatcccagttagtcatcatgctgacagcaaggctgccttttccagatatggaaatggaagcacacagaggcttgatgatttacccaagttggagcagccagcgtggcctatctcctagtcacgtcagtccacagcatctgacttactgatagggcagcagaagcctccagactgaat
Bend5_chr4_8201	Bend5_chr4_8201_subtile_shift_395_bp	chr4	111340649	111340919	+	gccacagcgacctgctttctccttcctccagagataactcatttgatacaaacagtccttcactcaagcggagccattgttctacctttatcccagttagtcatcatgctgacagcaaggctgccttttccagatatggaaatggaagcacacagaggcttgatgatttacccaagttggagcagccagcgtggcctatctcctagtcacgtcagtccacagcatctgacttactgatagggcagcagaagcctccagactgaattaccc
Bend5_chr4_8201	Bend5_chr4_8201_subtile_shift_400_bp	chr4	111340654	111340924	+	agcgacctgctttctccttcctccagagataactcatttgatacaaacagtccttcactcaagcggagccattgttctacctttatcccagttagtcatcatgctgacagcaaggctgccttttccagatatggaaatggaagcacacagaggcttgatgatttacccaagttggagcagccagcgtggcctatctcctagtcacgtcagtccacagcatctgacttactgatagggcagcagaagcctccagactgaattacccacctg
Bend5_chr4_8201	Bend5_chr4_8201_subtile_shift_405_bp	chr4	111340659	111340929	+	cctgctttctccttcctccagagataactcatttgatacaaacagtccttcactcaagcggagccattgttctacctttatcccagttagtcatcatgctgacagcaaggctgccttttccagatatggaaatggaagcacacagaggcttgatgatttacccaagttggagcagccagcgtggcctatctcctagtcacgtcagtccacagcatctgacttactgatagggcagcagaagcctccagactgaattacccacctggctga
Bend5_chr4_8201	Bend5_chr4_8201_subtile_shift_410_bp	chr4	111340664	111340934	+	tttctccttcctccagagataactcatttgatacaaacagtccttcactcaagcggagccattgttctacctttatcccagttagtcatcatgctgacagcaaggctgccttttccagatatggaaatggaagcacacagaggcttgatgatttacccaagttggagcagccagcgtggcctatctcctagtcacgtcagtccacagcatctgacttactgatagggcagcagaagcctccagactgaattacccacctggctgaaagtc
Bend5_chr4_8201	Bend5_chr4_8201_subtile_shift_415_bp	chr4	111340669	111340939	+	ccttcctccagagataactcatttgatacaaacagtccttcactcaagcggagccattgttctacctttatcccagttagtcatcatgctgacagcaaggctgccttttccagatatggaaatggaagcacacagaggcttgatgatttacccaagttggagcagccagcgtggcctatctcctagtcacgtcagtccacagcatctgacttactgatagggcagcagaagcctccagactgaattacccacctggctgaaagtctctcc
Bend5_chr4_8201	Bend5_chr4_8201_subtile_shift_420_bp	chr4	111340674	111340944	+	ctccagagataactcatttgatacaaacagtccttcactcaagcggagccattgttctacctttatcccagttagtcatcatgctgacagcaaggctgccttttccagatatggaaatggaagcacacagaggcttgatgatttacccaagttggagcagccagcgtggcctatctcctagtcacgtcagtccacagcatctgacttactgatagggcagcagaagcctccagactgaattacccacctggctgaaagtctctccgcgca
Bend5_chr4_8201	Bend5_chr4_8201_subtile_shift_425_bp	chr4	111340679	111340949	+	gagataactcatttgatacaaacagtccttcactcaagcggagccattgttctacctttatcccagttagtcatcatgctgacagcaaggctgccttttccagatatggaaatggaagcacacagaggcttgatgatttacccaagttggagcagccagcgtggcctatctcctagtcacgtcagtccacagcatctgacttactgatagggcagcagaagcctccagactgaattacccacctggctgaaagtctctccgcgcagctgg
Bend5_chr4_8201	Bend5_chr4_8201_subtile_shift_430_bp	chr4	111340684	111340954	+	aactcatttgatacaaacagtccttcactcaagcggagccattgttctacctttatcccagttagtcatcatgctgacagcaaggctgccttttccagatatggaaatggaagcacacagaggcttgatgatttacccaagttggagcagccagcgtggcctatctcctagtcacgtcagtccacagcatctgacttactgatagggcagcagaagcctccagactgaattacccacctggctgaaagtctctccgcgcagctgggagga
Bend5_chr4_8201	Bend5_chr4_8201_subtile_shift_435_bp	chr4	111340689	111340959	+	atttgatacaaacagtccttcactcaagcggagccattgttctacctttatcccagttagtcatcatgctgacagcaaggctgccttttccagatatggaaatggaagcacacagaggcttgatgatttacccaagttggagcagccagcgtggcctatctcctagtcacgtcagtccacagcatctgacttactgatagggcagcagaagcctccagactgaattacccacctggctgaaagtctctccgcgcagctgggaggaaagtt
Bend5_chr4_8201	Bend5_chr4_8201_subtile_shift_440_bp	chr4	111340694	111340964	+	atacaaacagtccttcactcaagcggagccattgttctacctttatcccagttagtcatcatgctgacagcaaggctgccttttccagatatggaaatggaagcacacagaggcttgatgatttacccaagttggagcagccagcgtggcctatctcctagtcacgtcagtccacagcatctgacttactgatagggcagcagaagcctccagactgaattacccacctggctgaaagtctctccgcgcagctgggaggaaagttccagc
Bend5_chr4_8201	Bend5_chr4_8201_subtile_shift_445_bp	chr4	111340699	111340969	+	aacagtccttcactcaagcggagccattgttctacctttatcccagttagtcatcatgctgacagcaaggctgccttttccagatatggaaatggaagcacacagaggcttgatgatttacccaagttggagcagccagcgtggcctatctcctagtcacgtcagtccacagcatctgacttactgatagggcagcagaagcctccagactgaattacccacctggctgaaagtctctccgcgcagctgggaggaaagttccagcttaac
Bend5_chr4_8201	Bend5_chr4_8201_subtile_shift_450_bp	chr4	111340704	111340974	+	tccttcactcaagcggagccattgttctacctttatcccagttagtcatcatgctgacagcaaggctgccttttccagatatggaaatggaagcacacagaggcttgatgatttacccaagttggagcagccagcgtggcctatctcctagtcacgtcagtccacagcatctgacttactgatagggcagcagaagcctccagactgaattacccacctggctgaaagtctctccgcgcagctgggaggaaagttccagcttaactgagt
Bend5_chr4_8201	Bend5_chr4_8201_subtile_shift_455_bp	chr4	111340709	111340979	+	cactcaagcggagccattgttctacctttatcccagttagtcatcatgctgacagcaaggctgccttttccagatatggaaatggaagcacacagaggcttgatgatttacccaagttggagcagccagcgtggcctatctcctagtcacgtcagtccacagcatctgacttactgatagggcagcagaagcctccagactgaattacccacctggctgaaagtctctccgcgcagctgggaggaaagttccagcttaactgagtgcatg
Bend5_chr4_8201	Bend5_chr4_8201_subtile_shift_460_bp	chr4	111340714	111340984	+	aagcggagccattgttctacctttatcccagttagtcatcatgctgacagcaaggctgccttttccagatatggaaatggaagcacacagaggcttgatgatttacccaagttggagcagccagcgtggcctatctcctagtcacgtcagtccacagcatctgacttactgatagggcagcagaagcctccagactgaattacccacctggctgaaagtctctccgcgcagctgggaggaaagttccagcttaactgagtgcatggtgta
Bend5_chr4_8201	Bend5_chr4_8201_subtile_shift_465_bp	chr4	111340719	111340989	+	gagccattgttctacctttatcccagttagtcatcatgctgacagcaaggctgccttttccagatatggaaatggaagcacacagaggcttgatgatttacccaagttggagcagccagcgtggcctatctcctagtcacgtcagtccacagcatctgacttactgatagggcagcagaagcctccagactgaattacccacctggctgaaagtctctccgcgcagctgggaggaaagttccagcttaactgagtgcatggtgtatatca
Bend5_chr4_8201	Bend5_chr4_8201_subtile_shift_470_bp	chr4	111340724	111340994	+	attgttctacctttatcccagttagtcatcatgctgacagcaaggctgccttttccagatatggaaatggaagcacacagaggcttgatgatttacccaagttggagcagccagcgtggcctatctcctagtcacgtcagtccacagcatctgacttactgatagggcagcagaagcctccagactgaattacccacctggctgaaagtctctccgcgcagctgggaggaaagttccagcttaactgagtgcatggtgtatatcagatgg
Bend5_chr4_8201	Bend5_chr4_8201_subtile_shift_475_bp	chr4	111340729	111340999	+	tctacctttatcccagttagtcatcatgctgacagcaaggctgccttttccagatatggaaatggaagcacacagaggcttgatgatttacccaagttggagcagccagcgtggcctatctcctagtcacgtcagtccacagcatctgacttactgatagggcagcagaagcctccagactgaattacccacctggctgaaagtctctccgcgcagctgggaggaaagttccagcttaactgagtgcatggtgtatatcagatgggccaa
Bend5_chr4_8201	Bend5_chr4_8201_subtile_shift_480_bp	chr4	111340734	111341004	+	ctttatcccagttagtcatcatgctgacagcaaggctgccttttccagatatggaaatggaagcacacagaggcttgatgatttacccaagttggagcagccagcgtggcctatctcctagtcacgtcagtccacagcatctgacttactgatagggcagcagaagcctccagactgaattacccacctggctgaaagtctctccgcgcagctgggaggaaagttccagcttaactgagtgcatggtgtatatcagatgggccaaagcaa
Bend5_chr4_8201	Bend5_chr4_8201_subtile_shift_485_bp	chr4	111340739	111341009	+	tcccagttagtcatcatgctgacagcaaggctgccttttccagatatggaaatggaagcacacagaggcttgatgatttacccaagttggagcagccagcgtggcctatctcctagtcacgtcagtccacagcatctgacttactgatagggcagcagaagcctccagactgaattacccacctggctgaaagtctctccgcgcagctgggaggaaagttccagcttaactgagtgcatggtgtatatcagatgggccaaagcaactagg
Bend5_chr4_8201	Bend5_chr4_8201_subtile_shift_490_bp	chr4	111340744	111341014	+	gttagtcatcatgctgacagcaaggctgccttttccagatatggaaatggaagcacacagaggcttgatgatttacccaagttggagcagccagcgtggcctatctcctagtcacgtcagtccacagcatctgacttactgatagggcagcagaagcctccagactgaattacccacctggctgaaagtctctccgcgcagctgggaggaaagttccagcttaactgagtgcatggtgtatatcagatgggccaaagcaactagggcaga
Bend5_chr4_8201	Bend5_chr4_8201_subtile_shift_495_bp	chr4	111340749	111341019	+	tcatcatgctgacagcaaggctgccttttccagatatggaaatggaagcacacagaggcttgatgatttacccaagttggagcagccagcgtggcctatctcctagtcacgtcagtccacagcatctgacttactgatagggcagcagaagcctccagactgaattacccacctggctgaaagtctctccgcgcagctgggaggaaagttccagcttaactgagtgcatggtgtatatcagatgggccaaagcaactagggcagaacaga
Bend5_chr4_8201	Bend5_chr4_8201_subtile_shift_500_bp	chr4	111340754	111341024	+	atgctgacagcaaggctgccttttccagatatggaaatggaagcacacagaggcttgatgatttacccaagttggagcagccagcgtggcctatctcctagtcacgtcagtccacagcatctgacttactgatagggcagcagaagcctccagactgaattacccacctggctgaaagtctctccgcgcagctgggaggaaagttccagcttaactgagtgcatggtgtatatcagatgggccaaagcaactagggcagaacagactctg
Bend5_chr4_8201	Bend5_chr4_8201_subtile_shift_505_bp	chr4	111340759	111341029	+	gacagcaaggctgccttttccagatatggaaatggaagcacacagaggcttgatgatttacccaagttggagcagccagcgtggcctatctcctagtcacgtcagtccacagcatctgacttactgatagggcagcagaagcctccagactgaattacccacctggctgaaagtctctccgcgcagctgggaggaaagttccagcttaactgagtgcatggtgtatatcagatgggccaaagcaactagggcagaacagactctgtggca
Bend5_chr4_8201	Bend5_chr4_8201_subtile_shift_510_bp	chr4	111340764	111341034	+	caaggctgccttttccagatatggaaatggaagcacacagaggcttgatgatttacccaagttggagcagccagcgtggcctatctcctagtcacgtcagtccacagcatctgacttactgatagggcagcagaagcctccagactgaattacccacctggctgaaagtctctccgcgcagctgggaggaaagttccagcttaactgagtgcatggtgtatatcagatgggccaaagcaactagggcagaacagactctgtggcagtatt
Bend5_chr4_8201	Bend5_chr4_8201_subtile_shift_515_bp	chr4	111340769	111341039	+	ctgccttttccagatatggaaatggaagcacacagaggcttgatgatttacccaagttggagcagccagcgtggcctatctcctagtcacgtcagtccacagcatctgacttactgatagggcagcagaagcctccagactgaattacccacctggctgaaagtctctccgcgcagctgggaggaaagttccagcttaactgagtgcatggtgtatatcagatgggccaaagcaactagggcagaacagactctgtggcagtattaaagg
Bend5_chr4_8201	Bend5_chr4_8201_subtile_shift_520_bp	chr4	111340774	111341044	+	ttttccagatatggaaatggaagcacacagaggcttgatgatttacccaagttggagcagccagcgtggcctatctcctagtcacgtcagtccacagcatctgacttactgatagggcagcagaagcctccagactgaattacccacctggctgaaagtctctccgcgcagctgggaggaaagttccagcttaactgagtgcatggtgtatatcagatgggccaaagcaactagggcagaacagactctgtggcagtattaaaggaatct
Bend5_chr4_8201	Bend5_chr4_8201_subtile_shift_525_bp	chr4	111340779	111341049	+	cagatatggaaatggaagcacacagaggcttgatgatttacccaagttggagcagccagcgtggcctatctcctagtcacgtcagtccacagcatctgacttactgatagggcagcagaagcctccagactgaattacccacctggctgaaagtctctccgcgcagctgggaggaaagttccagcttaactgagtgcatggtgtatatcagatgggccaaagcaactagggcagaacagactctgtggcagtattaaaggaatctgaaag
Bend5_chr4_8201	Bend5_chr4_8201_subtile_shift_530_bp	chr4	111340784	111341054	+	atggaaatggaagcacacagaggcttgatgatttacccaagttggagcagccagcgtggcctatctcctagtcacgtcagtccacagcatctgacttactgatagggcagcagaagcctccagactgaattacccacctggctgaaagtctctccgcgcagctgggaggaaagttccagcttaactgagtgcatggtgtatatcagatgggccaaagcaactagggcagaacagactctgtggcagtattaaaggaatctgaaagggaaa
Bend5_chr4_8201	Bend5_chr4_8201_subtile_shift_535_bp	chr4	111340789	111341059	+	aatggaagcacacagaggcttgatgatttacccaagttggagcagccagcgtggcctatctcctagtcacgtcagtccacagcatctgacttactgatagggcagcagaagcctccagactgaattacccacctggctgaaagtctctccgcgcagctgggaggaaagttccagcttaactgagtgcatggtgtatatcagatgggccaaagcaactagggcagaacagactctgtggcagtattaaaggaatctgaaagggaaagaaac
Bend5_chr4_8201	Bend5_chr4_8201_subtile_shift_540_bp	chr4	111340794	111341064	+	aagcacacagaggcttgatgatttacccaagttggagcagccagcgtggcctatctcctagtcacgtcagtccacagcatctgacttactgatagggcagcagaagcctccagactgaattacccacctggctgaaagtctctccgcgcagctgggaggaaagttccagcttaactgagtgcatggtgtatatcagatgggccaaagcaactagggcagaacagactctgtggcagtattaaaggaatctgaaagggaaagaaacagggt
Bend5_chr4_8201	Bend5_chr4_8201_subtile_shift_545_bp	chr4	111340799	111341069	+	cacagaggcttgatgatttacccaagttggagcagccagcgtggcctatctcctagtcacgtcagtccacagcatctgacttactgatagggcagcagaagcctccagactgaattacccacctggctgaaagtctctccgcgcagctgggaggaaagttccagcttaactgagtgcatggtgtatatcagatgggccaaagcaactagggcagaacagactctgtggcagtattaaaggaatctgaaagggaaagaaacagggtacaga
Bend5_chr4_8201	Bend5_chr4_8201_subtile_shift_550_bp	chr4	111340804	111341074	+	aggcttgatgatttacccaagttggagcagccagcgtggcctatctcctagtcacgtcagtccacagcatctgacttactgatagggcagcagaagcctccagactgaattacccacctggctgaaagtctctccgcgcagctgggaggaaagttccagcttaactgagtgcatggtgtatatcagatgggccaaagcaactagggcagaacagactctgtggcagtattaaaggaatctgaaagggaaagaaacagggtacagacatga
Bend5_chr4_8201	Bend5_chr4_8201_subtile_shift_555_bp	chr4	111340809	111341079	+	tgatgatttacccaagttggagcagccagcgtggcctatctcctagtcacgtcagtccacagcatctgacttactgatagggcagcagaagcctccagactgaattacccacctggctgaaagtctctccgcgcagctgggaggaaagttccagcttaactgagtgcatggtgtatatcagatgggccaaagcaactagggcagaacagactctgtggcagtattaaaggaatctgaaagggaaagaaacagggtacagacatgagctgt
Bend5_chr4_8201	Bend5_chr4_8201_subtile_shift_560_bp	chr4	111340814	111341084	+	atttacccaagttggagcagccagcgtggcctatctcctagtcacgtcagtccacagcatctgacttactgatagggcagcagaagcctccagactgaattacccacctggctgaaagtctctccgcgcagctgggaggaaagttccagcttaactgagtgcatggtgtatatcagatgggccaaagcaactagggcagaacagactctgtggcagtattaaaggaatctgaaagggaaagaaacagggtacagacatgagctgtaacaa
Epas1_chr17_10063	Epas1_chr17_10063_subtile_shift_5_bp	chr17	87048301	87048571	+	agatctctggcttgggtcaggctaattccagtacttcgtctctcttactctgatcaacacagtgcaatatccatttatttaaaaagccacctcttcgtccttctctttacaggtcctatcctagaccttggggattcagcgtgaacaatccccctgaccatgaggagctgatgatccattggttagagaagcgcagctaacattcagcaaataaatgcttccagaaagcaaaagccaggcagtgagagagactggccaggacgcctcagg
Epas1_chr17_10063	Epas1_chr17_10063_subtile_shift_10_bp	chr17	87048306	87048576	+	tctggcttgggtcaggctaattccagtacttcgtctctcttactctgatcaacacagtgcaatatccatttatttaaaaagccacctcttcgtccttctctttacaggtcctatcctagaccttggggattcagcgtgaacaatccccctgaccatgaggagctgatgatccattggttagagaagcgcagctaacattcagcaaataaatgcttccagaaagcaaaagccaggcagtgagagagactggccaggacgcctcaggctgga
Epas1_chr17_10063	Epas1_chr17_10063_subtile_shift_15_bp	chr17	87048311	87048581	+	cttgggtcaggctaattccagtacttcgtctctcttactctgatcaacacagtgcaatatccatttatttaaaaagccacctcttcgtccttctctttacaggtcctatcctagaccttggggattcagcgtgaacaatccccctgaccatgaggagctgatgatccattggttagagaagcgcagctaacattcagcaaataaatgcttccagaaagcaaaagccaggcagtgagagagactggccaggacgcctcaggctggaggagc
Epas1_chr17_10063	Epas1_chr17_10063_subtile_shift_20_bp	chr17	87048316	87048586	+	gtcaggctaattccagtacttcgtctctcttactctgatcaacacagtgcaatatccatttatttaaaaagccacctcttcgtccttctctttacaggtcctatcctagaccttggggattcagcgtgaacaatccccctgaccatgaggagctgatgatccattggttagagaagcgcagctaacattcagcaaataaatgcttccagaaagcaaaagccaggcagtgagagagactggccaggacgcctcaggctggaggagccggaa
Epas1_chr17_10063	Epas1_chr17_10063_subtile_shift_25_bp	chr17	87048321	87048591	+	gctaattccagtacttcgtctctcttactctgatcaacacagtgcaatatccatttatttaaaaagccacctcttcgtccttctctttacaggtcctatcctagaccttggggattcagcgtgaacaatccccctgaccatgaggagctgatgatccattggttagagaagcgcagctaacattcagcaaataaatgcttccagaaagcaaaagccaggcagtgagagagactggccaggacgcctcaggctggaggagccggaagaggc
Epas1_chr17_10063	Epas1_chr17_10063_subtile_shift_30_bp	chr17	87048326	87048596	+	ttccagtacttcgtctctcttactctgatcaacacagtgcaatatccatttatttaaaaagccacctcttcgtccttctctttacaggtcctatcctagaccttggggattcagcgtgaacaatccccctgaccatgaggagctgatgatccattggttagagaagcgcagctaacattcagcaaataaatgcttccagaaagcaaaagccaggcagtgagagagactggccaggacgcctcaggctggaggagccggaagaggctgaag
Epas1_chr17_10063	Epas1_chr17_10063_subtile_shift_35_bp	chr17	87048331	87048601	+	gtacttcgtctctcttactctgatcaacacagtgcaatatccatttatttaaaaagccacctcttcgtccttctctttacaggtcctatcctagaccttggggattcagcgtgaacaatccccctgaccatgaggagctgatgatccattggttagagaagcgcagctaacattcagcaaataaatgcttccagaaagcaaaagccaggcagtgagagagactggccaggacgcctcaggctggaggagccggaagaggctgaaggataa
Epas1_chr17_10063	Epas1_chr17_10063_subtile_shift_40_bp	chr17	87048336	87048606	+	tcgtctctcttactctgatcaacacagtgcaatatccatttatttaaaaagccacctcttcgtccttctctttacaggtcctatcctagaccttggggattcagcgtgaacaatccccctgaccatgaggagctgatgatccattggttagagaagcgcagctaacattcagcaaataaatgcttccagaaagcaaaagccaggcagtgagagagactggccaggacgcctcaggctggaggagccggaagaggctgaaggataagtagg
Epas1_chr17_10063	Epas1_chr17_10063_subtile_shift_45_bp	chr17	87048341	87048611	+	tctcttactctgatcaacacagtgcaatatccatttatttaaaaagccacctcttcgtccttctctttacaggtcctatcctagaccttggggattcagcgtgaacaatccccctgaccatgaggagctgatgatccattggttagagaagcgcagctaacattcagcaaataaatgcttccagaaagcaaaagccaggcagtgagagagactggccaggacgcctcaggctggaggagccggaagaggctgaaggataagtaggggaaa
Epas1_chr17_10063	Epas1_chr17_10063_subtile_shift_50_bp	chr17	87048346	87048616	+	tactctgatcaacacagtgcaatatccatttatttaaaaagccacctcttcgtccttctctttacaggtcctatcctagaccttggggattcagcgtgaacaatccccctgaccatgaggagctgatgatccattggttagagaagcgcagctaacattcagcaaataaatgcttccagaaagcaaaagccaggcagtgagagagactggccaggacgcctcaggctggaggagccggaagaggctgaaggataagtaggggaaagggca
Epas1_chr17_10063	Epas1_chr17_10063_subtile_shift_55_bp	chr17	87048351	87048621	+	tgatcaacacagtgcaatatccatttatttaaaaagccacctcttcgtccttctctttacaggtcctatcctagaccttggggattcagcgtgaacaatccccctgaccatgaggagctgatgatccattggttagagaagcgcagctaacattcagcaaataaatgcttccagaaagcaaaagccaggcagtgagagagactggccaggacgcctcaggctggaggagccggaagaggctgaaggataagtaggggaaagggcagcctg
Epas1_chr17_10063	Epas1_chr17_10063_subtile_shift_60_bp	chr17	87048356	87048626	+	aacacagtgcaatatccatttatttaaaaagccacctcttcgtccttctctttacaggtcctatcctagaccttggggattcagcgtgaacaatccccctgaccatgaggagctgatgatccattggttagagaagcgcagctaacattcagcaaataaatgcttccagaaagcaaaagccaggcagtgagagagactggccaggacgcctcaggctggaggagccggaagaggctgaaggataagtaggggaaagggcagcctgggcta
Epas1_chr17_10063	Epas1_chr17_10063_subtile_shift_65_bp	chr17	87048361	87048631	+	agtgcaatatccatttatttaaaaagccacctcttcgtccttctctttacaggtcctatcctagaccttggggattcagcgtgaacaatccccctgaccatgaggagctgatgatccattggttagagaagcgcagctaacattcagcaaataaatgcttccagaaagcaaaagccaggcagtgagagagactggccaggacgcctcaggctggaggagccggaagaggctgaaggataagtaggggaaagggcagcctgggctaggcag
Epas1_chr17_10063	Epas1_chr17_10063_subtile_shift_70_bp	chr17	87048366	87048636	+	aatatccatttatttaaaaagccacctcttcgtccttctctttacaggtcctatcctagaccttggggattcagcgtgaacaatccccctgaccatgaggagctgatgatccattggttagagaagcgcagctaacattcagcaaataaatgcttccagaaagcaaaagccaggcagtgagagagactggccaggacgcctcaggctggaggagccggaagaggctgaaggataagtaggggaaagggcagcctgggctaggcaggcctg
Epas1_chr17_10063	Epas1_chr17_10063_subtile_shift_75_bp	chr17	87048371	87048641	+	ccatttatttaaaaagccacctcttcgtccttctctttacaggtcctatcctagaccttggggattcagcgtgaacaatccccctgaccatgaggagctgatgatccattggttagagaagcgcagctaacattcagcaaataaatgcttccagaaagcaaaagccaggcagtgagagagactggccaggacgcctcaggctggaggagccggaagaggctgaaggataagtaggggaaagggcagcctgggctaggcaggcctgagaag
Epas1_chr17_10063	Epas1_chr17_10063_subtile_shift_80_bp	chr17	87048376	87048646	+	tatttaaaaagccacctcttcgtccttctctttacaggtcctatcctagaccttggggattcagcgtgaacaatccccctgaccatgaggagctgatgatccattggttagagaagcgcagctaacattcagcaaataaatgcttccagaaagcaaaagccaggcagtgagagagactggccaggacgcctcaggctggaggagccggaagaggctgaaggataagtaggggaaagggcagcctgggctaggcaggcctgagaaggggac
Epas1_chr17_10063	Epas1_chr17_10063_subtile_shift_85_bp	chr17	87048381	87048651	+	aaaaagccacctcttcgtccttctctttacaggtcctatcctagaccttggggattcagcgtgaacaatccccctgaccatgaggagctgatgatccattggttagagaagcgcagctaacattcagcaaataaatgcttccagaaagcaaaagccaggcagtgagagagactggccaggacgcctcaggctggaggagccggaagaggctgaaggataagtaggggaaagggcagcctgggctaggcaggcctgagaaggggactggta
Epas1_chr17_10063	Epas1_chr17_10063_subtile_shift_90_bp	chr17	87048386	87048656	+	gccacctcttcgtccttctctttacaggtcctatcctagaccttggggattcagcgtgaacaatccccctgaccatgaggagctgatgatccattggttagagaagcgcagctaacattcagcaaataaatgcttccagaaagcaaaagccaggcagtgagagagactggccaggacgcctcaggctggaggagccggaagaggctgaaggataagtaggggaaagggcagcctgggctaggcaggcctgagaaggggactggtataaga
Epas1_chr17_10063	Epas1_chr17_10063_subtile_shift_95_bp	chr17	87048391	87048661	+	ctcttcgtccttctctttacaggtcctatcctagaccttggggattcagcgtgaacaatccccctgaccatgaggagctgatgatccattggttagagaagcgcagctaacattcagcaaataaatgcttccagaaagcaaaagccaggcagtgagagagactggccaggacgcctcaggctggaggagccggaagaggctgaaggataagtaggggaaagggcagcctgggctaggcaggcctgagaaggggactggtataagagagaa
Epas1_chr17_10063	Epas1_chr17_10063_subtile_shift_100_bp	chr17	87048396	87048666	+	cgtccttctctttacaggtcctatcctagaccttggggattcagcgtgaacaatccccctgaccatgaggagctgatgatccattggttagagaagcgcagctaacattcagcaaataaatgcttccagaaagcaaaagccaggcagtgagagagactggccaggacgcctcaggctggaggagccggaagaggctgaaggataagtaggggaaagggcagcctgggctaggcaggcctgagaaggggactggtataagagagaacagga
Epas1_chr17_10063	Epas1_chr17_10063_subtile_shift_105_bp	chr17	87048401	87048671	+	ttctctttacaggtcctatcctagaccttggggattcagcgtgaacaatccccctgaccatgaggagctgatgatccattggttagagaagcgcagctaacattcagcaaataaatgcttccagaaagcaaaagccaggcagtgagagagactggccaggacgcctcaggctggaggagccggaagaggctgaaggataagtaggggaaagggcagcctgggctaggcaggcctgagaaggggactggtataagagagaacaggagagat
Epas1_chr17_10063	Epas1_chr17_10063_subtile_shift_110_bp	chr17	87048406	87048676	+	tttacaggtcctatcctagaccttggggattcagcgtgaacaatccccctgaccatgaggagctgatgatccattggttagagaagcgcagctaacattcagcaaataaatgcttccagaaagcaaaagccaggcagtgagagagactggccaggacgcctcaggctggaggagccggaagaggctgaaggataagtaggggaaagggcagcctgggctaggcaggcctgagaaggggactggtataagagagaacaggagagattcagg
Epas1_chr17_10063	Epas1_chr17_10063_subtile_shift_115_bp	chr17	87048411	87048681	+	aggtcctatcctagaccttggggattcagcgtgaacaatccccctgaccatgaggagctgatgatccattggttagagaagcgcagctaacattcagcaaataaatgcttccagaaagcaaaagccaggcagtgagagagactggccaggacgcctcaggctggaggagccggaagaggctgaaggataagtaggggaaagggcagcctgggctaggcaggcctgagaaggggactggtataagagagaacaggagagattcaggtggct
Epas1_chr17_10063	Epas1_chr17_10063_subtile_shift_120_bp	chr17	87048416	87048686	+	ctatcctagaccttggggattcagcgtgaacaatccccctgaccatgaggagctgatgatccattggttagagaagcgcagctaacattcagcaaataaatgcttccagaaagcaaaagccaggcagtgagagagactggccaggacgcctcaggctggaggagccggaagaggctgaaggataagtaggggaaagggcagcctgggctaggcaggcctgagaaggggactggtataagagagaacaggagagattcaggtggctgggcc
Epas1_chr17_10063	Epas1_chr17_10063_subtile_shift_125_bp	chr17	87048421	87048691	+	ctagaccttggggattcagcgtgaacaatccccctgaccatgaggagctgatgatccattggttagagaagcgcagctaacattcagcaaataaatgcttccagaaagcaaaagccaggcagtgagagagactggccaggacgcctcaggctggaggagccggaagaggctgaaggataagtaggggaaagggcagcctgggctaggcaggcctgagaaggggactggtataagagagaacaggagagattcaggtggctgggccaggta
Epas1_chr17_10063	Epas1_chr17_10063_subtile_shift_130_bp	chr17	87048426	87048696	+	ccttggggattcagcgtgaacaatccccctgaccatgaggagctgatgatccattggttagagaagcgcagctaacattcagcaaataaatgcttccagaaagcaaaagccaggcagtgagagagactggccaggacgcctcaggctggaggagccggaagaggctgaaggataagtaggggaaagggcagcctgggctaggcaggcctgagaaggggactggtataagagagaacaggagagattcaggtggctgggccaggtaagtcc
Epas1_chr17_10063	Epas1_chr17_10063_subtile_shift_135_bp	chr17	87048431	87048701	+	gggattcagcgtgaacaatccccctgaccatgaggagctgatgatccattggttagagaagcgcagctaacattcagcaaataaatgcttccagaaagcaaaagccaggcagtgagagagactggccaggacgcctcaggctggaggagccggaagaggctgaaggataagtaggggaaagggcagcctgggctaggcaggcctgagaaggggactggtataagagagaacaggagagattcaggtggctgggccaggtaagtccctggg
Epas1_chr17_10063	Epas1_chr17_10063_subtile_shift_140_bp	chr17	87048436	87048706	+	tcagcgtgaacaatccccctgaccatgaggagctgatgatccattggttagagaagcgcagctaacattcagcaaataaatgcttccagaaagcaaaagccaggcagtgagagagactggccaggacgcctcaggctggaggagccggaagaggctgaaggataagtaggggaaagggcagcctgggctaggcaggcctgagaaggggactggtataagagagaacaggagagattcaggtggctgggccaggtaagtccctgggattgt
Epas1_chr17_10063	Epas1_chr17_10063_subtile_shift_145_bp	chr17	87048441	87048711	+	gtgaacaatccccctgaccatgaggagctgatgatccattggttagagaagcgcagctaacattcagcaaataaatgcttccagaaagcaaaagccaggcagtgagagagactggccaggacgcctcaggctggaggagccggaagaggctgaaggataagtaggggaaagggcagcctgggctaggcaggcctgagaaggggactggtataagagagaacaggagagattcaggtggctgggccaggtaagtccctgggattgtagcta
Epas1_chr17_10063	Epas1_chr17_10063_subtile_shift_150_bp	chr17	87048446	87048716	+	caatccccctgaccatgaggagctgatgatccattggttagagaagcgcagctaacattcagcaaataaatgcttccagaaagcaaaagccaggcagtgagagagactggccaggacgcctcaggctggaggagccggaagaggctgaaggataagtaggggaaagggcagcctgggctaggcaggcctgagaaggggactggtataagagagaacaggagagattcaggtggctgggccaggtaagtccctgggattgtagctatctcc
Epas1_chr17_10063	Epas1_chr17_10063_subtile_shift_155_bp	chr17	87048451	87048721	+	cccctgaccatgaggagctgatgatccattggttagagaagcgcagctaacattcagcaaataaatgcttccagaaagcaaaagccaggcagtgagagagactggccaggacgcctcaggctggaggagccggaagaggctgaaggataagtaggggaaagggcagcctgggctaggcaggcctgagaaggggactggtataagagagaacaggagagattcaggtggctgggccaggtaagtccctgggattgtagctatctccagtgg
Epas1_chr17_10063	Epas1_chr17_10063_subtile_shift_160_bp	chr17	87048456	87048726	+	gaccatgaggagctgatgatccattggttagagaagcgcagctaacattcagcaaataaatgcttccagaaagcaaaagccaggcagtgagagagactggccaggacgcctcaggctggaggagccggaagaggctgaaggataagtaggggaaagggcagcctgggctaggcaggcctgagaaggggactggtataagagagaacaggagagattcaggtggctgggccaggtaagtccctgggattgtagctatctccagtgggaagc
Epas1_chr17_10063	Epas1_chr17_10063_subtile_shift_165_bp	chr17	87048461	87048731	+	tgaggagctgatgatccattggttagagaagcgcagctaacattcagcaaataaatgcttccagaaagcaaaagccaggcagtgagagagactggccaggacgcctcaggctggaggagccggaagaggctgaaggataagtaggggaaagggcagcctgggctaggcaggcctgagaaggggactggtataagagagaacaggagagattcaggtggctgggccaggtaagtccctgggattgtagctatctccagtgggaagccattg
Epas1_chr17_10063	Epas1_chr17_10063_subtile_shift_170_bp	chr17	87048466	87048736	+	agctgatgatccattggttagagaagcgcagctaacattcagcaaataaatgcttccagaaagcaaaagccaggcagtgagagagactggccaggacgcctcaggctggaggagccggaagaggctgaaggataagtaggggaaagggcagcctgggctaggcaggcctgagaaggggactggtataagagagaacaggagagattcaggtggctgggccaggtaagtccctgggattgtagctatctccagtgggaagccattgggtgc
Epas1_chr17_10063	Epas1_chr17_10063_subtile_shift_175_bp	chr17	87048471	87048741	+	atgatccattggttagagaagcgcagctaacattcagcaaataaatgcttccagaaagcaaaagccaggcagtgagagagactggccaggacgcctcaggctggaggagccggaagaggctgaaggataagtaggggaaagggcagcctgggctaggcaggcctgagaaggggactggtataagagagaacaggagagattcaggtggctgggccaggtaagtccctgggattgtagctatctccagtgggaagccattgggtgcagcaa
Epas1_chr17_10063	Epas1_chr17_10063_subtile_shift_180_bp	chr17	87048476	87048746	+	ccattggttagagaagcgcagctaacattcagcaaataaatgcttccagaaagcaaaagccaggcagtgagagagactggccaggacgcctcaggctggaggagccggaagaggctgaaggataagtaggggaaagggcagcctgggctaggcaggcctgagaaggggactggtataagagagaacaggagagattcaggtggctgggccaggtaagtccctgggattgtagctatctccagtgggaagccattgggtgcagcaagctgg
Epas1_chr17_10063	Epas1_chr17_10063_subtile_shift_185_bp	chr17	87048481	87048751	+	ggttagagaagcgcagctaacattcagcaaataaatgcttccagaaagcaaaagccaggcagtgagagagactggccaggacgcctcaggctggaggagccggaagaggctgaaggataagtaggggaaagggcagcctgggctaggcaggcctgagaaggggactggtataagagagaacaggagagattcaggtggctgggccaggtaagtccctgggattgtagctatctccagtgggaagccattgggtgcagcaagctgggaagt
Epas1_chr17_10063	Epas1_chr17_10063_subtile_shift_190_bp	chr17	87048486	87048756	+	gagaagcgcagctaacattcagcaaataaatgcttccagaaagcaaaagccaggcagtgagagagactggccaggacgcctcaggctggaggagccggaagaggctgaaggataagtaggggaaagggcagcctgggctaggcaggcctgagaaggggactggtataagagagaacaggagagattcaggtggctgggccaggtaagtccctgggattgtagctatctccagtgggaagccattgggtgcagcaagctgggaagtgacac
Epas1_chr17_10063	Epas1_chr17_10063_subtile_shift_195_bp	chr17	87048491	87048761	+	gcgcagctaacattcagcaaataaatgcttccagaaagcaaaagccaggcagtgagagagactggccaggacgcctcaggctggaggagccggaagaggctgaaggataagtaggggaaagggcagcctgggctaggcaggcctgagaaggggactggtataagagagaacaggagagattcaggtggctgggccaggtaagtccctgggattgtagctatctccagtgggaagccattgggtgcagcaagctgggaagtgacacacact
Epas1_chr17_10063	Epas1_chr17_10063_subtile_shift_200_bp	chr17	87048496	87048766	+	gctaacattcagcaaataaatgcttccagaaagcaaaagccaggcagtgagagagactggccaggacgcctcaggctggaggagccggaagaggctgaaggataagtaggggaaagggcagcctgggctaggcaggcctgagaaggggactggtataagagagaacaggagagattcaggtggctgggccaggtaagtccctgggattgtagctatctccagtgggaagccattgggtgcagcaagctgggaagtgacacacactcatag
Epas1_chr17_10063	Epas1_chr17_10063_subtile_shift_205_bp	chr17	87048501	87048771	+	cattcagcaaataaatgcttccagaaagcaaaagccaggcagtgagagagactggccaggacgcctcaggctggaggagccggaagaggctgaaggataagtaggggaaagggcagcctgggctaggcaggcctgagaaggggactggtataagagagaacaggagagattcaggtggctgggccaggtaagtccctgggattgtagctatctccagtgggaagccattgggtgcagcaagctgggaagtgacacacactcataggaggt
Epas1_chr17_10063	Epas1_chr17_10063_subtile_shift_210_bp	chr17	87048506	87048776	+	agcaaataaatgcttccagaaagcaaaagccaggcagtgagagagactggccaggacgcctcaggctggaggagccggaagaggctgaaggataagtaggggaaagggcagcctgggctaggcaggcctgagaaggggactggtataagagagaacaggagagattcaggtggctgggccaggtaagtccctgggattgtagctatctccagtgggaagccattgggtgcagcaagctgggaagtgacacacactcataggaggtcatga
Epas1_chr17_10063	Epas1_chr17_10063_subtile_shift_215_bp	chr17	87048511	87048781	+	ataaatgcttccagaaagcaaaagccaggcagtgagagagactggccaggacgcctcaggctggaggagccggaagaggctgaaggataagtaggggaaagggcagcctgggctaggcaggcctgagaaggggactggtataagagagaacaggagagattcaggtggctgggccaggtaagtccctgggattgtagctatctccagtgggaagccattgggtgcagcaagctgggaagtgacacacactcataggaggtcatgagactc
Epas1_chr17_10063	Epas1_chr17_10063_subtile_shift_220_bp	chr17	87048516	87048786	+	tgcttccagaaagcaaaagccaggcagtgagagagactggccaggacgcctcaggctggaggagccggaagaggctgaaggataagtaggggaaagggcagcctgggctaggcaggcctgagaaggggactggtataagagagaacaggagagattcaggtggctgggccaggtaagtccctgggattgtagctatctccagtgggaagccattgggtgcagcaagctgggaagtgacacacactcataggaggtcatgagactctgacg
Epas1_chr17_10063	Epas1_chr17_10063_subtile_shift_225_bp	chr17	87048521	87048791	+	ccagaaagcaaaagccaggcagtgagagagactggccaggacgcctcaggctggaggagccggaagaggctgaaggataagtaggggaaagggcagcctgggctaggcaggcctgagaaggggactggtataagagagaacaggagagattcaggtggctgggccaggtaagtccctgggattgtagctatctccagtgggaagccattgggtgcagcaagctgggaagtgacacacactcataggaggtcatgagactctgacgactct
Epas1_chr17_10063	Epas1_chr17_10063_subtile_shift_230_bp	chr17	87048526	87048796	+	aagcaaaagccaggcagtgagagagactggccaggacgcctcaggctggaggagccggaagaggctgaaggataagtaggggaaagggcagcctgggctaggcaggcctgagaaggggactggtataagagagaacaggagagattcaggtggctgggccaggtaagtccctgggattgtagctatctccagtgggaagccattgggtgcagcaagctgggaagtgacacacactcataggaggtcatgagactctgacgactctggctg
Epas1_chr17_10063	Epas1_chr17_10063_subtile_shift_235_bp	chr17	87048531	87048801	+	aaagccaggcagtgagagagactggccaggacgcctcaggctggaggagccggaagaggctgaaggataagtaggggaaagggcagcctgggctaggcaggcctgagaaggggactggtataagagagaacaggagagattcaggtggctgggccaggtaagtccctgggattgtagctatctccagtgggaagccattgggtgcagcaagctgggaagtgacacacactcataggaggtcatgagactctgacgactctggctgcacca
Epas1_chr17_10063	Epas1_chr17_10063_subtile_shift_240_bp	chr17	87048536	87048806	+	caggcagtgagagagactggccaggacgcctcaggctggaggagccggaagaggctgaaggataagtaggggaaagggcagcctgggctaggcaggcctgagaaggggactggtataagagagaacaggagagattcaggtggctgggccaggtaagtccctgggattgtagctatctccagtgggaagccattgggtgcagcaagctgggaagtgacacacactcataggaggtcatgagactctgacgactctggctgcaccatggag
Epas1_chr17_10063	Epas1_chr17_10063_subtile_shift_245_bp	chr17	87048541	87048811	+	agtgagagagactggccaggacgcctcaggctggaggagccggaagaggctgaaggataagtaggggaaagggcagcctgggctaggcaggcctgagaaggggactggtataagagagaacaggagagattcaggtggctgggccaggtaagtccctgggattgtagctatctccagtgggaagccattgggtgcagcaagctgggaagtgacacacactcataggaggtcatgagactctgacgactctggctgcaccatggagaatag
Epas1_chr17_10063	Epas1_chr17_10063_subtile_shift_250_bp	chr17	87048546	87048816	+	gagagactggccaggacgcctcaggctggaggagccggaagaggctgaaggataagtaggggaaagggcagcctgggctaggcaggcctgagaaggggactggtataagagagaacaggagagattcaggtggctgggccaggtaagtccctgggattgtagctatctccagtgggaagccattgggtgcagcaagctgggaagtgacacacactcataggaggtcatgagactctgacgactctggctgcaccatggagaatagcctgt
Epas1_chr17_10063	Epas1_chr17_10063_subtile_shift_255_bp	chr17	87048551	87048821	+	actggccaggacgcctcaggctggaggagccggaagaggctgaaggataagtaggggaaagggcagcctgggctaggcaggcctgagaaggggactggtataagagagaacaggagagattcaggtggctgggccaggtaagtccctgggattgtagctatctccagtgggaagccattgggtgcagcaagctgggaagtgacacacactcataggaggtcatgagactctgacgactctggctgcaccatggagaatagcctgtggccc
Epas1_chr17_10063	Epas1_chr17_10063_subtile_shift_260_bp	chr17	87048556	87048826	+	ccaggacgcctcaggctggaggagccggaagaggctgaaggataagtaggggaaagggcagcctgggctaggcaggcctgagaaggggactggtataagagagaacaggagagattcaggtggctgggccaggtaagtccctgggattgtagctatctccagtgggaagccattgggtgcagcaagctgggaagtgacacacactcataggaggtcatgagactctgacgactctggctgcaccatggagaatagcctgtggccctgacg
Epas1_chr17_10063	Epas1_chr17_10063_subtile_shift_265_bp	chr17	87048561	87048831	+	acgcctcaggctggaggagccggaagaggctgaaggataagtaggggaaagggcagcctgggctaggcaggcctgagaaggggactggtataagagagaacaggagagattcaggtggctgggccaggtaagtccctgggattgtagctatctccagtgggaagccattgggtgcagcaagctgggaagtgacacacactcataggaggtcatgagactctgacgactctggctgcaccatggagaatagcctgtggccctgacgagaga
Epas1_chr17_10063	Epas1_chr17_10063_subtile_shift_270_bp	chr17	87048566	87048836	+	tcaggctggaggagccggaagaggctgaaggataagtaggggaaagggcagcctgggctaggcaggcctgagaaggggactggtataagagagaacaggagagattcaggtggctgggccaggtaagtccctgggattgtagctatctccagtgggaagccattgggtgcagcaagctgggaagtgacacacactcataggaggtcatgagactctgacgactctggctgcaccatggagaatagcctgtggccctgacgagagaaaagc
Epas1_chr17_10063	Epas1_chr17_10063_subtile_shift_275_bp	chr17	87048571	87048841	+	ctggaggagccggaagaggctgaaggataagtaggggaaagggcagcctgggctaggcaggcctgagaaggggactggtataagagagaacaggagagattcaggtggctgggccaggtaagtccctgggattgtagctatctccagtgggaagccattgggtgcagcaagctgggaagtgacacacactcataggaggtcatgagactctgacgactctggctgcaccatggagaatagcctgtggccctgacgagagaaaagcaaata
Epas1_chr17_10063	Epas1_chr17_10063_subtile_shift_280_bp	chr17	87048576	87048846	+	ggagccggaagaggctgaaggataagtaggggaaagggcagcctgggctaggcaggcctgagaaggggactggtataagagagaacaggagagattcaggtggctgggccaggtaagtccctgggattgtagctatctccagtgggaagccattgggtgcagcaagctgggaagtgacacacactcataggaggtcatgagactctgacgactctggctgcaccatggagaatagcctgtggccctgacgagagaaaagcaaatagaaga
Epas1_chr17_10063	Epas1_chr17_10063_subtile_shift_285_bp	chr17	87048581	87048851	+	cggaagaggctgaaggataagtaggggaaagggcagcctgggctaggcaggcctgagaaggggactggtataagagagaacaggagagattcaggtggctgggccaggtaagtccctgggattgtagctatctccagtgggaagccattgggtgcagcaagctgggaagtgacacacactcataggaggtcatgagactctgacgactctggctgcaccatggagaatagcctgtggccctgacgagagaaaagcaaatagaagaaaaca
Epas1_chr17_10063	Epas1_chr17_10063_subtile_shift_290_bp	chr17	87048586	87048856	+	gaggctgaaggataagtaggggaaagggcagcctgggctaggcaggcctgagaaggggactggtataagagagaacaggagagattcaggtggctgggccaggtaagtccctgggattgtagctatctccagtgggaagccattgggtgcagcaagctgggaagtgacacacactcataggaggtcatgagactctgacgactctggctgcaccatggagaatagcctgtggccctgacgagagaaaagcaaatagaagaaaacaatgct
Epas1_chr17_10063	Epas1_chr17_10063_subtile_shift_295_bp	chr17	87048591	87048861	+	tgaaggataagtaggggaaagggcagcctgggctaggcaggcctgagaaggggactggtataagagagaacaggagagattcaggtggctgggccaggtaagtccctgggattgtagctatctccagtgggaagccattgggtgcagcaagctgggaagtgacacacactcataggaggtcatgagactctgacgactctggctgcaccatggagaatagcctgtggccctgacgagagaaaagcaaatagaagaaaacaatgctgtaag
Epas1_chr17_10063	Epas1_chr17_10063_subtile_shift_300_bp	chr17	87048596	87048866	+	gataagtaggggaaagggcagcctgggctaggcaggcctgagaaggggactggtataagagagaacaggagagattcaggtggctgggccaggtaagtccctgggattgtagctatctccagtgggaagccattgggtgcagcaagctgggaagtgacacacactcataggaggtcatgagactctgacgactctggctgcaccatggagaatagcctgtggccctgacgagagaaaagcaaatagaagaaaacaatgctgtaagagata
Epas1_chr17_10063	Epas1_chr17_10063_subtile_shift_305_bp	chr17	87048601	87048871	+	gtaggggaaagggcagcctgggctaggcaggcctgagaaggggactggtataagagagaacaggagagattcaggtggctgggccaggtaagtccctgggattgtagctatctccagtgggaagccattgggtgcagcaagctgggaagtgacacacactcataggaggtcatgagactctgacgactctggctgcaccatggagaatagcctgtggccctgacgagagaaaagcaaatagaagaaaacaatgctgtaagagataagagc
Epas1_chr17_10063	Epas1_chr17_10063_subtile_shift_310_bp	chr17	87048606	87048876	+	ggaaagggcagcctgggctaggcaggcctgagaaggggactggtataagagagaacaggagagattcaggtggctgggccaggtaagtccctgggattgtagctatctccagtgggaagccattgggtgcagcaagctgggaagtgacacacactcataggaggtcatgagactctgacgactctggctgcaccatggagaatagcctgtggccctgacgagagaaaagcaaatagaagaaaacaatgctgtaagagataagagcccagg
Epas1_chr17_10063	Epas1_chr17_10063_subtile_shift_315_bp	chr17	87048611	87048881	+	gggcagcctgggctaggcaggcctgagaaggggactggtataagagagaacaggagagattcaggtggctgggccaggtaagtccctgggattgtagctatctccagtgggaagccattgggtgcagcaagctgggaagtgacacacactcataggaggtcatgagactctgacgactctggctgcaccatggagaatagcctgtggccctgacgagagaaaagcaaatagaagaaaacaatgctgtaagagataagagcccaggattcc
Epas1_chr17_10063	Epas1_chr17_10063_subtile_shift_320_bp	chr17	87048616	87048886	+	gcctgggctaggcaggcctgagaaggggactggtataagagagaacaggagagattcaggtggctgggccaggtaagtccctgggattgtagctatctccagtgggaagccattgggtgcagcaagctgggaagtgacacacactcataggaggtcatgagactctgacgactctggctgcaccatggagaatagcctgtggccctgacgagagaaaagcaaatagaagaaaacaatgctgtaagagataagagcccaggattcctacgt
Epas1_chr17_10063	Epas1_chr17_10063_subtile_shift_325_bp	chr17	87048621	87048891	+	ggctaggcaggcctgagaaggggactggtataagagagaacaggagagattcaggtggctgggccaggtaagtccctgggattgtagctatctccagtgggaagccattgggtgcagcaagctgggaagtgacacacactcataggaggtcatgagactctgacgactctggctgcaccatggagaatagcctgtggccctgacgagagaaaagcaaatagaagaaaacaatgctgtaagagataagagcccaggattcctacgtatgct
Epas1_chr17_10063	Epas1_chr17_10063_subtile_shift_330_bp	chr17	87048626	87048896	+	ggcaggcctgagaaggggactggtataagagagaacaggagagattcaggtggctgggccaggtaagtccctgggattgtagctatctccagtgggaagccattgggtgcagcaagctgggaagtgacacacactcataggaggtcatgagactctgacgactctggctgcaccatggagaatagcctgtggccctgacgagagaaaagcaaatagaagaaaacaatgctgtaagagataagagcccaggattcctacgtatgctttgtg
Epas1_chr17_10063	Epas1_chr17_10063_subtile_shift_335_bp	chr17	87048631	87048901	+	gcctgagaaggggactggtataagagagaacaggagagattcaggtggctgggccaggtaagtccctgggattgtagctatctccagtgggaagccattgggtgcagcaagctgggaagtgacacacactcataggaggtcatgagactctgacgactctggctgcaccatggagaatagcctgtggccctgacgagagaaaagcaaatagaagaaaacaatgctgtaagagataagagcccaggattcctacgtatgctttgtgatcgg
Epas1_chr17_10063	Epas1_chr17_10063_subtile_shift_340_bp	chr17	87048636	87048906	+	agaaggggactggtataagagagaacaggagagattcaggtggctgggccaggtaagtccctgggattgtagctatctccagtgggaagccattgggtgcagcaagctgggaagtgacacacactcataggaggtcatgagactctgacgactctggctgcaccatggagaatagcctgtggccctgacgagagaaaagcaaatagaagaaaacaatgctgtaagagataagagcccaggattcctacgtatgctttgtgatcggagatg
Epas1_chr17_10063	Epas1_chr17_10063_subtile_shift_345_bp	chr17	87048641	87048911	+	gggactggtataagagagaacaggagagattcaggtggctgggccaggtaagtccctgggattgtagctatctccagtgggaagccattgggtgcagcaagctgggaagtgacacacactcataggaggtcatgagactctgacgactctggctgcaccatggagaatagcctgtggccctgacgagagaaaagcaaatagaagaaaacaatgctgtaagagataagagcccaggattcctacgtatgctttgtgatcggagatgctcag
Epas1_chr17_10063	Epas1_chr17_10063_subtile_shift_350_bp	chr17	87048646	87048916	+	tggtataagagagaacaggagagattcaggtggctgggccaggtaagtccctgggattgtagctatctccagtgggaagccattgggtgcagcaagctgggaagtgacacacactcataggaggtcatgagactctgacgactctggctgcaccatggagaatagcctgtggccctgacgagagaaaagcaaatagaagaaaacaatgctgtaagagataagagcccaggattcctacgtatgctttgtgatcggagatgctcagacatt
Epas1_chr17_10063	Epas1_chr17_10063_subtile_shift_355_bp	chr17	87048651	87048921	+	taagagagaacaggagagattcaggtggctgggccaggtaagtccctgggattgtagctatctccagtgggaagccattgggtgcagcaagctgggaagtgacacacactcataggaggtcatgagactctgacgactctggctgcaccatggagaatagcctgtggccctgacgagagaaaagcaaatagaagaaaacaatgctgtaagagataagagcccaggattcctacgtatgctttgtgatcggagatgctcagacattcagtc
Epas1_chr17_10063	Epas1_chr17_10063_subtile_shift_360_bp	chr17	87048656	87048926	+	gagaacaggagagattcaggtggctgggccaggtaagtccctgggattgtagctatctccagtgggaagccattgggtgcagcaagctgggaagtgacacacactcataggaggtcatgagactctgacgactctggctgcaccatggagaatagcctgtggccctgacgagagaaaagcaaatagaagaaaacaatgctgtaagagataagagcccaggattcctacgtatgctttgtgatcggagatgctcagacattcagtctaatc
Epas1_chr17_10063	Epas1_chr17_10063_subtile_shift_365_bp	chr17	87048661	87048931	+	caggagagattcaggtggctgggccaggtaagtccctgggattgtagctatctccagtgggaagccattgggtgcagcaagctgggaagtgacacacactcataggaggtcatgagactctgacgactctggctgcaccatggagaatagcctgtggccctgacgagagaaaagcaaatagaagaaaacaatgctgtaagagataagagcccaggattcctacgtatgctttgtgatcggagatgctcagacattcagtctaatctacct
Epas1_chr17_10063	Epas1_chr17_10063_subtile_shift_370_bp	chr17	87048666	87048936	+	gagattcaggtggctgggccaggtaagtccctgggattgtagctatctccagtgggaagccattgggtgcagcaagctgggaagtgacacacactcataggaggtcatgagactctgacgactctggctgcaccatggagaatagcctgtggccctgacgagagaaaagcaaatagaagaaaacaatgctgtaagagataagagcccaggattcctacgtatgctttgtgatcggagatgctcagacattcagtctaatctacctgtgcg
Epas1_chr17_10063	Epas1_chr17_10063_subtile_shift_375_bp	chr17	87048671	87048941	+	tcaggtggctgggccaggtaagtccctgggattgtagctatctccagtgggaagccattgggtgcagcaagctgggaagtgacacacactcataggaggtcatgagactctgacgactctggctgcaccatggagaatagcctgtggccctgacgagagaaaagcaaatagaagaaaacaatgctgtaagagataagagcccaggattcctacgtatgctttgtgatcggagatgctcagacattcagtctaatctacctgtgcggttat
Epas1_chr17_10063	Epas1_chr17_10063_subtile_shift_380_bp	chr17	87048676	87048946	+	tggctgggccaggtaagtccctgggattgtagctatctccagtgggaagccattgggtgcagcaagctgggaagtgacacacactcataggaggtcatgagactctgacgactctggctgcaccatggagaatagcctgtggccctgacgagagaaaagcaaatagaagaaaacaatgctgtaagagataagagcccaggattcctacgtatgctttgtgatcggagatgctcagacattcagtctaatctacctgtgcggttatcaagt
Epas1_chr17_10063	Epas1_chr17_10063_subtile_shift_385_bp	chr17	87048681	87048951	+	gggccaggtaagtccctgggattgtagctatctccagtgggaagccattgggtgcagcaagctgggaagtgacacacactcataggaggtcatgagactctgacgactctggctgcaccatggagaatagcctgtggccctgacgagagaaaagcaaatagaagaaaacaatgctgtaagagataagagcccaggattcctacgtatgctttgtgatcggagatgctcagacattcagtctaatctacctgtgcggttatcaagttgtaa
Epas1_chr17_10063	Epas1_chr17_10063_subtile_shift_390_bp	chr17	87048686	87048956	+	aggtaagtccctgggattgtagctatctccagtgggaagccattgggtgcagcaagctgggaagtgacacacactcataggaggtcatgagactctgacgactctggctgcaccatggagaatagcctgtggccctgacgagagaaaagcaaatagaagaaaacaatgctgtaagagataagagcccaggattcctacgtatgctttgtgatcggagatgctcagacattcagtctaatctacctgtgcggttatcaagttgtaaatggc
Epas1_chr17_10063	Epas1_chr17_10063_subtile_shift_395_bp	chr17	87048691	87048961	+	agtccctgggattgtagctatctccagtgggaagccattgggtgcagcaagctgggaagtgacacacactcataggaggtcatgagactctgacgactctggctgcaccatggagaatagcctgtggccctgacgagagaaaagcaaatagaagaaaacaatgctgtaagagataagagcccaggattcctacgtatgctttgtgatcggagatgctcagacattcagtctaatctacctgtgcggttatcaagttgtaaatggccattg
Epas1_chr17_10063	Epas1_chr17_10063_subtile_shift_400_bp	chr17	87048696	87048966	+	ctgggattgtagctatctccagtgggaagccattgggtgcagcaagctgggaagtgacacacactcataggaggtcatgagactctgacgactctggctgcaccatggagaatagcctgtggccctgacgagagaaaagcaaatagaagaaaacaatgctgtaagagataagagcccaggattcctacgtatgctttgtgatcggagatgctcagacattcagtctaatctacctgtgcggttatcaagttgtaaatggccattggaaat
Epas1_chr17_10063	Epas1_chr17_10063_subtile_shift_405_bp	chr17	87048701	87048971	+	attgtagctatctccagtgggaagccattgggtgcagcaagctgggaagtgacacacactcataggaggtcatgagactctgacgactctggctgcaccatggagaatagcctgtggccctgacgagagaaaagcaaatagaagaaaacaatgctgtaagagataagagcccaggattcctacgtatgctttgtgatcggagatgctcagacattcagtctaatctacctgtgcggttatcaagttgtaaatggccattggaaatatttc
Epas1_chr17_10063	Epas1_chr17_10063_subtile_shift_410_bp	chr17	87048706	87048976	+	agctatctccagtgggaagccattgggtgcagcaagctgggaagtgacacacactcataggaggtcatgagactctgacgactctggctgcaccatggagaatagcctgtggccctgacgagagaaaagcaaatagaagaaaacaatgctgtaagagataagagcccaggattcctacgtatgctttgtgatcggagatgctcagacattcagtctaatctacctgtgcggttatcaagttgtaaatggccattggaaatatttctgtca
Epas1_chr17_10063	Epas1_chr17_10063_subtile_shift_415_bp	chr17	87048711	87048981	+	tctccagtgggaagccattgggtgcagcaagctgggaagtgacacacactcataggaggtcatgagactctgacgactctggctgcaccatggagaatagcctgtggccctgacgagagaaaagcaaatagaagaaaacaatgctgtaagagataagagcccaggattcctacgtatgctttgtgatcggagatgctcagacattcagtctaatctacctgtgcggttatcaagttgtaaatggccattggaaatatttctgtcatagaa
Epas1_chr17_10063	Epas1_chr17_10063_subtile_shift_420_bp	chr17	87048716	87048986	+	agtgggaagccattgggtgcagcaagctgggaagtgacacacactcataggaggtcatgagactctgacgactctggctgcaccatggagaatagcctgtggccctgacgagagaaaagcaaatagaagaaaacaatgctgtaagagataagagcccaggattcctacgtatgctttgtgatcggagatgctcagacattcagtctaatctacctgtgcggttatcaagttgtaaatggccattggaaatatttctgtcatagaagcatg
Epas1_chr17_10063	Epas1_chr17_10063_subtile_shift_425_bp	chr17	87048721	87048991	+	gaagccattgggtgcagcaagctgggaagtgacacacactcataggaggtcatgagactctgacgactctggctgcaccatggagaatagcctgtggccctgacgagagaaaagcaaatagaagaaaacaatgctgtaagagataagagcccaggattcctacgtatgctttgtgatcggagatgctcagacattcagtctaatctacctgtgcggttatcaagttgtaaatggccattggaaatatttctgtcatagaagcatggtggg
Epas1_chr17_10063	Epas1_chr17_10063_subtile_shift_430_bp	chr17	87048726	87048996	+	cattgggtgcagcaagctgggaagtgacacacactcataggaggtcatgagactctgacgactctggctgcaccatggagaatagcctgtggccctgacgagagaaaagcaaatagaagaaaacaatgctgtaagagataagagcccaggattcctacgtatgctttgtgatcggagatgctcagacattcagtctaatctacctgtgcggttatcaagttgtaaatggccattggaaatatttctgtcatagaagcatggtggggatca
Epas1_chr17_10063	Epas1_chr17_10063_subtile_shift_435_bp	chr17	87048731	87049001	+	ggtgcagcaagctgggaagtgacacacactcataggaggtcatgagactctgacgactctggctgcaccatggagaatagcctgtggccctgacgagagaaaagcaaatagaagaaaacaatgctgtaagagataagagcccaggattcctacgtatgctttgtgatcggagatgctcagacattcagtctaatctacctgtgcggttatcaagttgtaaatggccattggaaatatttctgtcatagaagcatggtggggatcatgaat
Epas1_chr17_10063	Epas1_chr17_10063_subtile_shift_440_bp	chr17	87048736	87049006	+	agcaagctgggaagtgacacacactcataggaggtcatgagactctgacgactctggctgcaccatggagaatagcctgtggccctgacgagagaaaagcaaatagaagaaaacaatgctgtaagagataagagcccaggattcctacgtatgctttgtgatcggagatgctcagacattcagtctaatctacctgtgcggttatcaagttgtaaatggccattggaaatatttctgtcatagaagcatggtggggatcatgaatagatc
Epas1_chr17_10063	Epas1_chr17_10063_subtile_shift_445_bp	chr17	87048741	87049011	+	gctgggaagtgacacacactcataggaggtcatgagactctgacgactctggctgcaccatggagaatagcctgtggccctgacgagagaaaagcaaatagaagaaaacaatgctgtaagagataagagcccaggattcctacgtatgctttgtgatcggagatgctcagacattcagtctaatctacctgtgcggttatcaagttgtaaatggccattggaaatatttctgtcatagaagcatggtggggatcatgaatagatcatgat
Epas1_chr17_10063	Epas1_chr17_10063_subtile_shift_450_bp	chr17	87048746	87049016	+	gaagtgacacacactcataggaggtcatgagactctgacgactctggctgcaccatggagaatagcctgtggccctgacgagagaaaagcaaatagaagaaaacaatgctgtaagagataagagcccaggattcctacgtatgctttgtgatcggagatgctcagacattcagtctaatctacctgtgcggttatcaagttgtaaatggccattggaaatatttctgtcatagaagcatggtggggatcatgaatagatcatgatagaat
Epas1_chr17_10063	Epas1_chr17_10063_subtile_shift_455_bp	chr17	87048751	87049021	+	gacacacactcataggaggtcatgagactctgacgactctggctgcaccatggagaatagcctgtggccctgacgagagaaaagcaaatagaagaaaacaatgctgtaagagataagagcccaggattcctacgtatgctttgtgatcggagatgctcagacattcagtctaatctacctgtgcggttatcaagttgtaaatggccattggaaatatttctgtcatagaagcatggtggggatcatgaatagatcatgatagaatgttta
Epas1_chr17_10063	Epas1_chr17_10063_subtile_shift_460_bp	chr17	87048756	87049026	+	acactcataggaggtcatgagactctgacgactctggctgcaccatggagaatagcctgtggccctgacgagagaaaagcaaatagaagaaaacaatgctgtaagagataagagcccaggattcctacgtatgctttgtgatcggagatgctcagacattcagtctaatctacctgtgcggttatcaagttgtaaatggccattggaaatatttctgtcatagaagcatggtggggatcatgaatagatcatgatagaatgtttaaaaag
Epas1_chr17_10063	Epas1_chr17_10063_subtile_shift_465_bp	chr17	87048761	87049031	+	cataggaggtcatgagactctgacgactctggctgcaccatggagaatagcctgtggccctgacgagagaaaagcaaatagaagaaaacaatgctgtaagagataagagcccaggattcctacgtatgctttgtgatcggagatgctcagacattcagtctaatctacctgtgcggttatcaagttgtaaatggccattggaaatatttctgtcatagaagcatggtggggatcatgaatagatcatgatagaatgtttaaaaagtgact
Epas1_chr17_10063	Epas1_chr17_10063_subtile_shift_470_bp	chr17	87048766	87049036	+	gaggtcatgagactctgacgactctggctgcaccatggagaatagcctgtggccctgacgagagaaaagcaaatagaagaaaacaatgctgtaagagataagagcccaggattcctacgtatgctttgtgatcggagatgctcagacattcagtctaatctacctgtgcggttatcaagttgtaaatggccattggaaatatttctgtcatagaagcatggtggggatcatgaatagatcatgatagaatgtttaaaaagtgacttttgc
Epas1_chr17_10063	Epas1_chr17_10063_subtile_shift_475_bp	chr17	87048771	87049041	+	catgagactctgacgactctggctgcaccatggagaatagcctgtggccctgacgagagaaaagcaaatagaagaaaacaatgctgtaagagataagagcccaggattcctacgtatgctttgtgatcggagatgctcagacattcagtctaatctacctgtgcggttatcaagttgtaaatggccattggaaatatttctgtcatagaagcatggtggggatcatgaatagatcatgatagaatgtttaaaaagtgacttttgcagaac
Epas1_chr17_10063	Epas1_chr17_10063_subtile_shift_480_bp	chr17	87048776	87049046	+	gactctgacgactctggctgcaccatggagaatagcctgtggccctgacgagagaaaagcaaatagaagaaaacaatgctgtaagagataagagcccaggattcctacgtatgctttgtgatcggagatgctcagacattcagtctaatctacctgtgcggttatcaagttgtaaatggccattggaaatatttctgtcatagaagcatggtggggatcatgaatagatcatgatagaatgtttaaaaagtgacttttgcagaacaaagg
Epas1_chr17_10063	Epas1_chr17_10063_subtile_shift_485_bp	chr17	87048781	87049051	+	tgacgactctggctgcaccatggagaatagcctgtggccctgacgagagaaaagcaaatagaagaaaacaatgctgtaagagataagagcccaggattcctacgtatgctttgtgatcggagatgctcagacattcagtctaatctacctgtgcggttatcaagttgtaaatggccattggaaatatttctgtcatagaagcatggtggggatcatgaatagatcatgatagaatgtttaaaaagtgacttttgcagaacaaaggaccat
Epas1_chr17_10063	Epas1_chr17_10063_subtile_shift_490_bp	chr17	87048786	87049056	+	actctggctgcaccatggagaatagcctgtggccctgacgagagaaaagcaaatagaagaaaacaatgctgtaagagataagagcccaggattcctacgtatgctttgtgatcggagatgctcagacattcagtctaatctacctgtgcggttatcaagttgtaaatggccattggaaatatttctgtcatagaagcatggtggggatcatgaatagatcatgatagaatgtttaaaaagtgacttttgcagaacaaaggaccataccag
Epas1_chr17_10063	Epas1_chr17_10063_subtile_shift_495_bp	chr17	87048791	87049061	+	ggctgcaccatggagaatagcctgtggccctgacgagagaaaagcaaatagaagaaaacaatgctgtaagagataagagcccaggattcctacgtatgctttgtgatcggagatgctcagacattcagtctaatctacctgtgcggttatcaagttgtaaatggccattggaaatatttctgtcatagaagcatggtggggatcatgaatagatcatgatagaatgtttaaaaagtgacttttgcagaacaaaggaccataccagagtaa
Epas1_chr17_10063	Epas1_chr17_10063_subtile_shift_500_bp	chr17	87048796	87049066	+	caccatggagaatagcctgtggccctgacgagagaaaagcaaatagaagaaaacaatgctgtaagagataagagcccaggattcctacgtatgctttgtgatcggagatgctcagacattcagtctaatctacctgtgcggttatcaagttgtaaatggccattggaaatatttctgtcatagaagcatggtggggatcatgaatagatcatgatagaatgtttaaaaagtgacttttgcagaacaaaggaccataccagagtaaaggct
Epas1_chr17_10063	Epas1_chr17_10063_subtile_shift_505_bp	chr17	87048801	87049071	+	tggagaatagcctgtggccctgacgagagaaaagcaaatagaagaaaacaatgctgtaagagataagagcccaggattcctacgtatgctttgtgatcggagatgctcagacattcagtctaatctacctgtgcggttatcaagttgtaaatggccattggaaatatttctgtcatagaagcatggtggggatcatgaatagatcatgatagaatgtttaaaaagtgacttttgcagaacaaaggaccataccagagtaaaggctgtgtt
Epas1_chr17_10063	Epas1_chr17_10063_subtile_shift_510_bp	chr17	87048806	87049076	+	aatagcctgtggccctgacgagagaaaagcaaatagaagaaaacaatgctgtaagagataagagcccaggattcctacgtatgctttgtgatcggagatgctcagacattcagtctaatctacctgtgcggttatcaagttgtaaatggccattggaaatatttctgtcatagaagcatggtggggatcatgaatagatcatgatagaatgtttaaaaagtgacttttgcagaacaaaggaccataccagagtaaaggctgtgtttatct
Epas1_chr17_10063	Epas1_chr17_10063_subtile_shift_515_bp	chr17	87048811	87049081	+	cctgtggccctgacgagagaaaagcaaatagaagaaaacaatgctgtaagagataagagcccaggattcctacgtatgctttgtgatcggagatgctcagacattcagtctaatctacctgtgcggttatcaagttgtaaatggccattggaaatatttctgtcatagaagcatggtggggatcatgaatagatcatgatagaatgtttaaaaagtgacttttgcagaacaaaggaccataccagagtaaaggctgtgtttatctgccct
Epas1_chr17_10063	Epas1_chr17_10063_subtile_shift_520_bp	chr17	87048816	87049086	+	ggccctgacgagagaaaagcaaatagaagaaaacaatgctgtaagagataagagcccaggattcctacgtatgctttgtgatcggagatgctcagacattcagtctaatctacctgtgcggttatcaagttgtaaatggccattggaaatatttctgtcatagaagcatggtggggatcatgaatagatcatgatagaatgtttaaaaagtgacttttgcagaacaaaggaccataccagagtaaaggctgtgtttatctgccctcctcc
Epas1_chr17_10063	Epas1_chr17_10063_subtile_shift_525_bp	chr17	87048821	87049091	+	tgacgagagaaaagcaaatagaagaaaacaatgctgtaagagataagagcccaggattcctacgtatgctttgtgatcggagatgctcagacattcagtctaatctacctgtgcggttatcaagttgtaaatggccattggaaatatttctgtcatagaagcatggtggggatcatgaatagatcatgatagaatgtttaaaaagtgacttttgcagaacaaaggaccataccagagtaaaggctgtgtttatctgccctcctccacgaa
Epas1_chr17_10063	Epas1_chr17_10063_subtile_shift_530_bp	chr17	87048826	87049096	+	agagaaaagcaaatagaagaaaacaatgctgtaagagataagagcccaggattcctacgtatgctttgtgatcggagatgctcagacattcagtctaatctacctgtgcggttatcaagttgtaaatggccattggaaatatttctgtcatagaagcatggtggggatcatgaatagatcatgatagaatgtttaaaaagtgacttttgcagaacaaaggaccataccagagtaaaggctgtgtttatctgccctcctccacgaactgga
Epas1_chr17_10063	Epas1_chr17_10063_subtile_shift_535_bp	chr17	87048831	87049101	+	aaagcaaatagaagaaaacaatgctgtaagagataagagcccaggattcctacgtatgctttgtgatcggagatgctcagacattcagtctaatctacctgtgcggttatcaagttgtaaatggccattggaaatatttctgtcatagaagcatggtggggatcatgaatagatcatgatagaatgtttaaaaagtgacttttgcagaacaaaggaccataccagagtaaaggctgtgtttatctgccctcctccacgaactggacactt
Epas1_chr17_10063	Epas1_chr17_10063_subtile_shift_540_bp	chr17	87048836	87049106	+	aaatagaagaaaacaatgctgtaagagataagagcccaggattcctacgtatgctttgtgatcggagatgctcagacattcagtctaatctacctgtgcggttatcaagttgtaaatggccattggaaatatttctgtcatagaagcatggtggggatcatgaatagatcatgatagaatgtttaaaaagtgacttttgcagaacaaaggaccataccagagtaaaggctgtgtttatctgccctcctccacgaactggacacttgctaa
Epas1_chr17_10063	Epas1_chr17_10063_subtile_shift_545_bp	chr17	87048841	87049111	+	gaagaaaacaatgctgtaagagataagagcccaggattcctacgtatgctttgtgatcggagatgctcagacattcagtctaatctacctgtgcggttatcaagttgtaaatggccattggaaatatttctgtcatagaagcatggtggggatcatgaatagatcatgatagaatgtttaaaaagtgacttttgcagaacaaaggaccataccagagtaaaggctgtgtttatctgccctcctccacgaactggacacttgctaatccaa
Epas1_chr17_10063	Epas1_chr17_10063_subtile_shift_550_bp	chr17	87048846	87049116	+	aaacaatgctgtaagagataagagcccaggattcctacgtatgctttgtgatcggagatgctcagacattcagtctaatctacctgtgcggttatcaagttgtaaatggccattggaaatatttctgtcatagaagcatggtggggatcatgaatagatcatgatagaatgtttaaaaagtgacttttgcagaacaaaggaccataccagagtaaaggctgtgtttatctgccctcctccacgaactggacacttgctaatccaattggc
Epas1_chr17_10063	Epas1_chr17_10063_subtile_shift_555_bp	chr17	87048851	87049121	+	atgctgtaagagataagagcccaggattcctacgtatgctttgtgatcggagatgctcagacattcagtctaatctacctgtgcggttatcaagttgtaaatggccattggaaatatttctgtcatagaagcatggtggggatcatgaatagatcatgatagaatgtttaaaaagtgacttttgcagaacaaaggaccataccagagtaaaggctgtgtttatctgccctcctccacgaactggacacttgctaatccaattggctgact
Epas1_chr17_10063	Epas1_chr17_10063_subtile_shift_560_bp	chr17	87048856	87049126	+	gtaagagataagagcccaggattcctacgtatgctttgtgatcggagatgctcagacattcagtctaatctacctgtgcggttatcaagttgtaaatggccattggaaatatttctgtcatagaagcatggtggggatcatgaatagatcatgatagaatgtttaaaaagtgacttttgcagaacaaaggaccataccagagtaaaggctgtgtttatctgccctcctccacgaactggacacttgctaatccaattggctgactgcaat
Epas1_chr17_10063	Epas1_chr17_10063_subtile_shift_565_bp	chr17	87048861	87049131	+	agataagagcccaggattcctacgtatgctttgtgatcggagatgctcagacattcagtctaatctacctgtgcggttatcaagttgtaaatggccattggaaatatttctgtcatagaagcatggtggggatcatgaatagatcatgatagaatgtttaaaaagtgacttttgcagaacaaaggaccataccagagtaaaggctgtgtttatctgccctcctccacgaactggacacttgctaatccaattggctgactgcaatctgga
Epas1_chr17_10063	Epas1_chr17_10063_subtile_shift_570_bp	chr17	87048866	87049136	+	agagcccaggattcctacgtatgctttgtgatcggagatgctcagacattcagtctaatctacctgtgcggttatcaagttgtaaatggccattggaaatatttctgtcatagaagcatggtggggatcatgaatagatcatgatagaatgtttaaaaagtgacttttgcagaacaaaggaccataccagagtaaaggctgtgtttatctgccctcctccacgaactggacacttgctaatccaattggctgactgcaatctggaagata
Epas1_chr17_10063	Epas1_chr17_10063_subtile_shift_575_bp	chr17	87048871	87049141	+	ccaggattcctacgtatgctttgtgatcggagatgctcagacattcagtctaatctacctgtgcggttatcaagttgtaaatggccattggaaatatttctgtcatagaagcatggtggggatcatgaatagatcatgatagaatgtttaaaaagtgacttttgcagaacaaaggaccataccagagtaaaggctgtgtttatctgccctcctccacgaactggacacttgctaatccaattggctgactgcaatctggaagatagtgtg
Epas1_chr17_10063	Epas1_chr17_10063_subtile_shift_580_bp	chr17	87048876	87049146	+	attcctacgtatgctttgtgatcggagatgctcagacattcagtctaatctacctgtgcggttatcaagttgtaaatggccattggaaatatttctgtcatagaagcatggtggggatcatgaatagatcatgatagaatgtttaaaaagtgacttttgcagaacaaaggaccataccagagtaaaggctgtgtttatctgccctcctccacgaactggacacttgctaatccaattggctgactgcaatctggaagatagtgtgagtta
Epas1_chr17_10063	Epas1_chr17_10063_subtile_shift_585_bp	chr17	87048881	87049151	+	tacgtatgctttgtgatcggagatgctcagacattcagtctaatctacctgtgcggttatcaagttgtaaatggccattggaaatatttctgtcatagaagcatggtggggatcatgaatagatcatgatagaatgtttaaaaagtgacttttgcagaacaaaggaccataccagagtaaaggctgtgtttatctgccctcctccacgaactggacacttgctaatccaattggctgactgcaatctggaagatagtgtgagttaatttc
Epas1_chr17_10063	Epas1_chr17_10063_subtile_shift_590_bp	chr17	87048886	87049156	+	atgctttgtgatcggagatgctcagacattcagtctaatctacctgtgcggttatcaagttgtaaatggccattggaaatatttctgtcatagaagcatggtggggatcatgaatagatcatgatagaatgtttaaaaagtgacttttgcagaacaaaggaccataccagagtaaaggctgtgtttatctgccctcctccacgaactggacacttgctaatccaattggctgactgcaatctggaagatagtgtgagttaatttccactg
Epas1_chr17_10063	Epas1_chr17_10063_subtile_shift_595_bp	chr17	87048891	87049161	+	ttgtgatcggagatgctcagacattcagtctaatctacctgtgcggttatcaagttgtaaatggccattggaaatatttctgtcatagaagcatggtggggatcatgaatagatcatgatagaatgtttaaaaagtgacttttgcagaacaaaggaccataccagagtaaaggctgtgtttatctgccctcctccacgaactggacacttgctaatccaattggctgactgcaatctggaagatagtgtgagttaatttccactgtgaac
Epas1_chr17_10063	Epas1_chr17_10063_subtile_shift_600_bp	chr17	87048896	87049166	+	atcggagatgctcagacattcagtctaatctacctgtgcggttatcaagttgtaaatggccattggaaatatttctgtcatagaagcatggtggggatcatgaatagatcatgatagaatgtttaaaaagtgacttttgcagaacaaaggaccataccagagtaaaggctgtgtttatctgccctcctccacgaactggacacttgctaatccaattggctgactgcaatctggaagatagtgtgagttaatttccactgtgaacattgt
Epas1_chr17_10063	Epas1_chr17_10063_subtile_shift_605_bp	chr17	87048901	87049171	+	agatgctcagacattcagtctaatctacctgtgcggttatcaagttgtaaatggccattggaaatatttctgtcatagaagcatggtggggatcatgaatagatcatgatagaatgtttaaaaagtgacttttgcagaacaaaggaccataccagagtaaaggctgtgtttatctgccctcctccacgaactggacacttgctaatccaattggctgactgcaatctggaagatagtgtgagttaatttccactgtgaacattgtggctt
Epas1_chr17_10063	Epas1_chr17_10063_subtile_shift_610_bp	chr17	87048906	87049176	+	ctcagacattcagtctaatctacctgtgcggttatcaagttgtaaatggccattggaaatatttctgtcatagaagcatggtggggatcatgaatagatcatgatagaatgtttaaaaagtgacttttgcagaacaaaggaccataccagagtaaaggctgtgtttatctgccctcctccacgaactggacacttgctaatccaattggctgactgcaatctggaagatagtgtgagttaatttccactgtgaacattgtggcttctagg
Epas1_chr17_10063	Epas1_chr17_10063_subtile_shift_615_bp	chr17	87048911	87049181	+	acattcagtctaatctacctgtgcggttatcaagttgtaaatggccattggaaatatttctgtcatagaagcatggtggggatcatgaatagatcatgatagaatgtttaaaaagtgacttttgcagaacaaaggaccataccagagtaaaggctgtgtttatctgccctcctccacgaactggacacttgctaatccaattggctgactgcaatctggaagatagtgtgagttaatttccactgtgaacattgtggcttctagggaatc
Epas1_chr17_10063	Epas1_chr17_10063_subtile_shift_620_bp	chr17	87048916	87049186	+	cagtctaatctacctgtgcggttatcaagttgtaaatggccattggaaatatttctgtcatagaagcatggtggggatcatgaatagatcatgatagaatgtttaaaaagtgacttttgcagaacaaaggaccataccagagtaaaggctgtgtttatctgccctcctccacgaactggacacttgctaatccaattggctgactgcaatctggaagatagtgtgagttaatttccactgtgaacattgtggcttctagggaatcgcttg
Epas1_chr17_10063	Epas1_chr17_10063_subtile_shift_625_bp	chr17	87048921	87049191	+	taatctacctgtgcggttatcaagttgtaaatggccattggaaatatttctgtcatagaagcatggtggggatcatgaatagatcatgatagaatgtttaaaaagtgacttttgcagaacaaaggaccataccagagtaaaggctgtgtttatctgccctcctccacgaactggacacttgctaatccaattggctgactgcaatctggaagatagtgtgagttaatttccactgtgaacattgtggcttctagggaatcgcttgtactg
Epas1_chr17_10063	Epas1_chr17_10063_subtile_shift_630_bp	chr17	87048926	87049196	+	tacctgtgcggttatcaagttgtaaatggccattggaaatatttctgtcatagaagcatggtggggatcatgaatagatcatgatagaatgtttaaaaagtgacttttgcagaacaaaggaccataccagagtaaaggctgtgtttatctgccctcctccacgaactggacacttgctaatccaattggctgactgcaatctggaagatagtgtgagttaatttccactgtgaacattgtggcttctagggaatcgcttgtactgtggtt
Epas1_chr17_10063	Epas1_chr17_10063_subtile_shift_635_bp	chr17	87048931	87049201	+	gtgcggttatcaagttgtaaatggccattggaaatatttctgtcatagaagcatggtggggatcatgaatagatcatgatagaatgtttaaaaagtgacttttgcagaacaaaggaccataccagagtaaaggctgtgtttatctgccctcctccacgaactggacacttgctaatccaattggctgactgcaatctggaagatagtgtgagttaatttccactgtgaacattgtggcttctagggaatcgcttgtactgtggttgttta
Epas1_chr17_10063	Epas1_chr17_10063_subtile_shift_640_bp	chr17	87048936	87049206	+	gttatcaagttgtaaatggccattggaaatatttctgtcatagaagcatggtggggatcatgaatagatcatgatagaatgtttaaaaagtgacttttgcagaacaaaggaccataccagagtaaaggctgtgtttatctgccctcctccacgaactggacacttgctaatccaattggctgactgcaatctggaagatagtgtgagttaatttccactgtgaacattgtggcttctagggaatcgcttgtactgtggttgtttagctga
Epas1_chr17_10063	Epas1_chr17_10063_subtile_shift_645_bp	chr17	87048941	87049211	+	caagttgtaaatggccattggaaatatttctgtcatagaagcatggtggggatcatgaatagatcatgatagaatgtttaaaaagtgacttttgcagaacaaaggaccataccagagtaaaggctgtgtttatctgccctcctccacgaactggacacttgctaatccaattggctgactgcaatctggaagatagtgtgagttaatttccactgtgaacattgtggcttctagggaatcgcttgtactgtggttgtttagctgatttgg
Epas1_chr17_10063	Epas1_chr17_10063_subtile_shift_650_bp	chr17	87048946	87049216	+	tgtaaatggccattggaaatatttctgtcatagaagcatggtggggatcatgaatagatcatgatagaatgtttaaaaagtgacttttgcagaacaaaggaccataccagagtaaaggctgtgtttatctgccctcctccacgaactggacacttgctaatccaattggctgactgcaatctggaagatagtgtgagttaatttccactgtgaacattgtggcttctagggaatcgcttgtactgtggttgtttagctgatttgggtaat
Epas1_chr17_10063	Epas1_chr17_10063_subtile_shift_655_bp	chr17	87048951	87049221	+	atggccattggaaatatttctgtcatagaagcatggtggggatcatgaatagatcatgatagaatgtttaaaaagtgacttttgcagaacaaaggaccataccagagtaaaggctgtgtttatctgccctcctccacgaactggacacttgctaatccaattggctgactgcaatctggaagatagtgtgagttaatttccactgtgaacattgtggcttctagggaatcgcttgtactgtggttgtttagctgatttgggtaatgaggc
Epas1_chr17_10063	Epas1_chr17_10063_subtile_shift_660_bp	chr17	87048956	87049226	+	cattggaaatatttctgtcatagaagcatggtggggatcatgaatagatcatgatagaatgtttaaaaagtgacttttgcagaacaaaggaccataccagagtaaaggctgtgtttatctgccctcctccacgaactggacacttgctaatccaattggctgactgcaatctggaagatagtgtgagttaatttccactgtgaacattgtggcttctagggaatcgcttgtactgtggttgtttagctgatttgggtaatgaggccaaac
Epas1_chr17_10063	Epas1_chr17_10063_subtile_shift_665_bp	chr17	87048961	87049231	+	gaaatatttctgtcatagaagcatggtggggatcatgaatagatcatgatagaatgtttaaaaagtgacttttgcagaacaaaggaccataccagagtaaaggctgtgtttatctgccctcctccacgaactggacacttgctaatccaattggctgactgcaatctggaagatagtgtgagttaatttccactgtgaacattgtggcttctagggaatcgcttgtactgtggttgtttagctgatttgggtaatgaggccaaactcaac
Epas1_chr17_10063	Epas1_chr17_10063_subtile_shift_670_bp	chr17	87048966	87049236	+	atttctgtcatagaagcatggtggggatcatgaatagatcatgatagaatgtttaaaaagtgacttttgcagaacaaaggaccataccagagtaaaggctgtgtttatctgccctcctccacgaactggacacttgctaatccaattggctgactgcaatctggaagatagtgtgagttaatttccactgtgaacattgtggcttctagggaatcgcttgtactgtggttgtttagctgatttgggtaatgaggccaaactcaacgatgg
Epas1_chr17_10063	Epas1_chr17_10063_subtile_shift_675_bp	chr17	87048971	87049241	+	tgtcatagaagcatggtggggatcatgaatagatcatgatagaatgtttaaaaagtgacttttgcagaacaaaggaccataccagagtaaaggctgtgtttatctgccctcctccacgaactggacacttgctaatccaattggctgactgcaatctggaagatagtgtgagttaatttccactgtgaacattgtggcttctagggaatcgcttgtactgtggttgtttagctgatttgggtaatgaggccaaactcaacgatgggactc
Epas1_chr17_10063	Epas1_chr17_10063_subtile_shift_680_bp	chr17	87048976	87049246	+	tagaagcatggtggggatcatgaatagatcatgatagaatgtttaaaaagtgacttttgcagaacaaaggaccataccagagtaaaggctgtgtttatctgccctcctccacgaactggacacttgctaatccaattggctgactgcaatctggaagatagtgtgagttaatttccactgtgaacattgtggcttctagggaatcgcttgtactgtggttgtttagctgatttgggtaatgaggccaaactcaacgatgggactccaggg
Epas1_chr17_10063	Epas1_chr17_10063_subtile_shift_685_bp	chr17	87048981	87049251	+	gcatggtggggatcatgaatagatcatgatagaatgtttaaaaagtgacttttgcagaacaaaggaccataccagagtaaaggctgtgtttatctgccctcctccacgaactggacacttgctaatccaattggctgactgcaatctggaagatagtgtgagttaatttccactgtgaacattgtggcttctagggaatcgcttgtactgtggttgtttagctgatttgggtaatgaggccaaactcaacgatgggactccagggccagt
Epas1_chr17_10063	Epas1_chr17_10063_subtile_shift_690_bp	chr17	87048986	87049256	+	gtggggatcatgaatagatcatgatagaatgtttaaaaagtgacttttgcagaacaaaggaccataccagagtaaaggctgtgtttatctgccctcctccacgaactggacacttgctaatccaattggctgactgcaatctggaagatagtgtgagttaatttccactgtgaacattgtggcttctagggaatcgcttgtactgtggttgtttagctgatttgggtaatgaggccaaactcaacgatgggactccagggccagtcaggt
Epas1_chr17_10063	Epas1_chr17_10063_subtile_shift_695_bp	chr17	87048991	87049261	+	gatcatgaatagatcatgatagaatgtttaaaaagtgacttttgcagaacaaaggaccataccagagtaaaggctgtgtttatctgccctcctccacgaactggacacttgctaatccaattggctgactgcaatctggaagatagtgtgagttaatttccactgtgaacattgtggcttctagggaatcgcttgtactgtggttgtttagctgatttgggtaatgaggccaaactcaacgatgggactccagggccagtcaggttcttc
Epas1_chr17_10063	Epas1_chr17_10063_subtile_shift_700_bp	chr17	87048996	87049266	+	tgaatagatcatgatagaatgtttaaaaagtgacttttgcagaacaaaggaccataccagagtaaaggctgtgtttatctgccctcctccacgaactggacacttgctaatccaattggctgactgcaatctggaagatagtgtgagttaatttccactgtgaacattgtggcttctagggaatcgcttgtactgtggttgtttagctgatttgggtaatgaggccaaactcaacgatgggactccagggccagtcaggttcttctcctc
Epas1_chr17_10063	Epas1_chr17_10063_subtile_shift_705_bp	chr17	87049001	87049271	+	agatcatgatagaatgtttaaaaagtgacttttgcagaacaaaggaccataccagagtaaaggctgtgtttatctgccctcctccacgaactggacacttgctaatccaattggctgactgcaatctggaagatagtgtgagttaatttccactgtgaacattgtggcttctagggaatcgcttgtactgtggttgtttagctgatttgggtaatgaggccaaactcaacgatgggactccagggccagtcaggttcttctcctctgtcc
Epas1_chr17_10063	Epas1_chr17_10063_subtile_shift_710_bp	chr17	87049006	87049276	+	atgatagaatgtttaaaaagtgacttttgcagaacaaaggaccataccagagtaaaggctgtgtttatctgccctcctccacgaactggacacttgctaatccaattggctgactgcaatctggaagatagtgtgagttaatttccactgtgaacattgtggcttctagggaatcgcttgtactgtggttgtttagctgatttgggtaatgaggccaaactcaacgatgggactccagggccagtcaggttcttctcctctgtcctgaga
Epas1_chr17_10063	Epas1_chr17_10063_subtile_shift_715_bp	chr17	87049011	87049281	+	agaatgtttaaaaagtgacttttgcagaacaaaggaccataccagagtaaaggctgtgtttatctgccctcctccacgaactggacacttgctaatccaattggctgactgcaatctggaagatagtgtgagttaatttccactgtgaacattgtggcttctagggaatcgcttgtactgtggttgtttagctgatttgggtaatgaggccaaactcaacgatgggactccagggccagtcaggttcttctcctctgtcctgagaccagt
Epas1_chr17_10063	Epas1_chr17_10063_subtile_shift_720_bp	chr17	87049016	87049286	+	gtttaaaaagtgacttttgcagaacaaaggaccataccagagtaaaggctgtgtttatctgccctcctccacgaactggacacttgctaatccaattggctgactgcaatctggaagatagtgtgagttaatttccactgtgaacattgtggcttctagggaatcgcttgtactgtggttgtttagctgatttgggtaatgaggccaaactcaacgatgggactccagggccagtcaggttcttctcctctgtcctgagaccagtgatgg
Epas1_chr17_10063	Epas1_chr17_10063_subtile_shift_725_bp	chr17	87049021	87049291	+	aaaagtgacttttgcagaacaaaggaccataccagagtaaaggctgtgtttatctgccctcctccacgaactggacacttgctaatccaattggctgactgcaatctggaagatagtgtgagttaatttccactgtgaacattgtggcttctagggaatcgcttgtactgtggttgtttagctgatttgggtaatgaggccaaactcaacgatgggactccagggccagtcaggttcttctcctctgtcctgagaccagtgatggctttg
Epas1_chr17_10063	Epas1_chr17_10063_subtile_shift_730_bp	chr17	87049026	87049296	+	tgacttttgcagaacaaaggaccataccagagtaaaggctgtgtttatctgccctcctccacgaactggacacttgctaatccaattggctgactgcaatctggaagatagtgtgagttaatttccactgtgaacattgtggcttctagggaatcgcttgtactgtggttgtttagctgatttgggtaatgaggccaaactcaacgatgggactccagggccagtcaggttcttctcctctgtcctgagaccagtgatggctttgaatat
Lamc1_chr1_12189	Lamc1_chr1_12189_subtile_shift_5_bp	chr1	153252099	153252369	-	ctcagctgacttaccatcaaccctttgaatttaaagctgggggtggagaggggtggggtctccgtttggaggaagaaacaaatattacttctctcattttagagtgtcttttggattttaagggctccctggcttcggagcacactgaggtcagacaaacttgttctgccttcactgcagttacagtaactaatggggtggggtgtttgaaagaaagaatagaatcacagccgtccagctgtgaaaatacaagatcagttaaatcctgct
Lamc1_chr1_12189	Lamc1_chr1_12189_subtile_shift_10_bp	chr1	153252104	153252374	-	tctccctcagctgacttaccatcaaccctttgaatttaaagctgggggtggagaggggtggggtctccgtttggaggaagaaacaaatattacttctctcattttagagtgtcttttggattttaagggctccctggcttcggagcacactgaggtcagacaaacttgttctgccttcactgcagttacagtaactaatggggtggggtgtttgaaagaaagaatagaatcacagccgtccagctgtgaaaatacaagatcagttaaatc
Lamc1_chr1_12189	Lamc1_chr1_12189_subtile_shift_15_bp	chr1	153252109	153252379	-	tagagtctccctcagctgacttaccatcaaccctttgaatttaaagctgggggtggagaggggtggggtctccgtttggaggaagaaacaaatattacttctctcattttagagtgtcttttggattttaagggctccctggcttcggagcacactgaggtcagacaaacttgttctgccttcactgcagttacagtaactaatggggtggggtgtttgaaagaaagaatagaatcacagccgtccagctgtgaaaatacaagatcagtt
Lamc1_chr1_12189	Lamc1_chr1_12189_subtile_shift_20_bp	chr1	153252114	153252384	-	tgggctagagtctccctcagctgacttaccatcaaccctttgaatttaaagctgggggtggagaggggtggggtctccgtttggaggaagaaacaaatattacttctctcattttagagtgtcttttggattttaagggctccctggcttcggagcacactgaggtcagacaaacttgttctgccttcactgcagttacagtaactaatggggtggggtgtttgaaagaaagaatagaatcacagccgtccagctgtgaaaatacaagat
Lamc1_chr1_12189	Lamc1_chr1_12189_subtile_shift_25_bp	chr1	153252119	153252389	-	aggtgtgggctagagtctccctcagctgacttaccatcaaccctttgaatttaaagctgggggtggagaggggtggggtctccgtttggaggaagaaacaaatattacttctctcattttagagtgtcttttggattttaagggctccctggcttcggagcacactgaggtcagacaaacttgttctgccttcactgcagttacagtaactaatggggtggggtgtttgaaagaaagaatagaatcacagccgtccagctgtgaaaatac
Lamc1_chr1_12189	Lamc1_chr1_12189_subtile_shift_30_bp	chr1	153252124	153252394	-	ttcacaggtgtgggctagagtctccctcagctgacttaccatcaaccctttgaatttaaagctgggggtggagaggggtggggtctccgtttggaggaagaaacaaatattacttctctcattttagagtgtcttttggattttaagggctccctggcttcggagcacactgaggtcagacaaacttgttctgccttcactgcagttacagtaactaatggggtggggtgtttgaaagaaagaatagaatcacagccgtccagctgtgaa
Lamc1_chr1_12189	Lamc1_chr1_12189_subtile_shift_35_bp	chr1	153252129	153252399	-	tggtgttcacaggtgtgggctagagtctccctcagctgacttaccatcaaccctttgaatttaaagctgggggtggagaggggtggggtctccgtttggaggaagaaacaaatattacttctctcattttagagtgtcttttggattttaagggctccctggcttcggagcacactgaggtcagacaaacttgttctgccttcactgcagttacagtaactaatggggtggggtgtttgaaagaaagaatagaatcacagccgtccagct
Lamc1_chr1_12189	Lamc1_chr1_12189_subtile_shift_40_bp	chr1	153252134	153252404	-	agcagtggtgttcacaggtgtgggctagagtctccctcagctgacttaccatcaaccctttgaatttaaagctgggggtggagaggggtggggtctccgtttggaggaagaaacaaatattacttctctcattttagagtgtcttttggattttaagggctccctggcttcggagcacactgaggtcagacaaacttgttctgccttcactgcagttacagtaactaatggggtggggtgtttgaaagaaagaatagaatcacagccgtc
Lamc1_chr1_12189	Lamc1_chr1_12189_subtile_shift_45_bp	chr1	153252139	153252409	-	aggggagcagtggtgttcacaggtgtgggctagagtctccctcagctgacttaccatcaaccctttgaatttaaagctgggggtggagaggggtggggtctccgtttggaggaagaaacaaatattacttctctcattttagagtgtcttttggattttaagggctccctggcttcggagcacactgaggtcagacaaacttgttctgccttcactgcagttacagtaactaatggggtggggtgtttgaaagaaagaatagaatcacag
Lamc1_chr1_12189	Lamc1_chr1_12189_subtile_shift_50_bp	chr1	153252144	153252414	-	cagtgaggggagcagtggtgttcacaggtgtgggctagagtctccctcagctgacttaccatcaaccctttgaatttaaagctgggggtggagaggggtggggtctccgtttggaggaagaaacaaatattacttctctcattttagagtgtcttttggattttaagggctccctggcttcggagcacactgaggtcagacaaacttgttctgccttcactgcagttacagtaactaatggggtggggtgtttgaaagaaagaatagaat
Lamc1_chr1_12189	Lamc1_chr1_12189_subtile_shift_55_bp	chr1	153252149	153252419	-	tgggacagtgaggggagcagtggtgttcacaggtgtgggctagagtctccctcagctgacttaccatcaaccctttgaatttaaagctgggggtggagaggggtggggtctccgtttggaggaagaaacaaatattacttctctcattttagagtgtcttttggattttaagggctccctggcttcggagcacactgaggtcagacaaacttgttctgccttcactgcagttacagtaactaatggggtggggtgtttgaaagaaagaat
Lamc1_chr1_12189	Lamc1_chr1_12189_subtile_shift_60_bp	chr1	153252154	153252424	-	cacaatgggacagtgaggggagcagtggtgttcacaggtgtgggctagagtctccctcagctgacttaccatcaaccctttgaatttaaagctgggggtggagaggggtggggtctccgtttggaggaagaaacaaatattacttctctcattttagagtgtcttttggattttaagggctccctggcttcggagcacactgaggtcagacaaacttgttctgccttcactgcagttacagtaactaatggggtggggtgtttgaaagaa
Lamc1_chr1_12189	Lamc1_chr1_12189_subtile_shift_65_bp	chr1	153252159	153252429	-	gtaaacacaatgggacagtgaggggagcagtggtgttcacaggtgtgggctagagtctccctcagctgacttaccatcaaccctttgaatttaaagctgggggtggagaggggtggggtctccgtttggaggaagaaacaaatattacttctctcattttagagtgtcttttggattttaagggctccctggcttcggagcacactgaggtcagacaaacttgttctgccttcactgcagttacagtaactaatggggtggggtgtttga
Lamc1_chr1_12189	Lamc1_chr1_12189_subtile_shift_70_bp	chr1	153252164	153252434	-	cacaagtaaacacaatgggacagtgaggggagcagtggtgttcacaggtgtgggctagagtctccctcagctgacttaccatcaaccctttgaatttaaagctgggggtggagaggggtggggtctccgtttggaggaagaaacaaatattacttctctcattttagagtgtcttttggattttaagggctccctggcttcggagcacactgaggtcagacaaacttgttctgccttcactgcagttacagtaactaatggggtggggtg
Lamc1_chr1_12189	Lamc1_chr1_12189_subtile_shift_75_bp	chr1	153252169	153252439	-	cttctcacaagtaaacacaatgggacagtgaggggagcagtggtgttcacaggtgtgggctagagtctccctcagctgacttaccatcaaccctttgaatttaaagctgggggtggagaggggtggggtctccgtttggaggaagaaacaaatattacttctctcattttagagtgtcttttggattttaagggctccctggcttcggagcacactgaggtcagacaaacttgttctgccttcactgcagttacagtaactaatggggtg
Lamc1_chr1_12189	Lamc1_chr1_12189_subtile_shift_80_bp	chr1	153252174	153252444	-	gattccttctcacaagtaaacacaatgggacagtgaggggagcagtggtgttcacaggtgtgggctagagtctccctcagctgacttaccatcaaccctttgaatttaaagctgggggtggagaggggtggggtctccgtttggaggaagaaacaaatattacttctctcattttagagtgtcttttggattttaagggctccctggcttcggagcacactgaggtcagacaaacttgttctgccttcactgcagttacagtaactaatg
Lamc1_chr1_12189	Lamc1_chr1_12189_subtile_shift_85_bp	chr1	153252179	153252449	-	tgggagattccttctcacaagtaaacacaatgggacagtgaggggagcagtggtgttcacaggtgtgggctagagtctccctcagctgacttaccatcaaccctttgaatttaaagctgggggtggagaggggtggggtctccgtttggaggaagaaacaaatattacttctctcattttagagtgtcttttggattttaagggctccctggcttcggagcacactgaggtcagacaaacttgttctgccttcactgcagttacagtaac
Lamc1_chr1_12189	Lamc1_chr1_12189_subtile_shift_90_bp	chr1	153252184	153252454	-	gcttttgggagattccttctcacaagtaaacacaatgggacagtgaggggagcagtggtgttcacaggtgtgggctagagtctccctcagctgacttaccatcaaccctttgaatttaaagctgggggtggagaggggtggggtctccgtttggaggaagaaacaaatattacttctctcattttagagtgtcttttggattttaagggctccctggcttcggagcacactgaggtcagacaaacttgttctgccttcactgcagttaca
Lamc1_chr1_12189	Lamc1_chr1_12189_subtile_shift_95_bp	chr1	153252189	153252459	-	tttttgcttttgggagattccttctcacaagtaaacacaatgggacagtgaggggagcagtggtgttcacaggtgtgggctagagtctccctcagctgacttaccatcaaccctttgaatttaaagctgggggtggagaggggtggggtctccgtttggaggaagaaacaaatattacttctctcattttagagtgtcttttggattttaagggctccctggcttcggagcacactgaggtcagacaaacttgttctgccttcactgcag
Lamc1_chr1_12189	Lamc1_chr1_12189_subtile_shift_100_bp	chr1	153252194	153252464	-	ttcgctttttgcttttgggagattccttctcacaagtaaacacaatgggacagtgaggggagcagtggtgttcacaggtgtgggctagagtctccctcagctgacttaccatcaaccctttgaatttaaagctgggggtggagaggggtggggtctccgtttggaggaagaaacaaatattacttctctcattttagagtgtcttttggattttaagggctccctggcttcggagcacactgaggtcagacaaacttgttctgccttcac
Lamc1_chr1_12189	Lamc1_chr1_12189_subtile_shift_105_bp	chr1	153252199	153252469	-	cgcttttcgctttttgcttttgggagattccttctcacaagtaaacacaatgggacagtgaggggagcagtggtgttcacaggtgtgggctagagtctccctcagctgacttaccatcaaccctttgaatttaaagctgggggtggagaggggtggggtctccgtttggaggaagaaacaaatattacttctctcattttagagtgtcttttggattttaagggctccctggcttcggagcacactgaggtcagacaaacttgttctgcc
Lamc1_chr1_12189	Lamc1_chr1_12189_subtile_shift_110_bp	chr1	153252204	153252474	-	gtgaacgcttttcgctttttgcttttgggagattccttctcacaagtaaacacaatgggacagtgaggggagcagtggtgttcacaggtgtgggctagagtctccctcagctgacttaccatcaaccctttgaatttaaagctgggggtggagaggggtggggtctccgtttggaggaagaaacaaatattacttctctcattttagagtgtcttttggattttaagggctccctggcttcggagcacactgaggtcagacaaacttgtt
Lamc1_chr1_12189	Lamc1_chr1_12189_subtile_shift_115_bp	chr1	153252209	153252479	-	gtggagtgaacgcttttcgctttttgcttttgggagattccttctcacaagtaaacacaatgggacagtgaggggagcagtggtgttcacaggtgtgggctagagtctccctcagctgacttaccatcaaccctttgaatttaaagctgggggtggagaggggtggggtctccgtttggaggaagaaacaaatattacttctctcattttagagtgtcttttggattttaagggctccctggcttcggagcacactgaggtcagacaaac
Lamc1_chr1_12189	Lamc1_chr1_12189_subtile_shift_120_bp	chr1	153252214	153252484	-	tcgaagtggagtgaacgcttttcgctttttgcttttgggagattccttctcacaagtaaacacaatgggacagtgaggggagcagtggtgttcacaggtgtgggctagagtctccctcagctgacttaccatcaaccctttgaatttaaagctgggggtggagaggggtggggtctccgtttggaggaagaaacaaatattacttctctcattttagagtgtcttttggattttaagggctccctggcttcggagcacactgaggtcaga
Lamc1_chr1_12189	Lamc1_chr1_12189_subtile_shift_125_bp	chr1	153252219	153252489	-	aaagctcgaagtggagtgaacgcttttcgctttttgcttttgggagattccttctcacaagtaaacacaatgggacagtgaggggagcagtggtgttcacaggtgtgggctagagtctccctcagctgacttaccatcaaccctttgaatttaaagctgggggtggagaggggtggggtctccgtttggaggaagaaacaaatattacttctctcattttagagtgtcttttggattttaagggctccctggcttcggagcacactgagg
Lamc1_chr1_12189	Lamc1_chr1_12189_subtile_shift_130_bp	chr1	153252224	153252494	-	gaacaaaagctcgaagtggagtgaacgcttttcgctttttgcttttgggagattccttctcacaagtaaacacaatgggacagtgaggggagcagtggtgttcacaggtgtgggctagagtctccctcagctgacttaccatcaaccctttgaatttaaagctgggggtggagaggggtggggtctccgtttggaggaagaaacaaatattacttctctcattttagagtgtcttttggattttaagggctccctggcttcggagcacac
Lamc1_chr1_12189	Lamc1_chr1_12189_subtile_shift_135_bp	chr1	153252229	153252499	-	tctgtgaacaaaagctcgaagtggagtgaacgcttttcgctttttgcttttgggagattccttctcacaagtaaacacaatgggacagtgaggggagcagtggtgttcacaggtgtgggctagagtctccctcagctgacttaccatcaaccctttgaatttaaagctgggggtggagaggggtggggtctccgtttggaggaagaaacaaatattacttctctcattttagagtgtcttttggattttaagggctccctggcttcggag
Lamc1_chr1_12189	Lamc1_chr1_12189_subtile_shift_140_bp	chr1	153252234	153252504	-	atacctctgtgaacaaaagctcgaagtggagtgaacgcttttcgctttttgcttttgggagattccttctcacaagtaaacacaatgggacagtgaggggagcagtggtgttcacaggtgtgggctagagtctccctcagctgacttaccatcaaccctttgaatttaaagctgggggtggagaggggtggggtctccgtttggaggaagaaacaaatattacttctctcattttagagtgtcttttggattttaagggctccctggctt
Lamc1_chr1_12189	Lamc1_chr1_12189_subtile_shift_145_bp	chr1	153252239	153252509	-	gtgtgatacctctgtgaacaaaagctcgaagtggagtgaacgcttttcgctttttgcttttgggagattccttctcacaagtaaacacaatgggacagtgaggggagcagtggtgttcacaggtgtgggctagagtctccctcagctgacttaccatcaaccctttgaatttaaagctgggggtggagaggggtggggtctccgtttggaggaagaaacaaatattacttctctcattttagagtgtcttttggattttaagggctccct
Lamc1_chr1_12189	Lamc1_chr1_12189_subtile_shift_150_bp	chr1	153252244	153252514	-	gctcagtgtgatacctctgtgaacaaaagctcgaagtggagtgaacgcttttcgctttttgcttttgggagattccttctcacaagtaaacacaatgggacagtgaggggagcagtggtgttcacaggtgtgggctagagtctccctcagctgacttaccatcaaccctttgaatttaaagctgggggtggagaggggtggggtctccgtttggaggaagaaacaaatattacttctctcattttagagtgtcttttggattttaagggc
Lamc1_chr1_12189	Lamc1_chr1_12189_subtile_shift_155_bp	chr1	153252249	153252519	-	ttcccgctcagtgtgatacctctgtgaacaaaagctcgaagtggagtgaacgcttttcgctttttgcttttgggagattccttctcacaagtaaacacaatgggacagtgaggggagcagtggtgttcacaggtgtgggctagagtctccctcagctgacttaccatcaaccctttgaatttaaagctgggggtggagaggggtggggtctccgtttggaggaagaaacaaatattacttctctcattttagagtgtcttttggatttta
Lamc1_chr1_12189	Lamc1_chr1_12189_subtile_shift_160_bp	chr1	153252254	153252524	-	ccacattcccgctcagtgtgatacctctgtgaacaaaagctcgaagtggagtgaacgcttttcgctttttgcttttgggagattccttctcacaagtaaacacaatgggacagtgaggggagcagtggtgttcacaggtgtgggctagagtctccctcagctgacttaccatcaaccctttgaatttaaagctgggggtggagaggggtggggtctccgtttggaggaagaaacaaatattacttctctcattttagagtgtcttttgga
Lamc1_chr1_12189	Lamc1_chr1_12189_subtile_shift_165_bp	chr1	153252259	153252529	-	cccacccacattcccgctcagtgtgatacctctgtgaacaaaagctcgaagtggagtgaacgcttttcgctttttgcttttgggagattccttctcacaagtaaacacaatgggacagtgaggggagcagtggtgttcacaggtgtgggctagagtctccctcagctgacttaccatcaaccctttgaatttaaagctgggggtggagaggggtggggtctccgtttggaggaagaaacaaatattacttctctcattttagagtgtctt
Lamc1_chr1_12189	Lamc1_chr1_12189_subtile_shift_170_bp	chr1	153252264	153252534	-	caaaccccacccacattcccgctcagtgtgatacctctgtgaacaaaagctcgaagtggagtgaacgcttttcgctttttgcttttgggagattccttctcacaagtaaacacaatgggacagtgaggggagcagtggtgttcacaggtgtgggctagagtctccctcagctgacttaccatcaaccctttgaatttaaagctgggggtggagaggggtggggtctccgtttggaggaagaaacaaatattacttctctcattttagagt
Lamc1_chr1_12189	Lamc1_chr1_12189_subtile_shift_175_bp	chr1	153252269	153252539	-	aaattcaaaccccacccacattcccgctcagtgtgatacctctgtgaacaaaagctcgaagtggagtgaacgcttttcgctttttgcttttgggagattccttctcacaagtaaacacaatgggacagtgaggggagcagtggtgttcacaggtgtgggctagagtctccctcagctgacttaccatcaaccctttgaatttaaagctgggggtggagaggggtggggtctccgtttggaggaagaaacaaatattacttctctcatttt
Lamc1_chr1_12189	Lamc1_chr1_12189_subtile_shift_180_bp	chr1	153252274	153252544	-	tttacaaattcaaaccccacccacattcccgctcagtgtgatacctctgtgaacaaaagctcgaagtggagtgaacgcttttcgctttttgcttttgggagattccttctcacaagtaaacacaatgggacagtgaggggagcagtggtgttcacaggtgtgggctagagtctccctcagctgacttaccatcaaccctttgaatttaaagctgggggtggagaggggtggggtctccgtttggaggaagaaacaaatattacttctctc
Lamc1_chr1_12189	Lamc1_chr1_12189_subtile_shift_185_bp	chr1	153252279	153252549	-	ggctttttacaaattcaaaccccacccacattcccgctcagtgtgatacctctgtgaacaaaagctcgaagtggagtgaacgcttttcgctttttgcttttgggagattccttctcacaagtaaacacaatgggacagtgaggggagcagtggtgttcacaggtgtgggctagagtctccctcagctgacttaccatcaaccctttgaatttaaagctgggggtggagaggggtggggtctccgtttggaggaagaaacaaatattactt
Lamc1_chr1_12189	Lamc1_chr1_12189_subtile_shift_190_bp	chr1	153252284	153252554	-	aatcaggctttttacaaattcaaaccccacccacattcccgctcagtgtgatacctctgtgaacaaaagctcgaagtggagtgaacgcttttcgctttttgcttttgggagattccttctcacaagtaaacacaatgggacagtgaggggagcagtggtgttcacaggtgtgggctagagtctccctcagctgacttaccatcaaccctttgaatttaaagctgggggtggagaggggtggggtctccgtttggaggaagaaacaaatat
Lamc1_chr1_12189	Lamc1_chr1_12189_subtile_shift_195_bp	chr1	153252289	153252559	-	aatttaatcaggctttttacaaattcaaaccccacccacattcccgctcagtgtgatacctctgtgaacaaaagctcgaagtggagtgaacgcttttcgctttttgcttttgggagattccttctcacaagtaaacacaatgggacagtgaggggagcagtggtgttcacaggtgtgggctagagtctccctcagctgacttaccatcaaccctttgaatttaaagctgggggtggagaggggtggggtctccgtttggaggaagaaaca
Lamc1_chr1_12189	Lamc1_chr1_12189_subtile_shift_200_bp	chr1	153252294	153252564	-	agataaatttaatcaggctttttacaaattcaaaccccacccacattcccgctcagtgtgatacctctgtgaacaaaagctcgaagtggagtgaacgcttttcgctttttgcttttgggagattccttctcacaagtaaacacaatgggacagtgaggggagcagtggtgttcacaggtgtgggctagagtctccctcagctgacttaccatcaaccctttgaatttaaagctgggggtggagaggggtggggtctccgtttggaggaag
Lamc1_chr1_12189	Lamc1_chr1_12189_subtile_shift_205_bp	chr1	153252299	153252569	-	attttagataaatttaatcaggctttttacaaattcaaaccccacccacattcccgctcagtgtgatacctctgtgaacaaaagctcgaagtggagtgaacgcttttcgctttttgcttttgggagattccttctcacaagtaaacacaatgggacagtgaggggagcagtggtgttcacaggtgtgggctagagtctccctcagctgacttaccatcaaccctttgaatttaaagctgggggtggagaggggtggggtctccgtttgga
Lamc1_chr1_12189	Lamc1_chr1_12189_subtile_shift_210_bp	chr1	153252304	153252574	-	ggattattttagataaatttaatcaggctttttacaaattcaaaccccacccacattcccgctcagtgtgatacctctgtgaacaaaagctcgaagtggagtgaacgcttttcgctttttgcttttgggagattccttctcacaagtaaacacaatgggacagtgaggggagcagtggtgttcacaggtgtgggctagagtctccctcagctgacttaccatcaaccctttgaatttaaagctgggggtggagaggggtggggtctccgt
Lamc1_chr1_12189	Lamc1_chr1_12189_subtile_shift_215_bp	chr1	153252309	153252579	-	ggataggattattttagataaatttaatcaggctttttacaaattcaaaccccacccacattcccgctcagtgtgatacctctgtgaacaaaagctcgaagtggagtgaacgcttttcgctttttgcttttgggagattccttctcacaagtaaacacaatgggacagtgaggggagcagtggtgttcacaggtgtgggctagagtctccctcagctgacttaccatcaaccctttgaatttaaagctgggggtggagaggggtggggtc
Lamc1_chr1_12189	Lamc1_chr1_12189_subtile_shift_220_bp	chr1	153252314	153252584	-	agataggataggattattttagataaatttaatcaggctttttacaaattcaaaccccacccacattcccgctcagtgtgatacctctgtgaacaaaagctcgaagtggagtgaacgcttttcgctttttgcttttgggagattccttctcacaagtaaacacaatgggacagtgaggggagcagtggtgttcacaggtgtgggctagagtctccctcagctgacttaccatcaaccctttgaatttaaagctgggggtggagaggggtg
Lamc1_chr1_12189	Lamc1_chr1_12189_subtile_shift_225_bp	chr1	153252319	153252589	-	caataagataggataggattattttagataaatttaatcaggctttttacaaattcaaaccccacccacattcccgctcagtgtgatacctctgtgaacaaaagctcgaagtggagtgaacgcttttcgctttttgcttttgggagattccttctcacaagtaaacacaatgggacagtgaggggagcagtggtgttcacaggtgtgggctagagtctccctcagctgacttaccatcaaccctttgaatttaaagctgggggtggagag
Lamc1_chr1_12189	Lamc1_chr1_12189_subtile_shift_230_bp	chr1	153252324	153252594	-	ggacccaataagataggataggattattttagataaatttaatcaggctttttacaaattcaaaccccacccacattcccgctcagtgtgatacctctgtgaacaaaagctcgaagtggagtgaacgcttttcgctttttgcttttgggagattccttctcacaagtaaacacaatgggacagtgaggggagcagtggtgttcacaggtgtgggctagagtctccctcagctgacttaccatcaaccctttgaatttaaagctgggggtg
Lamc1_chr1_12189	Lamc1_chr1_12189_subtile_shift_235_bp	chr1	153252329	153252599	-	attcaggacccaataagataggataggattattttagataaatttaatcaggctttttacaaattcaaaccccacccacattcccgctcagtgtgatacctctgtgaacaaaagctcgaagtggagtgaacgcttttcgctttttgcttttgggagattccttctcacaagtaaacacaatgggacagtgaggggagcagtggtgttcacaggtgtgggctagagtctccctcagctgacttaccatcaaccctttgaatttaaagctgg
Lamc1_chr1_12189	Lamc1_chr1_12189_subtile_shift_240_bp	chr1	153252334	153252604	-	gttgaattcaggacccaataagataggataggattattttagataaatttaatcaggctttttacaaattcaaaccccacccacattcccgctcagtgtgatacctctgtgaacaaaagctcgaagtggagtgaacgcttttcgctttttgcttttgggagattccttctcacaagtaaacacaatgggacagtgaggggagcagtggtgttcacaggtgtgggctagagtctccctcagctgacttaccatcaaccctttgaatttaaa
Lamc1_chr1_12189	Lamc1_chr1_12189_subtile_shift_245_bp	chr1	153252339	153252609	-	actgggttgaattcaggacccaataagataggataggattattttagataaatttaatcaggctttttacaaattcaaaccccacccacattcccgctcagtgtgatacctctgtgaacaaaagctcgaagtggagtgaacgcttttcgctttttgcttttgggagattccttctcacaagtaaacacaatgggacagtgaggggagcagtggtgttcacaggtgtgggctagagtctccctcagctgacttaccatcaaccctttgaat
Lamc1_chr1_12189	Lamc1_chr1_12189_subtile_shift_250_bp	chr1	153252344	153252614	-	aatggactgggttgaattcaggacccaataagataggataggattattttagataaatttaatcaggctttttacaaattcaaaccccacccacattcccgctcagtgtgatacctctgtgaacaaaagctcgaagtggagtgaacgcttttcgctttttgcttttgggagattccttctcacaagtaaacacaatgggacagtgaggggagcagtggtgttcacaggtgtgggctagagtctccctcagctgacttaccatcaaccctt
Lamc1_chr1_12189	Lamc1_chr1_12189_subtile_shift_255_bp	chr1	153252349	153252619	-	ttacgaatggactgggttgaattcaggacccaataagataggataggattattttagataaatttaatcaggctttttacaaattcaaaccccacccacattcccgctcagtgtgatacctctgtgaacaaaagctcgaagtggagtgaacgcttttcgctttttgcttttgggagattccttctcacaagtaaacacaatgggacagtgaggggagcagtggtgttcacaggtgtgggctagagtctccctcagctgacttaccatcaa
Lamc1_chr1_12189	Lamc1_chr1_12189_subtile_shift_260_bp	chr1	153252354	153252624	-	cttgcttacgaatggactgggttgaattcaggacccaataagataggataggattattttagataaatttaatcaggctttttacaaattcaaaccccacccacattcccgctcagtgtgatacctctgtgaacaaaagctcgaagtggagtgaacgcttttcgctttttgcttttgggagattccttctcacaagtaaacacaatgggacagtgaggggagcagtggtgttcacaggtgtgggctagagtctccctcagctgacttacc
Lamc1_chr1_12189	Lamc1_chr1_12189_subtile_shift_265_bp	chr1	153252359	153252629	-	agaatcttgcttacgaatggactgggttgaattcaggacccaataagataggataggattattttagataaatttaatcaggctttttacaaattcaaaccccacccacattcccgctcagtgtgatacctctgtgaacaaaagctcgaagtggagtgaacgcttttcgctttttgcttttgggagattccttctcacaagtaaacacaatgggacagtgaggggagcagtggtgttcacaggtgtgggctagagtctccctcagctgac
Lamc1_chr1_12189	Lamc1_chr1_12189_subtile_shift_270_bp	chr1	153252364	153252634	-	gtctaagaatcttgcttacgaatggactgggttgaattcaggacccaataagataggataggattattttagataaatttaatcaggctttttacaaattcaaaccccacccacattcccgctcagtgtgatacctctgtgaacaaaagctcgaagtggagtgaacgcttttcgctttttgcttttgggagattccttctcacaagtaaacacaatgggacagtgaggggagcagtggtgttcacaggtgtgggctagagtctccctcag
Lamc1_chr1_12189	Lamc1_chr1_12189_subtile_shift_275_bp	chr1	153252369	153252639	-	ggtttgtctaagaatcttgcttacgaatggactgggttgaattcaggacccaataagataggataggattattttagataaatttaatcaggctttttacaaattcaaaccccacccacattcccgctcagtgtgatacctctgtgaacaaaagctcgaagtggagtgaacgcttttcgctttttgcttttgggagattccttctcacaagtaaacacaatgggacagtgaggggagcagtggtgttcacaggtgtgggctagagtctcc
Lamc1_chr1_12189	Lamc1_chr1_12189_subtile_shift_280_bp	chr1	153252374	153252644	-	gagtgggtttgtctaagaatcttgcttacgaatggactgggttgaattcaggacccaataagataggataggattattttagataaatttaatcaggctttttacaaattcaaaccccacccacattcccgctcagtgtgatacctctgtgaacaaaagctcgaagtggagtgaacgcttttcgctttttgcttttgggagattccttctcacaagtaaacacaatgggacagtgaggggagcagtggtgttcacaggtgtgggctagag
Lamc1_chr1_12189	Lamc1_chr1_12189_subtile_shift_285_bp	chr1	153252379	153252649	-	acagtgagtgggtttgtctaagaatcttgcttacgaatggactgggttgaattcaggacccaataagataggataggattattttagataaatttaatcaggctttttacaaattcaaaccccacccacattcccgctcagtgtgatacctctgtgaacaaaagctcgaagtggagtgaacgcttttcgctttttgcttttgggagattccttctcacaagtaaacacaatgggacagtgaggggagcagtggtgttcacaggtgtgggc
Lamc1_chr1_12189	Lamc1_chr1_12189_subtile_shift_290_bp	chr1	153252384	153252654	-	tttaaacagtgagtgggtttgtctaagaatcttgcttacgaatggactgggttgaattcaggacccaataagataggataggattattttagataaatttaatcaggctttttacaaattcaaaccccacccacattcccgctcagtgtgatacctctgtgaacaaaagctcgaagtggagtgaacgcttttcgctttttgcttttgggagattccttctcacaagtaaacacaatgggacagtgaggggagcagtggtgttcacaggtg
Lamc1_chr1_12189	Lamc1_chr1_12189_subtile_shift_295_bp	chr1	153252389	153252659	-	gggattttaaacagtgagtgggtttgtctaagaatcttgcttacgaatggactgggttgaattcaggacccaataagataggataggattattttagataaatttaatcaggctttttacaaattcaaaccccacccacattcccgctcagtgtgatacctctgtgaacaaaagctcgaagtggagtgaacgcttttcgctttttgcttttgggagattccttctcacaagtaaacacaatgggacagtgaggggagcagtggtgttcac
Lamc1_chr1_12189	Lamc1_chr1_12189_subtile_shift_300_bp	chr1	153252394	153252664	-	cacaagggattttaaacagtgagtgggtttgtctaagaatcttgcttacgaatggactgggttgaattcaggacccaataagataggataggattattttagataaatttaatcaggctttttacaaattcaaaccccacccacattcccgctcagtgtgatacctctgtgaacaaaagctcgaagtggagtgaacgcttttcgctttttgcttttgggagattccttctcacaagtaaacacaatgggacagtgaggggagcagtggtg
Lamc1_chr1_12189	Lamc1_chr1_12189_subtile_shift_305_bp	chr1	153252399	153252669	-	tgcaacacaagggattttaaacagtgagtgggtttgtctaagaatcttgcttacgaatggactgggttgaattcaggacccaataagataggataggattattttagataaatttaatcaggctttttacaaattcaaaccccacccacattcccgctcagtgtgatacctctgtgaacaaaagctcgaagtggagtgaacgcttttcgctttttgcttttgggagattccttctcacaagtaaacacaatgggacagtgaggggagcag
Lamc1_chr1_12189	Lamc1_chr1_12189_subtile_shift_310_bp	chr1	153252404	153252674	-	taatttgcaacacaagggattttaaacagtgagtgggtttgtctaagaatcttgcttacgaatggactgggttgaattcaggacccaataagataggataggattattttagataaatttaatcaggctttttacaaattcaaaccccacccacattcccgctcagtgtgatacctctgtgaacaaaagctcgaagtggagtgaacgcttttcgctttttgcttttgggagattccttctcacaagtaaacacaatgggacagtgagggg
Lamc1_chr1_12189	Lamc1_chr1_12189_subtile_shift_315_bp	chr1	153252409	153252679	-	ctgtttaatttgcaacacaagggattttaaacagtgagtgggtttgtctaagaatcttgcttacgaatggactgggttgaattcaggacccaataagataggataggattattttagataaatttaatcaggctttttacaaattcaaaccccacccacattcccgctcagtgtgatacctctgtgaacaaaagctcgaagtggagtgaacgcttttcgctttttgcttttgggagattccttctcacaagtaaacacaatgggacagtg
Lamc1_chr1_12189	Lamc1_chr1_12189_subtile_shift_320_bp	chr1	153252414	153252684	-	ggtctctgtttaatttgcaacacaagggattttaaacagtgagtgggtttgtctaagaatcttgcttacgaatggactgggttgaattcaggacccaataagataggataggattattttagataaatttaatcaggctttttacaaattcaaaccccacccacattcccgctcagtgtgatacctctgtgaacaaaagctcgaagtggagtgaacgcttttcgctttttgcttttgggagattccttctcacaagtaaacacaatggga
Lamc1_chr1_12189	Lamc1_chr1_12189_subtile_shift_325_bp	chr1	153252419	153252689	-	tttatggtctctgtttaatttgcaacacaagggattttaaacagtgagtgggtttgtctaagaatcttgcttacgaatggactgggttgaattcaggacccaataagataggataggattattttagataaatttaatcaggctttttacaaattcaaaccccacccacattcccgctcagtgtgatacctctgtgaacaaaagctcgaagtggagtgaacgcttttcgctttttgcttttgggagattccttctcacaagtaaacacaa
Lamc1_chr1_12189	Lamc1_chr1_12189_subtile_shift_330_bp	chr1	153252424	153252694	-	gctggtttatggtctctgtttaatttgcaacacaagggattttaaacagtgagtgggtttgtctaagaatcttgcttacgaatggactgggttgaattcaggacccaataagataggataggattattttagataaatttaatcaggctttttacaaattcaaaccccacccacattcccgctcagtgtgatacctctgtgaacaaaagctcgaagtggagtgaacgcttttcgctttttgcttttgggagattccttctcacaagtaaa
Lamc1_chr1_12189	Lamc1_chr1_12189_subtile_shift_335_bp	chr1	153252429	153252699	-	actgggctggtttatggtctctgtttaatttgcaacacaagggattttaaacagtgagtgggtttgtctaagaatcttgcttacgaatggactgggttgaattcaggacccaataagataggataggattattttagataaatttaatcaggctttttacaaattcaaaccccacccacattcccgctcagtgtgatacctctgtgaacaaaagctcgaagtggagtgaacgcttttcgctttttgcttttgggagattccttctcacaa
Lamc1_chr1_12189	Lamc1_chr1_12189_subtile_shift_340_bp	chr1	153252434	153252704	-	ccaggactgggctggtttatggtctctgtttaatttgcaacacaagggattttaaacagtgagtgggtttgtctaagaatcttgcttacgaatggactgggttgaattcaggacccaataagataggataggattattttagataaatttaatcaggctttttacaaattcaaaccccacccacattcccgctcagtgtgatacctctgtgaacaaaagctcgaagtggagtgaacgcttttcgctttttgcttttgggagattccttct
Lamc1_chr1_12189	Lamc1_chr1_12189_subtile_shift_345_bp	chr1	153252439	153252709	-	acaagccaggactgggctggtttatggtctctgtttaatttgcaacacaagggattttaaacagtgagtgggtttgtctaagaatcttgcttacgaatggactgggttgaattcaggacccaataagataggataggattattttagataaatttaatcaggctttttacaaattcaaaccccacccacattcccgctcagtgtgatacctctgtgaacaaaagctcgaagtggagtgaacgcttttcgctttttgcttttgggagattc
Lamc1_chr1_12189	Lamc1_chr1_12189_subtile_shift_350_bp	chr1	153252444	153252714	-	atgacacaagccaggactgggctggtttatggtctctgtttaatttgcaacacaagggattttaaacagtgagtgggtttgtctaagaatcttgcttacgaatggactgggttgaattcaggacccaataagataggataggattattttagataaatttaatcaggctttttacaaattcaaaccccacccacattcccgctcagtgtgatacctctgtgaacaaaagctcgaagtggagtgaacgcttttcgctttttgcttttggga
Lamc1_chr1_12189	Lamc1_chr1_12189_subtile_shift_355_bp	chr1	153252449	153252719	-	cagagatgacacaagccaggactgggctggtttatggtctctgtttaatttgcaacacaagggattttaaacagtgagtgggtttgtctaagaatcttgcttacgaatggactgggttgaattcaggacccaataagataggataggattattttagataaatttaatcaggctttttacaaattcaaaccccacccacattcccgctcagtgtgatacctctgtgaacaaaagctcgaagtggagtgaacgcttttcgctttttgcttt
Lamc1_chr1_12189	Lamc1_chr1_12189_subtile_shift_360_bp	chr1	153252454	153252724	-	tgaatcagagatgacacaagccaggactgggctggtttatggtctctgtttaatttgcaacacaagggattttaaacagtgagtgggtttgtctaagaatcttgcttacgaatggactgggttgaattcaggacccaataagataggataggattattttagataaatttaatcaggctttttacaaattcaaaccccacccacattcccgctcagtgtgatacctctgtgaacaaaagctcgaagtggagtgaacgcttttcgcttttt
Lamc1_chr1_12189	Lamc1_chr1_12189_subtile_shift_365_bp	chr1	153252459	153252729	-	cagattgaatcagagatgacacaagccaggactgggctggtttatggtctctgtttaatttgcaacacaagggattttaaacagtgagtgggtttgtctaagaatcttgcttacgaatggactgggttgaattcaggacccaataagataggataggattattttagataaatttaatcaggctttttacaaattcaaaccccacccacattcccgctcagtgtgatacctctgtgaacaaaagctcgaagtggagtgaacgcttttcgc
Lamc1_chr1_12189	Lamc1_chr1_12189_subtile_shift_370_bp	chr1	153252464	153252734	-	gatagcagattgaatcagagatgacacaagccaggactgggctggtttatggtctctgtttaatttgcaacacaagggattttaaacagtgagtgggtttgtctaagaatcttgcttacgaatggactgggttgaattcaggacccaataagataggataggattattttagataaatttaatcaggctttttacaaattcaaaccccacccacattcccgctcagtgtgatacctctgtgaacaaaagctcgaagtggagtgaacgctt
Lamc1_chr1_12189	Lamc1_chr1_12189_subtile_shift_375_bp	chr1	153252469	153252739	-	taactgatagcagattgaatcagagatgacacaagccaggactgggctggtttatggtctctgtttaatttgcaacacaagggattttaaacagtgagtgggtttgtctaagaatcttgcttacgaatggactgggttgaattcaggacccaataagataggataggattattttagataaatttaatcaggctttttacaaattcaaaccccacccacattcccgctcagtgtgatacctctgtgaacaaaagctcgaagtggagtgaa
Lamc1_chr1_12189	Lamc1_chr1_12189_subtile_shift_380_bp	chr1	153252474	153252744	-	atatctaactgatagcagattgaatcagagatgacacaagccaggactgggctggtttatggtctctgtttaatttgcaacacaagggattttaaacagtgagtgggtttgtctaagaatcttgcttacgaatggactgggttgaattcaggacccaataagataggataggattattttagataaatttaatcaggctttttacaaattcaaaccccacccacattcccgctcagtgtgatacctctgtgaacaaaagctcgaagtgga
Lamc1_chr1_12189	Lamc1_chr1_12189_subtile_shift_385_bp	chr1	153252479	153252749	-	ctccaatatctaactgatagcagattgaatcagagatgacacaagccaggactgggctggtttatggtctctgtttaatttgcaacacaagggattttaaacagtgagtgggtttgtctaagaatcttgcttacgaatggactgggttgaattcaggacccaataagataggataggattattttagataaatttaatcaggctttttacaaattcaaaccccacccacattcccgctcagtgtgatacctctgtgaacaaaagctcgaa
Lamc1_chr1_12189	Lamc1_chr1_12189_subtile_shift_390_bp	chr1	153252484	153252754	-	tcctcctccaatatctaactgatagcagattgaatcagagatgacacaagccaggactgggctggtttatggtctctgtttaatttgcaacacaagggattttaaacagtgagtgggtttgtctaagaatcttgcttacgaatggactgggttgaattcaggacccaataagataggataggattattttagataaatttaatcaggctttttacaaattcaaaccccacccacattcccgctcagtgtgatacctctgtgaacaaaagc
Lamc1_chr1_12189	Lamc1_chr1_12189_subtile_shift_395_bp	chr1	153252489	153252759	-	aggaatcctcctccaatatctaactgatagcagattgaatcagagatgacacaagccaggactgggctggtttatggtctctgtttaatttgcaacacaagggattttaaacagtgagtgggtttgtctaagaatcttgcttacgaatggactgggttgaattcaggacccaataagataggataggattattttagataaatttaatcaggctttttacaaattcaaaccccacccacattcccgctcagtgtgatacctctgtgaaca
Lamc1_chr1_12189	Lamc1_chr1_12189_subtile_shift_400_bp	chr1	153252494	153252764	-	gcagcaggaatcctcctccaatatctaactgatagcagattgaatcagagatgacacaagccaggactgggctggtttatggtctctgtttaatttgcaacacaagggattttaaacagtgagtgggtttgtctaagaatcttgcttacgaatggactgggttgaattcaggacccaataagataggataggattattttagataaatttaatcaggctttttacaaattcaaaccccacccacattcccgctcagtgtgatacctctgt
Lamc1_chr1_12189	Lamc1_chr1_12189_subtile_shift_405_bp	chr1	153252499	153252769	-	gcaaagcagcaggaatcctcctccaatatctaactgatagcagattgaatcagagatgacacaagccaggactgggctggtttatggtctctgtttaatttgcaacacaagggattttaaacagtgagtgggtttgtctaagaatcttgcttacgaatggactgggttgaattcaggacccaataagataggataggattattttagataaatttaatcaggctttttacaaattcaaaccccacccacattcccgctcagtgtgatacc
Lamc1_chr1_12189	Lamc1_chr1_12189_subtile_shift_410_bp	chr1	153252504	153252774	-	acccagcaaagcagcaggaatcctcctccaatatctaactgatagcagattgaatcagagatgacacaagccaggactgggctggtttatggtctctgtttaatttgcaacacaagggattttaaacagtgagtgggtttgtctaagaatcttgcttacgaatggactgggttgaattcaggacccaataagataggataggattattttagataaatttaatcaggctttttacaaattcaaaccccacccacattcccgctcagtgtg
Lamc1_chr1_12189	Lamc1_chr1_12189_subtile_shift_415_bp	chr1	153252509	153252779	-	gacagacccagcaaagcagcaggaatcctcctccaatatctaactgatagcagattgaatcagagatgacacaagccaggactgggctggtttatggtctctgtttaatttgcaacacaagggattttaaacagtgagtgggtttgtctaagaatcttgcttacgaatggactgggttgaattcaggacccaataagataggataggattattttagataaatttaatcaggctttttacaaattcaaaccccacccacattcccgctca
Lamc1_chr1_12189	Lamc1_chr1_12189_subtile_shift_420_bp	chr1	153252514	153252784	-	aaattgacagacccagcaaagcagcaggaatcctcctccaatatctaactgatagcagattgaatcagagatgacacaagccaggactgggctggtttatggtctctgtttaatttgcaacacaagggattttaaacagtgagtgggtttgtctaagaatcttgcttacgaatggactgggttgaattcaggacccaataagataggataggattattttagataaatttaatcaggctttttacaaattcaaaccccacccacattccc
Lamc1_chr1_12189	Lamc1_chr1_12189_subtile_shift_425_bp	chr1	153252519	153252789	-	attaaaaattgacagacccagcaaagcagcaggaatcctcctccaatatctaactgatagcagattgaatcagagatgacacaagccaggactgggctggtttatggtctctgtttaatttgcaacacaagggattttaaacagtgagtgggtttgtctaagaatcttgcttacgaatggactgggttgaattcaggacccaataagataggataggattattttagataaatttaatcaggctttttacaaattcaaaccccacccaca
Lamc1_chr1_12189	Lamc1_chr1_12189_subtile_shift_430_bp	chr1	153252524	153252794	-	cttttattaaaaattgacagacccagcaaagcagcaggaatcctcctccaatatctaactgatagcagattgaatcagagatgacacaagccaggactgggctggtttatggtctctgtttaatttgcaacacaagggattttaaacagtgagtgggtttgtctaagaatcttgcttacgaatggactgggttgaattcaggacccaataagataggataggattattttagataaatttaatcaggctttttacaaattcaaaccccac
Lamc1_chr1_12189	Lamc1_chr1_12189_subtile_shift_435_bp	chr1	153252529	153252799	-	caggccttttattaaaaattgacagacccagcaaagcagcaggaatcctcctccaatatctaactgatagcagattgaatcagagatgacacaagccaggactgggctggtttatggtctctgtttaatttgcaacacaagggattttaaacagtgagtgggtttgtctaagaatcttgcttacgaatggactgggttgaattcaggacccaataagataggataggattattttagataaatttaatcaggctttttacaaattcaaac
Lamc1_chr1_12189	Lamc1_chr1_12189_subtile_shift_440_bp	chr1	153252534	153252804	-	caattcaggccttttattaaaaattgacagacccagcaaagcagcaggaatcctcctccaatatctaactgatagcagattgaatcagagatgacacaagccaggactgggctggtttatggtctctgtttaatttgcaacacaagggattttaaacagtgagtgggtttgtctaagaatcttgcttacgaatggactgggttgaattcaggacccaataagataggataggattattttagataaatttaatcaggctttttacaaatt
Lamc1_chr1_12189	Lamc1_chr1_12189_subtile_shift_445_bp	chr1	153252539	153252809	-	cagagcaattcaggccttttattaaaaattgacagacccagcaaagcagcaggaatcctcctccaatatctaactgatagcagattgaatcagagatgacacaagccaggactgggctggtttatggtctctgtttaatttgcaacacaagggattttaaacagtgagtgggtttgtctaagaatcttgcttacgaatggactgggttgaattcaggacccaataagataggataggattattttagataaatttaatcaggctttttac
Lamc1_chr1_12189	Lamc1_chr1_12189_subtile_shift_450_bp	chr1	153252544	153252814	-	acactcagagcaattcaggccttttattaaaaattgacagacccagcaaagcagcaggaatcctcctccaatatctaactgatagcagattgaatcagagatgacacaagccaggactgggctggtttatggtctctgtttaatttgcaacacaagggattttaaacagtgagtgggtttgtctaagaatcttgcttacgaatggactgggttgaattcaggacccaataagataggataggattattttagataaatttaatcaggctt
Lamc1_chr1_12189	Lamc1_chr1_12189_subtile_shift_455_bp	chr1	153252549	153252819	-	ccgagacactcagagcaattcaggccttttattaaaaattgacagacccagcaaagcagcaggaatcctcctccaatatctaactgatagcagattgaatcagagatgacacaagccaggactgggctggtttatggtctctgtttaatttgcaacacaagggattttaaacagtgagtgggtttgtctaagaatcttgcttacgaatggactgggttgaattcaggacccaataagataggataggattattttagataaatttaatca
Lamc1_chr1_12189	Lamc1_chr1_12189_subtile_shift_460_bp	chr1	153252554	153252824	-	agattccgagacactcagagcaattcaggccttttattaaaaattgacagacccagcaaagcagcaggaatcctcctccaatatctaactgatagcagattgaatcagagatgacacaagccaggactgggctggtttatggtctctgtttaatttgcaacacaagggattttaaacagtgagtgggtttgtctaagaatcttgcttacgaatggactgggttgaattcaggacccaataagataggataggattattttagataaattt
Lamc1_chr1_12189	Lamc1_chr1_12189_subtile_shift_465_bp	chr1	153252559	153252829	-	acagaagattccgagacactcagagcaattcaggccttttattaaaaattgacagacccagcaaagcagcaggaatcctcctccaatatctaactgatagcagattgaatcagagatgacacaagccaggactgggctggtttatggtctctgtttaatttgcaacacaagggattttaaacagtgagtgggtttgtctaagaatcttgcttacgaatggactgggttgaattcaggacccaataagataggataggattattttagata
Lamc1_chr1_12189	Lamc1_chr1_12189_subtile_shift_470_bp	chr1	153252564	153252834	-	gagaaacagaagattccgagacactcagagcaattcaggccttttattaaaaattgacagacccagcaaagcagcaggaatcctcctccaatatctaactgatagcagattgaatcagagatgacacaagccaggactgggctggtttatggtctctgtttaatttgcaacacaagggattttaaacagtgagtgggtttgtctaagaatcttgcttacgaatggactgggttgaattcaggacccaataagataggataggattatttt
Lamc1_chr1_12189	Lamc1_chr1_12189_subtile_shift_475_bp	chr1	153252569	153252839	-	taaaagagaaacagaagattccgagacactcagagcaattcaggccttttattaaaaattgacagacccagcaaagcagcaggaatcctcctccaatatctaactgatagcagattgaatcagagatgacacaagccaggactgggctggtttatggtctctgtttaatttgcaacacaagggattttaaacagtgagtgggtttgtctaagaatcttgcttacgaatggactgggttgaattcaggacccaataagataggataggatt
Lamc1_chr1_12189	Lamc1_chr1_12189_subtile_shift_480_bp	chr1	153252574	153252844	-	atcactaaaagagaaacagaagattccgagacactcagagcaattcaggccttttattaaaaattgacagacccagcaaagcagcaggaatcctcctccaatatctaactgatagcagattgaatcagagatgacacaagccaggactgggctggtttatggtctctgtttaatttgcaacacaagggattttaaacagtgagtgggtttgtctaagaatcttgcttacgaatggactgggttgaattcaggacccaataagataggata
Lamc1_chr1_12189	Lamc1_chr1_12189_subtile_shift_485_bp	chr1	153252579	153252849	-	tgcttatcactaaaagagaaacagaagattccgagacactcagagcaattcaggccttttattaaaaattgacagacccagcaaagcagcaggaatcctcctccaatatctaactgatagcagattgaatcagagatgacacaagccaggactgggctggtttatggtctctgtttaatttgcaacacaagggattttaaacagtgagtgggtttgtctaagaatcttgcttacgaatggactgggttgaattcaggacccaataagata
Lamc1_chr1_12189	Lamc1_chr1_12189_subtile_shift_490_bp	chr1	153252584	153252854	-	tgttttgcttatcactaaaagagaaacagaagattccgagacactcagagcaattcaggccttttattaaaaattgacagacccagcaaagcagcaggaatcctcctccaatatctaactgatagcagattgaatcagagatgacacaagccaggactgggctggtttatggtctctgtttaatttgcaacacaagggattttaaacagtgagtgggtttgtctaagaatcttgcttacgaatggactgggttgaattcaggacccaata
Lamc1_chr1_12189	Lamc1_chr1_12189_subtile_shift_495_bp	chr1	153252589	153252859	-	agacgtgttttgcttatcactaaaagagaaacagaagattccgagacactcagagcaattcaggccttttattaaaaattgacagacccagcaaagcagcaggaatcctcctccaatatctaactgatagcagattgaatcagagatgacacaagccaggactgggctggtttatggtctctgtttaatttgcaacacaagggattttaaacagtgagtgggtttgtctaagaatcttgcttacgaatggactgggttgaattcaggacc
Lamc1_chr1_12189	Lamc1_chr1_12189_subtile_shift_500_bp	chr1	153252594	153252864	-	tcaacagacgtgttttgcttatcactaaaagagaaacagaagattccgagacactcagagcaattcaggccttttattaaaaattgacagacccagcaaagcagcaggaatcctcctccaatatctaactgatagcagattgaatcagagatgacacaagccaggactgggctggtttatggtctctgtttaatttgcaacacaagggattttaaacagtgagtgggtttgtctaagaatcttgcttacgaatggactgggttgaattca
Lamc1_chr1_12189	Lamc1_chr1_12189_subtile_shift_505_bp	chr1	153252599	153252869	-	ggcattcaacagacgtgttttgcttatcactaaaagagaaacagaagattccgagacactcagagcaattcaggccttttattaaaaattgacagacccagcaaagcagcaggaatcctcctccaatatctaactgatagcagattgaatcagagatgacacaagccaggactgggctggtttatggtctctgtttaatttgcaacacaagggattttaaacagtgagtgggtttgtctaagaatcttgcttacgaatggactgggttga
Lamc1_chr1_12189	Lamc1_chr1_12189_subtile_shift_510_bp	chr1	153252604	153252874	-	tcctaggcattcaacagacgtgttttgcttatcactaaaagagaaacagaagattccgagacactcagagcaattcaggccttttattaaaaattgacagacccagcaaagcagcaggaatcctcctccaatatctaactgatagcagattgaatcagagatgacacaagccaggactgggctggtttatggtctctgtttaatttgcaacacaagggattttaaacagtgagtgggtttgtctaagaatcttgcttacgaatggactgg
Lamc1_chr1_12189	Lamc1_chr1_12189_subtile_shift_515_bp	chr1	153252609	153252879	-	tagaatcctaggcattcaacagacgtgttttgcttatcactaaaagagaaacagaagattccgagacactcagagcaattcaggccttttattaaaaattgacagacccagcaaagcagcaggaatcctcctccaatatctaactgatagcagattgaatcagagatgacacaagccaggactgggctggtttatggtctctgtttaatttgcaacacaagggattttaaacagtgagtgggtttgtctaagaatcttgcttacgaatgg
Lamc1_chr1_12189	Lamc1_chr1_12189_subtile_shift_520_bp	chr1	153252614	153252884	-	agtgttagaatcctaggcattcaacagacgtgttttgcttatcactaaaagagaaacagaagattccgagacactcagagcaattcaggccttttattaaaaattgacagacccagcaaagcagcaggaatcctcctccaatatctaactgatagcagattgaatcagagatgacacaagccaggactgggctggtttatggtctctgtttaatttgcaacacaagggattttaaacagtgagtgggtttgtctaagaatcttgcttacg
Lamc1_chr1_12189	Lamc1_chr1_12189_subtile_shift_525_bp	chr1	153252619	153252889	-	ctatcagtgttagaatcctaggcattcaacagacgtgttttgcttatcactaaaagagaaacagaagattccgagacactcagagcaattcaggccttttattaaaaattgacagacccagcaaagcagcaggaatcctcctccaatatctaactgatagcagattgaatcagagatgacacaagccaggactgggctggtttatggtctctgtttaatttgcaacacaagggattttaaacagtgagtgggtttgtctaagaatcttgc
Lamc1_chr1_12189	Lamc1_chr1_12189_subtile_shift_530_bp	chr1	153252624	153252894	-	tctctctatcagtgttagaatcctaggcattcaacagacgtgttttgcttatcactaaaagagaaacagaagattccgagacactcagagcaattcaggccttttattaaaaattgacagacccagcaaagcagcaggaatcctcctccaatatctaactgatagcagattgaatcagagatgacacaagccaggactgggctggtttatggtctctgtttaatttgcaacacaagggattttaaacagtgagtgggtttgtctaagaat
Lamc1_chr1_12189	Lamc1_chr1_12189_subtile_shift_535_bp	chr1	153252629	153252899	-	ggctgtctctctatcagtgttagaatcctaggcattcaacagacgtgttttgcttatcactaaaagagaaacagaagattccgagacactcagagcaattcaggccttttattaaaaattgacagacccagcaaagcagcaggaatcctcctccaatatctaactgatagcagattgaatcagagatgacacaagccaggactgggctggtttatggtctctgtttaatttgcaacacaagggattttaaacagtgagtgggtttgtcta
Lamc1_chr1_12189	Lamc1_chr1_12189_subtile_shift_540_bp	chr1	153252634	153252904	-	gtaaaggctgtctctctatcagtgttagaatcctaggcattcaacagacgtgttttgcttatcactaaaagagaaacagaagattccgagacactcagagcaattcaggccttttattaaaaattgacagacccagcaaagcagcaggaatcctcctccaatatctaactgatagcagattgaatcagagatgacacaagccaggactgggctggtttatggtctctgtttaatttgcaacacaagggattttaaacagtgagtgggttt
Lamc1_chr1_12189	Lamc1_chr1_12189_subtile_shift_545_bp	chr1	153252639	153252909	-	ttggggtaaaggctgtctctctatcagtgttagaatcctaggcattcaacagacgtgttttgcttatcactaaaagagaaacagaagattccgagacactcagagcaattcaggccttttattaaaaattgacagacccagcaaagcagcaggaatcctcctccaatatctaactgatagcagattgaatcagagatgacacaagccaggactgggctggtttatggtctctgtttaatttgcaacacaagggattttaaacagtgagtg
Lamc1_chr1_12189	Lamc1_chr1_12189_subtile_shift_550_bp	chr1	153252644	153252914	-	gagtattggggtaaaggctgtctctctatcagtgttagaatcctaggcattcaacagacgtgttttgcttatcactaaaagagaaacagaagattccgagacactcagagcaattcaggccttttattaaaaattgacagacccagcaaagcagcaggaatcctcctccaatatctaactgatagcagattgaatcagagatgacacaagccaggactgggctggtttatggtctctgtttaatttgcaacacaagggattttaaacagt
Lamc1_chr1_12189	Lamc1_chr1_12189_subtile_shift_555_bp	chr1	153252649	153252919	-	cagaagagtattggggtaaaggctgtctctctatcagtgttagaatcctaggcattcaacagacgtgttttgcttatcactaaaagagaaacagaagattccgagacactcagagcaattcaggccttttattaaaaattgacagacccagcaaagcagcaggaatcctcctccaatatctaactgatagcagattgaatcagagatgacacaagccaggactgggctggtttatggtctctgtttaatttgcaacacaagggattttaa
Lamc1_chr1_12189	Lamc1_chr1_12189_subtile_shift_560_bp	chr1	153252654	153252924	-	aatctcagaagagtattggggtaaaggctgtctctctatcagtgttagaatcctaggcattcaacagacgtgttttgcttatcactaaaagagaaacagaagattccgagacactcagagcaattcaggccttttattaaaaattgacagacccagcaaagcagcaggaatcctcctccaatatctaactgatagcagattgaatcagagatgacacaagccaggactgggctggtttatggtctctgtttaatttgcaacacaagggat
Lamc1_chr1_12189	Lamc1_chr1_12189_subtile_shift_565_bp	chr1	153252659	153252929	-	gacgtaatctcagaagagtattggggtaaaggctgtctctctatcagtgttagaatcctaggcattcaacagacgtgttttgcttatcactaaaagagaaacagaagattccgagacactcagagcaattcaggccttttattaaaaattgacagacccagcaaagcagcaggaatcctcctccaatatctaactgatagcagattgaatcagagatgacacaagccaggactgggctggtttatggtctctgtttaatttgcaacacaa
Lamc1_chr1_12189	Lamc1_chr1_12189_subtile_shift_570_bp	chr1	153252664	153252934	-	actatgacgtaatctcagaagagtattggggtaaaggctgtctctctatcagtgttagaatcctaggcattcaacagacgtgttttgcttatcactaaaagagaaacagaagattccgagacactcagagcaattcaggccttttattaaaaattgacagacccagcaaagcagcaggaatcctcctccaatatctaactgatagcagattgaatcagagatgacacaagccaggactgggctggtttatggtctctgtttaatttgcaa
Lamc1_chr1_12189	Lamc1_chr1_12189_subtile_shift_575_bp	chr1	153252669	153252939	-	ttgtcactatgacgtaatctcagaagagtattggggtaaaggctgtctctctatcagtgttagaatcctaggcattcaacagacgtgttttgcttatcactaaaagagaaacagaagattccgagacactcagagcaattcaggccttttattaaaaattgacagacccagcaaagcagcaggaatcctcctccaatatctaactgatagcagattgaatcagagatgacacaagccaggactgggctggtttatggtctctgtttaatt
Lamc1_chr1_12189	Lamc1_chr1_12189_subtile_shift_580_bp	chr1	153252674	153252944	-	ggcccttgtcactatgacgtaatctcagaagagtattggggtaaaggctgtctctctatcagtgttagaatcctaggcattcaacagacgtgttttgcttatcactaaaagagaaacagaagattccgagacactcagagcaattcaggccttttattaaaaattgacagacccagcaaagcagcaggaatcctcctccaatatctaactgatagcagattgaatcagagatgacacaagccaggactgggctggtttatggtctctgtt
Lamc1_chr1_12189	Lamc1_chr1_12189_subtile_shift_585_bp	chr1	153252679	153252949	-	attcgggcccttgtcactatgacgtaatctcagaagagtattggggtaaaggctgtctctctatcagtgttagaatcctaggcattcaacagacgtgttttgcttatcactaaaagagaaacagaagattccgagacactcagagcaattcaggccttttattaaaaattgacagacccagcaaagcagcaggaatcctcctccaatatctaactgatagcagattgaatcagagatgacacaagccaggactgggctggtttatggtct
Lamc1_chr1_12189	Lamc1_chr1_12189_subtile_shift_590_bp	chr1	153252684	153252954	-	agactattcgggcccttgtcactatgacgtaatctcagaagagtattggggtaaaggctgtctctctatcagtgttagaatcctaggcattcaacagacgtgttttgcttatcactaaaagagaaacagaagattccgagacactcagagcaattcaggccttttattaaaaattgacagacccagcaaagcagcaggaatcctcctccaatatctaactgatagcagattgaatcagagatgacacaagccaggactgggctggtttat
Sox2_chr3_2007__DHS24_Brosh2022	Sox2_chr3_2007__DHS24_Brosh2022_subtile_shift_5_bp	chr3	34811727	34811997	+	ttacatttccaatgctataccaaaagtcccccatacccacccaacgtacatgtttttgtcttcctctataaatcatcagcttgccaaaggcagtgagataatttccttgtgtccagctataaagtcacctggtgcctggggaagttcctgctcagggccagctcagagtctccgcttctcacaaaacaaaatgactaagagtttctccattttaagtttgccttgtgagctcaggagaagtcgctgcaaagggttgtctccaggcctgtc
Sox2_chr3_2007__DHS24_Brosh2022	Sox2_chr3_2007__DHS24_Brosh2022_subtile_shift_10_bp	chr3	34811732	34812002	+	tttccaatgctataccaaaagtcccccatacccacccaacgtacatgtttttgtcttcctctataaatcatcagcttgccaaaggcagtgagataatttccttgtgtccagctataaagtcacctggtgcctggggaagttcctgctcagggccagctcagagtctccgcttctcacaaaacaaaatgactaagagtttctccattttaagtttgccttgtgagctcaggagaagtcgctgcaaagggttgtctccaggcctgtctccac
Sox2_chr3_2007__DHS24_Brosh2022	Sox2_chr3_2007__DHS24_Brosh2022_subtile_shift_15_bp	chr3	34811737	34812007	+	aatgctataccaaaagtcccccatacccacccaacgtacatgtttttgtcttcctctataaatcatcagcttgccaaaggcagtgagataatttccttgtgtccagctataaagtcacctggtgcctggggaagttcctgctcagggccagctcagagtctccgcttctcacaaaacaaaatgactaagagtttctccattttaagtttgccttgtgagctcaggagaagtcgctgcaaagggttgtctccaggcctgtctccaccaacg
Sox2_chr3_2007__DHS24_Brosh2022	Sox2_chr3_2007__DHS24_Brosh2022_subtile_shift_20_bp	chr3	34811742	34812012	+	tataccaaaagtcccccatacccacccaacgtacatgtttttgtcttcctctataaatcatcagcttgccaaaggcagtgagataatttccttgtgtccagctataaagtcacctggtgcctggggaagttcctgctcagggccagctcagagtctccgcttctcacaaaacaaaatgactaagagtttctccattttaagtttgccttgtgagctcaggagaagtcgctgcaaagggttgtctccaggcctgtctccaccaacgaaaac
Sox2_chr3_2007__DHS24_Brosh2022	Sox2_chr3_2007__DHS24_Brosh2022_subtile_shift_25_bp	chr3	34811747	34812017	+	caaaagtcccccatacccacccaacgtacatgtttttgtcttcctctataaatcatcagcttgccaaaggcagtgagataatttccttgtgtccagctataaagtcacctggtgcctggggaagttcctgctcagggccagctcagagtctccgcttctcacaaaacaaaatgactaagagtttctccattttaagtttgccttgtgagctcaggagaagtcgctgcaaagggttgtctccaggcctgtctccaccaacgaaaacctggg
Sox2_chr3_2007__DHS24_Brosh2022	Sox2_chr3_2007__DHS24_Brosh2022_subtile_shift_30_bp	chr3	34811752	34812022	+	gtcccccatacccacccaacgtacatgtttttgtcttcctctataaatcatcagcttgccaaaggcagtgagataatttccttgtgtccagctataaagtcacctggtgcctggggaagttcctgctcagggccagctcagagtctccgcttctcacaaaacaaaatgactaagagtttctccattttaagtttgccttgtgagctcaggagaagtcgctgcaaagggttgtctccaggcctgtctccaccaacgaaaacctgggttcgg
Sox2_chr3_2007__DHS24_Brosh2022	Sox2_chr3_2007__DHS24_Brosh2022_subtile_shift_35_bp	chr3	34811757	34812027	+	ccatacccacccaacgtacatgtttttgtcttcctctataaatcatcagcttgccaaaggcagtgagataatttccttgtgtccagctataaagtcacctggtgcctggggaagttcctgctcagggccagctcagagtctccgcttctcacaaaacaaaatgactaagagtttctccattttaagtttgccttgtgagctcaggagaagtcgctgcaaagggttgtctccaggcctgtctccaccaacgaaaacctgggttcggaggtg
Sox2_chr3_2007__DHS24_Brosh2022	Sox2_chr3_2007__DHS24_Brosh2022_subtile_shift_40_bp	chr3	34811762	34812032	+	cccacccaacgtacatgtttttgtcttcctctataaatcatcagcttgccaaaggcagtgagataatttccttgtgtccagctataaagtcacctggtgcctggggaagttcctgctcagggccagctcagagtctccgcttctcacaaaacaaaatgactaagagtttctccattttaagtttgccttgtgagctcaggagaagtcgctgcaaagggttgtctccaggcctgtctccaccaacgaaaacctgggttcggaggtgcagtc
Sox2_chr3_2007__DHS24_Brosh2022	Sox2_chr3_2007__DHS24_Brosh2022_subtile_shift_45_bp	chr3	34811767	34812037	+	ccaacgtacatgtttttgtcttcctctataaatcatcagcttgccaaaggcagtgagataatttccttgtgtccagctataaagtcacctggtgcctggggaagttcctgctcagggccagctcagagtctccgcttctcacaaaacaaaatgactaagagtttctccattttaagtttgccttgtgagctcaggagaagtcgctgcaaagggttgtctccaggcctgtctccaccaacgaaaacctgggttcggaggtgcagtcaggaa
Sox2_chr3_2007__DHS24_Brosh2022	Sox2_chr3_2007__DHS24_Brosh2022_subtile_shift_50_bp	chr3	34811772	34812042	+	gtacatgtttttgtcttcctctataaatcatcagcttgccaaaggcagtgagataatttccttgtgtccagctataaagtcacctggtgcctggggaagttcctgctcagggccagctcagagtctccgcttctcacaaaacaaaatgactaagagtttctccattttaagtttgccttgtgagctcaggagaagtcgctgcaaagggttgtctccaggcctgtctccaccaacgaaaacctgggttcggaggtgcagtcaggaagaggc
Sox2_chr3_2007__DHS24_Brosh2022	Sox2_chr3_2007__DHS24_Brosh2022_subtile_shift_55_bp	chr3	34811777	34812047	+	tgtttttgtcttcctctataaatcatcagcttgccaaaggcagtgagataatttccttgtgtccagctataaagtcacctggtgcctggggaagttcctgctcagggccagctcagagtctccgcttctcacaaaacaaaatgactaagagtttctccattttaagtttgccttgtgagctcaggagaagtcgctgcaaagggttgtctccaggcctgtctccaccaacgaaaacctgggttcggaggtgcagtcaggaagaggcgtaag
Sox2_chr3_2007__DHS24_Brosh2022	Sox2_chr3_2007__DHS24_Brosh2022_subtile_shift_60_bp	chr3	34811782	34812052	+	ttgtcttcctctataaatcatcagcttgccaaaggcagtgagataatttccttgtgtccagctataaagtcacctggtgcctggggaagttcctgctcagggccagctcagagtctccgcttctcacaaaacaaaatgactaagagtttctccattttaagtttgccttgtgagctcaggagaagtcgctgcaaagggttgtctccaggcctgtctccaccaacgaaaacctgggttcggaggtgcagtcaggaagaggcgtaagactga
Sox2_chr3_2007__DHS24_Brosh2022	Sox2_chr3_2007__DHS24_Brosh2022_subtile_shift_65_bp	chr3	34811787	34812057	+	ttcctctataaatcatcagcttgccaaaggcagtgagataatttccttgtgtccagctataaagtcacctggtgcctggggaagttcctgctcagggccagctcagagtctccgcttctcacaaaacaaaatgactaagagtttctccattttaagtttgccttgtgagctcaggagaagtcgctgcaaagggttgtctccaggcctgtctccaccaacgaaaacctgggttcggaggtgcagtcaggaagaggcgtaagactgagtccg
Sox2_chr3_2007__DHS24_Brosh2022	Sox2_chr3_2007__DHS24_Brosh2022_subtile_shift_70_bp	chr3	34811792	34812062	+	ctataaatcatcagcttgccaaaggcagtgagataatttccttgtgtccagctataaagtcacctggtgcctggggaagttcctgctcagggccagctcagagtctccgcttctcacaaaacaaaatgactaagagtttctccattttaagtttgccttgtgagctcaggagaagtcgctgcaaagggttgtctccaggcctgtctccaccaacgaaaacctgggttcggaggtgcagtcaggaagaggcgtaagactgagtccgagcca
Sox2_chr3_2007__DHS24_Brosh2022	Sox2_chr3_2007__DHS24_Brosh2022_subtile_shift_75_bp	chr3	34811797	34812067	+	aatcatcagcttgccaaaggcagtgagataatttccttgtgtccagctataaagtcacctggtgcctggggaagttcctgctcagggccagctcagagtctccgcttctcacaaaacaaaatgactaagagtttctccattttaagtttgccttgtgagctcaggagaagtcgctgcaaagggttgtctccaggcctgtctccaccaacgaaaacctgggttcggaggtgcagtcaggaagaggcgtaagactgagtccgagccaggatg
Sox2_chr3_2007__DHS24_Brosh2022	Sox2_chr3_2007__DHS24_Brosh2022_subtile_shift_80_bp	chr3	34811802	34812072	+	tcagcttgccaaaggcagtgagataatttccttgtgtccagctataaagtcacctggtgcctggggaagttcctgctcagggccagctcagagtctccgcttctcacaaaacaaaatgactaagagtttctccattttaagtttgccttgtgagctcaggagaagtcgctgcaaagggttgtctccaggcctgtctccaccaacgaaaacctgggttcggaggtgcagtcaggaagaggcgtaagactgagtccgagccaggatgactgg
Sox2_chr3_2007__DHS24_Brosh2022	Sox2_chr3_2007__DHS24_Brosh2022_subtile_shift_85_bp	chr3	34811807	34812077	+	ttgccaaaggcagtgagataatttccttgtgtccagctataaagtcacctggtgcctggggaagttcctgctcagggccagctcagagtctccgcttctcacaaaacaaaatgactaagagtttctccattttaagtttgccttgtgagctcaggagaagtcgctgcaaagggttgtctccaggcctgtctccaccaacgaaaacctgggttcggaggtgcagtcaggaagaggcgtaagactgagtccgagccaggatgactggcaacc
Sox2_chr3_2007__DHS24_Brosh2022	Sox2_chr3_2007__DHS24_Brosh2022_subtile_shift_90_bp	chr3	34811812	34812082	+	aaaggcagtgagataatttccttgtgtccagctataaagtcacctggtgcctggggaagttcctgctcagggccagctcagagtctccgcttctcacaaaacaaaatgactaagagtttctccattttaagtttgccttgtgagctcaggagaagtcgctgcaaagggttgtctccaggcctgtctccaccaacgaaaacctgggttcggaggtgcagtcaggaagaggcgtaagactgagtccgagccaggatgactggcaaccgagcc
Sox2_chr3_2007__DHS24_Brosh2022	Sox2_chr3_2007__DHS24_Brosh2022_subtile_shift_95_bp	chr3	34811817	34812087	+	cagtgagataatttccttgtgtccagctataaagtcacctggtgcctggggaagttcctgctcagggccagctcagagtctccgcttctcacaaaacaaaatgactaagagtttctccattttaagtttgccttgtgagctcaggagaagtcgctgcaaagggttgtctccaggcctgtctccaccaacgaaaacctgggttcggaggtgcagtcaggaagaggcgtaagactgagtccgagccaggatgactggcaaccgagccgggag
Sox2_chr3_2007__DHS24_Brosh2022	Sox2_chr3_2007__DHS24_Brosh2022_subtile_shift_100_bp	chr3	34811822	34812092	+	agataatttccttgtgtccagctataaagtcacctggtgcctggggaagttcctgctcagggccagctcagagtctccgcttctcacaaaacaaaatgactaagagtttctccattttaagtttgccttgtgagctcaggagaagtcgctgcaaagggttgtctccaggcctgtctccaccaacgaaaacctgggttcggaggtgcagtcaggaagaggcgtaagactgagtccgagccaggatgactggcaaccgagccgggagggagt
Sox2_chr3_2007__DHS24_Brosh2022	Sox2_chr3_2007__DHS24_Brosh2022_subtile_shift_105_bp	chr3	34811827	34812097	+	atttccttgtgtccagctataaagtcacctggtgcctggggaagttcctgctcagggccagctcagagtctccgcttctcacaaaacaaaatgactaagagtttctccattttaagtttgccttgtgagctcaggagaagtcgctgcaaagggttgtctccaggcctgtctccaccaacgaaaacctgggttcggaggtgcagtcaggaagaggcgtaagactgagtccgagccaggatgactggcaaccgagccgggagggagtccaag
Sox2_chr3_2007__DHS24_Brosh2022	Sox2_chr3_2007__DHS24_Brosh2022_subtile_shift_110_bp	chr3	34811832	34812102	+	cttgtgtccagctataaagtcacctggtgcctggggaagttcctgctcagggccagctcagagtctccgcttctcacaaaacaaaatgactaagagtttctccattttaagtttgccttgtgagctcaggagaagtcgctgcaaagggttgtctccaggcctgtctccaccaacgaaaacctgggttcggaggtgcagtcaggaagaggcgtaagactgagtccgagccaggatgactggcaaccgagccgggagggagtccaagccccg
Sox2_chr3_2007__DHS24_Brosh2022	Sox2_chr3_2007__DHS24_Brosh2022_subtile_shift_115_bp	chr3	34811837	34812107	+	gtccagctataaagtcacctggtgcctggggaagttcctgctcagggccagctcagagtctccgcttctcacaaaacaaaatgactaagagtttctccattttaagtttgccttgtgagctcaggagaagtcgctgcaaagggttgtctccaggcctgtctccaccaacgaaaacctgggttcggaggtgcagtcaggaagaggcgtaagactgagtccgagccaggatgactggcaaccgagccgggagggagtccaagccccgcacgt
Sox2_chr3_2007__DHS24_Brosh2022	Sox2_chr3_2007__DHS24_Brosh2022_subtile_shift_120_bp	chr3	34811842	34812112	+	gctataaagtcacctggtgcctggggaagttcctgctcagggccagctcagagtctccgcttctcacaaaacaaaatgactaagagtttctccattttaagtttgccttgtgagctcaggagaagtcgctgcaaagggttgtctccaggcctgtctccaccaacgaaaacctgggttcggaggtgcagtcaggaagaggcgtaagactgagtccgagccaggatgactggcaaccgagccgggagggagtccaagccccgcacgtctgac
Sox2_chr3_2007__DHS24_Brosh2022	Sox2_chr3_2007__DHS24_Brosh2022_subtile_shift_125_bp	chr3	34811847	34812117	+	aaagtcacctggtgcctggggaagttcctgctcagggccagctcagagtctccgcttctcacaaaacaaaatgactaagagtttctccattttaagtttgccttgtgagctcaggagaagtcgctgcaaagggttgtctccaggcctgtctccaccaacgaaaacctgggttcggaggtgcagtcaggaagaggcgtaagactgagtccgagccaggatgactggcaaccgagccgggagggagtccaagccccgcacgtctgaccttga
Sox2_chr3_2007__DHS24_Brosh2022	Sox2_chr3_2007__DHS24_Brosh2022_subtile_shift_130_bp	chr3	34811852	34812122	+	cacctggtgcctggggaagttcctgctcagggccagctcagagtctccgcttctcacaaaacaaaatgactaagagtttctccattttaagtttgccttgtgagctcaggagaagtcgctgcaaagggttgtctccaggcctgtctccaccaacgaaaacctgggttcggaggtgcagtcaggaagaggcgtaagactgagtccgagccaggatgactggcaaccgagccgggagggagtccaagccccgcacgtctgaccttgagtaag
Sox2_chr3_2007__DHS24_Brosh2022	Sox2_chr3_2007__DHS24_Brosh2022_subtile_shift_135_bp	chr3	34811857	34812127	+	ggtgcctggggaagttcctgctcagggccagctcagagtctccgcttctcacaaaacaaaatgactaagagtttctccattttaagtttgccttgtgagctcaggagaagtcgctgcaaagggttgtctccaggcctgtctccaccaacgaaaacctgggttcggaggtgcagtcaggaagaggcgtaagactgagtccgagccaggatgactggcaaccgagccgggagggagtccaagccccgcacgtctgaccttgagtaagttatt
Sox2_chr3_2007__DHS24_Brosh2022	Sox2_chr3_2007__DHS24_Brosh2022_subtile_shift_140_bp	chr3	34811862	34812132	+	ctggggaagttcctgctcagggccagctcagagtctccgcttctcacaaaacaaaatgactaagagtttctccattttaagtttgccttgtgagctcaggagaagtcgctgcaaagggttgtctccaggcctgtctccaccaacgaaaacctgggttcggaggtgcagtcaggaagaggcgtaagactgagtccgagccaggatgactggcaaccgagccgggagggagtccaagccccgcacgtctgaccttgagtaagttattttccc
Sox2_chr3_2007__DHS24_Brosh2022	Sox2_chr3_2007__DHS24_Brosh2022_subtile_shift_145_bp	chr3	34811867	34812137	+	gaagttcctgctcagggccagctcagagtctccgcttctcacaaaacaaaatgactaagagtttctccattttaagtttgccttgtgagctcaggagaagtcgctgcaaagggttgtctccaggcctgtctccaccaacgaaaacctgggttcggaggtgcagtcaggaagaggcgtaagactgagtccgagccaggatgactggcaaccgagccgggagggagtccaagccccgcacgtctgaccttgagtaagttattttcccagaag
Sox2_chr3_2007__DHS24_Brosh2022	Sox2_chr3_2007__DHS24_Brosh2022_subtile_shift_150_bp	chr3	34811872	34812142	+	tcctgctcagggccagctcagagtctccgcttctcacaaaacaaaatgactaagagtttctccattttaagtttgccttgtgagctcaggagaagtcgctgcaaagggttgtctccaggcctgtctccaccaacgaaaacctgggttcggaggtgcagtcaggaagaggcgtaagactgagtccgagccaggatgactggcaaccgagccgggagggagtccaagccccgcacgtctgaccttgagtaagttattttcccagaagaaggg
Sox2_chr3_2007__DHS24_Brosh2022	Sox2_chr3_2007__DHS24_Brosh2022_subtile_shift_155_bp	chr3	34811877	34812147	+	ctcagggccagctcagagtctccgcttctcacaaaacaaaatgactaagagtttctccattttaagtttgccttgtgagctcaggagaagtcgctgcaaagggttgtctccaggcctgtctccaccaacgaaaacctgggttcggaggtgcagtcaggaagaggcgtaagactgagtccgagccaggatgactggcaaccgagccgggagggagtccaagccccgcacgtctgaccttgagtaagttattttcccagaagaagggactca
Sox2_chr3_2007__DHS24_Brosh2022	Sox2_chr3_2007__DHS24_Brosh2022_subtile_shift_160_bp	chr3	34811882	34812152	+	ggccagctcagagtctccgcttctcacaaaacaaaatgactaagagtttctccattttaagtttgccttgtgagctcaggagaagtcgctgcaaagggttgtctccaggcctgtctccaccaacgaaaacctgggttcggaggtgcagtcaggaagaggcgtaagactgagtccgagccaggatgactggcaaccgagccgggagggagtccaagccccgcacgtctgaccttgagtaagttattttcccagaagaagggactcaaatga
Sox2_chr3_2007__DHS24_Brosh2022	Sox2_chr3_2007__DHS24_Brosh2022_subtile_shift_165_bp	chr3	34811887	34812157	+	gctcagagtctccgcttctcacaaaacaaaatgactaagagtttctccattttaagtttgccttgtgagctcaggagaagtcgctgcaaagggttgtctccaggcctgtctccaccaacgaaaacctgggttcggaggtgcagtcaggaagaggcgtaagactgagtccgagccaggatgactggcaaccgagccgggagggagtccaagccccgcacgtctgaccttgagtaagttattttcccagaagaagggactcaaatgacacct
Sox2_chr3_2007__DHS24_Brosh2022	Sox2_chr3_2007__DHS24_Brosh2022_subtile_shift_170_bp	chr3	34811892	34812162	+	gagtctccgcttctcacaaaacaaaatgactaagagtttctccattttaagtttgccttgtgagctcaggagaagtcgctgcaaagggttgtctccaggcctgtctccaccaacgaaaacctgggttcggaggtgcagtcaggaagaggcgtaagactgagtccgagccaggatgactggcaaccgagccgggagggagtccaagccccgcacgtctgaccttgagtaagttattttcccagaagaagggactcaaatgacacctccctc
Sox2_chr3_2007__DHS24_Brosh2022	Sox2_chr3_2007__DHS24_Brosh2022_subtile_shift_175_bp	chr3	34811897	34812167	+	tccgcttctcacaaaacaaaatgactaagagtttctccattttaagtttgccttgtgagctcaggagaagtcgctgcaaagggttgtctccaggcctgtctccaccaacgaaaacctgggttcggaggtgcagtcaggaagaggcgtaagactgagtccgagccaggatgactggcaaccgagccgggagggagtccaagccccgcacgtctgaccttgagtaagttattttcccagaagaagggactcaaatgacacctccctcccggc
Sox2_chr3_2007__DHS24_Brosh2022	Sox2_chr3_2007__DHS24_Brosh2022_subtile_shift_180_bp	chr3	34811902	34812172	+	ttctcacaaaacaaaatgactaagagtttctccattttaagtttgccttgtgagctcaggagaagtcgctgcaaagggttgtctccaggcctgtctccaccaacgaaaacctgggttcggaggtgcagtcaggaagaggcgtaagactgagtccgagccaggatgactggcaaccgagccgggagggagtccaagccccgcacgtctgaccttgagtaagttattttcccagaagaagggactcaaatgacacctccctcccggctgtta
Sox2_chr3_2007__DHS24_Brosh2022	Sox2_chr3_2007__DHS24_Brosh2022_subtile_shift_185_bp	chr3	34811907	34812177	+	acaaaacaaaatgactaagagtttctccattttaagtttgccttgtgagctcaggagaagtcgctgcaaagggttgtctccaggcctgtctccaccaacgaaaacctgggttcggaggtgcagtcaggaagaggcgtaagactgagtccgagccaggatgactggcaaccgagccgggagggagtccaagccccgcacgtctgaccttgagtaagttattttcccagaagaagggactcaaatgacacctccctcccggctgttacccag
Sox2_chr3_2007__DHS24_Brosh2022	Sox2_chr3_2007__DHS24_Brosh2022_subtile_shift_190_bp	chr3	34811912	34812182	+	acaaaatgactaagagtttctccattttaagtttgccttgtgagctcaggagaagtcgctgcaaagggttgtctccaggcctgtctccaccaacgaaaacctgggttcggaggtgcagtcaggaagaggcgtaagactgagtccgagccaggatgactggcaaccgagccgggagggagtccaagccccgcacgtctgaccttgagtaagttattttcccagaagaagggactcaaatgacacctccctcccggctgttacccaggaagt
Sox2_chr3_2007__DHS24_Brosh2022	Sox2_chr3_2007__DHS24_Brosh2022_subtile_shift_195_bp	chr3	34811917	34812187	+	atgactaagagtttctccattttaagtttgccttgtgagctcaggagaagtcgctgcaaagggttgtctccaggcctgtctccaccaacgaaaacctgggttcggaggtgcagtcaggaagaggcgtaagactgagtccgagccaggatgactggcaaccgagccgggagggagtccaagccccgcacgtctgaccttgagtaagttattttcccagaagaagggactcaaatgacacctccctcccggctgttacccaggaagttgttt
Sox2_chr3_2007__DHS24_Brosh2022	Sox2_chr3_2007__DHS24_Brosh2022_subtile_shift_200_bp	chr3	34811922	34812192	+	taagagtttctccattttaagtttgccttgtgagctcaggagaagtcgctgcaaagggttgtctccaggcctgtctccaccaacgaaaacctgggttcggaggtgcagtcaggaagaggcgtaagactgagtccgagccaggatgactggcaaccgagccgggagggagtccaagccccgcacgtctgaccttgagtaagttattttcccagaagaagggactcaaatgacacctccctcccggctgttacccaggaagttgtttagcat
Sox2_chr3_2007__DHS24_Brosh2022	Sox2_chr3_2007__DHS24_Brosh2022_subtile_shift_205_bp	chr3	34811927	34812197	+	gtttctccattttaagtttgccttgtgagctcaggagaagtcgctgcaaagggttgtctccaggcctgtctccaccaacgaaaacctgggttcggaggtgcagtcaggaagaggcgtaagactgagtccgagccaggatgactggcaaccgagccgggagggagtccaagccccgcacgtctgaccttgagtaagttattttcccagaagaagggactcaaatgacacctccctcccggctgttacccaggaagttgtttagcatagtcc
Sox2_chr3_2007__DHS24_Brosh2022	Sox2_chr3_2007__DHS24_Brosh2022_subtile_shift_210_bp	chr3	34811932	34812202	+	tccattttaagtttgccttgtgagctcaggagaagtcgctgcaaagggttgtctccaggcctgtctccaccaacgaaaacctgggttcggaggtgcagtcaggaagaggcgtaagactgagtccgagccaggatgactggcaaccgagccgggagggagtccaagccccgcacgtctgaccttgagtaagttattttcccagaagaagggactcaaatgacacctccctcccggctgttacccaggaagttgtttagcatagtcccagga
Sox2_chr3_2007__DHS24_Brosh2022	Sox2_chr3_2007__DHS24_Brosh2022_subtile_shift_215_bp	chr3	34811937	34812207	+	tttaagtttgccttgtgagctcaggagaagtcgctgcaaagggttgtctccaggcctgtctccaccaacgaaaacctgggttcggaggtgcagtcaggaagaggcgtaagactgagtccgagccaggatgactggcaaccgagccgggagggagtccaagccccgcacgtctgaccttgagtaagttattttcccagaagaagggactcaaatgacacctccctcccggctgttacccaggaagttgtttagcatagtcccaggactctg
Sox2_chr3_2007__DHS24_Brosh2022	Sox2_chr3_2007__DHS24_Brosh2022_subtile_shift_220_bp	chr3	34811942	34812212	+	gtttgccttgtgagctcaggagaagtcgctgcaaagggttgtctccaggcctgtctccaccaacgaaaacctgggttcggaggtgcagtcaggaagaggcgtaagactgagtccgagccaggatgactggcaaccgagccgggagggagtccaagccccgcacgtctgaccttgagtaagttattttcccagaagaagggactcaaatgacacctccctcccggctgttacccaggaagttgtttagcatagtcccaggactctgctaag
Sox2_chr3_2007__DHS24_Brosh2022	Sox2_chr3_2007__DHS24_Brosh2022_subtile_shift_225_bp	chr3	34811947	34812217	+	ccttgtgagctcaggagaagtcgctgcaaagggttgtctccaggcctgtctccaccaacgaaaacctgggttcggaggtgcagtcaggaagaggcgtaagactgagtccgagccaggatgactggcaaccgagccgggagggagtccaagccccgcacgtctgaccttgagtaagttattttcccagaagaagggactcaaatgacacctccctcccggctgttacccaggaagttgtttagcatagtcccaggactctgctaagggcaa
Sox2_chr3_2007__DHS24_Brosh2022	Sox2_chr3_2007__DHS24_Brosh2022_subtile_shift_230_bp	chr3	34811952	34812222	+	tgagctcaggagaagtcgctgcaaagggttgtctccaggcctgtctccaccaacgaaaacctgggttcggaggtgcagtcaggaagaggcgtaagactgagtccgagccaggatgactggcaaccgagccgggagggagtccaagccccgcacgtctgaccttgagtaagttattttcccagaagaagggactcaaatgacacctccctcccggctgttacccaggaagttgtttagcatagtcccaggactctgctaagggcaagtact
Sox2_chr3_2007__DHS24_Brosh2022	Sox2_chr3_2007__DHS24_Brosh2022_subtile_shift_235_bp	chr3	34811957	34812227	+	tcaggagaagtcgctgcaaagggttgtctccaggcctgtctccaccaacgaaaacctgggttcggaggtgcagtcaggaagaggcgtaagactgagtccgagccaggatgactggcaaccgagccgggagggagtccaagccccgcacgtctgaccttgagtaagttattttcccagaagaagggactcaaatgacacctccctcccggctgttacccaggaagttgtttagcatagtcccaggactctgctaagggcaagtactgtcat
Sox2_chr3_2007__DHS24_Brosh2022	Sox2_chr3_2007__DHS24_Brosh2022_subtile_shift_240_bp	chr3	34811962	34812232	+	agaagtcgctgcaaagggttgtctccaggcctgtctccaccaacgaaaacctgggttcggaggtgcagtcaggaagaggcgtaagactgagtccgagccaggatgactggcaaccgagccgggagggagtccaagccccgcacgtctgaccttgagtaagttattttcccagaagaagggactcaaatgacacctccctcccggctgttacccaggaagttgtttagcatagtcccaggactctgctaagggcaagtactgtcattgtta
Sox2_chr3_2007__DHS24_Brosh2022	Sox2_chr3_2007__DHS24_Brosh2022_subtile_shift_245_bp	chr3	34811967	34812237	+	tcgctgcaaagggttgtctccaggcctgtctccaccaacgaaaacctgggttcggaggtgcagtcaggaagaggcgtaagactgagtccgagccaggatgactggcaaccgagccgggagggagtccaagccccgcacgtctgaccttgagtaagttattttcccagaagaagggactcaaatgacacctccctcccggctgttacccaggaagttgtttagcatagtcccaggactctgctaagggcaagtactgtcattgttatttat
Sox2_chr3_2007__DHS24_Brosh2022	Sox2_chr3_2007__DHS24_Brosh2022_subtile_shift_250_bp	chr3	34811972	34812242	+	gcaaagggttgtctccaggcctgtctccaccaacgaaaacctgggttcggaggtgcagtcaggaagaggcgtaagactgagtccgagccaggatgactggcaaccgagccgggagggagtccaagccccgcacgtctgaccttgagtaagttattttcccagaagaagggactcaaatgacacctccctcccggctgttacccaggaagttgtttagcatagtcccaggactctgctaagggcaagtactgtcattgttatttatttagc
Sox2_chr3_2007__DHS24_Brosh2022	Sox2_chr3_2007__DHS24_Brosh2022_subtile_shift_255_bp	chr3	34811977	34812247	+	gggttgtctccaggcctgtctccaccaacgaaaacctgggttcggaggtgcagtcaggaagaggcgtaagactgagtccgagccaggatgactggcaaccgagccgggagggagtccaagccccgcacgtctgaccttgagtaagttattttcccagaagaagggactcaaatgacacctccctcccggctgttacccaggaagttgtttagcatagtcccaggactctgctaagggcaagtactgtcattgttatttatttagccccat
Sox2_chr3_2007__DHS24_Brosh2022	Sox2_chr3_2007__DHS24_Brosh2022_subtile_shift_260_bp	chr3	34811982	34812252	+	gtctccaggcctgtctccaccaacgaaaacctgggttcggaggtgcagtcaggaagaggcgtaagactgagtccgagccaggatgactggcaaccgagccgggagggagtccaagccccgcacgtctgaccttgagtaagttattttcccagaagaagggactcaaatgacacctccctcccggctgttacccaggaagttgtttagcatagtcccaggactctgctaagggcaagtactgtcattgttatttatttagccccattatgc
Sox2_chr3_2007__DHS24_Brosh2022	Sox2_chr3_2007__DHS24_Brosh2022_subtile_shift_265_bp	chr3	34811987	34812257	+	caggcctgtctccaccaacgaaaacctgggttcggaggtgcagtcaggaagaggcgtaagactgagtccgagccaggatgactggcaaccgagccgggagggagtccaagccccgcacgtctgaccttgagtaagttattttcccagaagaagggactcaaatgacacctccctcccggctgttacccaggaagttgtttagcatagtcccaggactctgctaagggcaagtactgtcattgttatttatttagccccattatgctaact
Sox2_chr3_2007__DHS24_Brosh2022	Sox2_chr3_2007__DHS24_Brosh2022_subtile_shift_270_bp	chr3	34811992	34812262	+	ctgtctccaccaacgaaaacctgggttcggaggtgcagtcaggaagaggcgtaagactgagtccgagccaggatgactggcaaccgagccgggagggagtccaagccccgcacgtctgaccttgagtaagttattttcccagaagaagggactcaaatgacacctccctcccggctgttacccaggaagttgtttagcatagtcccaggactctgctaagggcaagtactgtcattgttatttatttagccccattatgctaactaccca
Sox2_chr3_2007__DHS24_Brosh2022	Sox2_chr3_2007__DHS24_Brosh2022_subtile_shift_275_bp	chr3	34811997	34812267	+	tccaccaacgaaaacctgggttcggaggtgcagtcaggaagaggcgtaagactgagtccgagccaggatgactggcaaccgagccgggagggagtccaagccccgcacgtctgaccttgagtaagttattttcccagaagaagggactcaaatgacacctccctcccggctgttacccaggaagttgtttagcatagtcccaggactctgctaagggcaagtactgtcattgttatttatttagccccattatgctaactacccacccct
Sox2_chr3_2007__DHS24_Brosh2022	Sox2_chr3_2007__DHS24_Brosh2022_subtile_shift_280_bp	chr3	34812002	34812272	+	caacgaaaacctgggttcggaggtgcagtcaggaagaggcgtaagactgagtccgagccaggatgactggcaaccgagccgggagggagtccaagccccgcacgtctgaccttgagtaagttattttcccagaagaagggactcaaatgacacctccctcccggctgttacccaggaagttgtttagcatagtcccaggactctgctaagggcaagtactgtcattgttatttatttagccccattatgctaactacccaccccttgcca
Sox2_chr3_2007__DHS24_Brosh2022	Sox2_chr3_2007__DHS24_Brosh2022_subtile_shift_285_bp	chr3	34812007	34812277	+	aaaacctgggttcggaggtgcagtcaggaagaggcgtaagactgagtccgagccaggatgactggcaaccgagccgggagggagtccaagccccgcacgtctgaccttgagtaagttattttcccagaagaagggactcaaatgacacctccctcccggctgttacccaggaagttgtttagcatagtcccaggactctgctaagggcaagtactgtcattgttatttatttagccccattatgctaactacccaccccttgccaaggtt
Sox2_chr3_2007__DHS24_Brosh2022	Sox2_chr3_2007__DHS24_Brosh2022_subtile_shift_290_bp	chr3	34812012	34812282	+	ctgggttcggaggtgcagtcaggaagaggcgtaagactgagtccgagccaggatgactggcaaccgagccgggagggagtccaagccccgcacgtctgaccttgagtaagttattttcccagaagaagggactcaaatgacacctccctcccggctgttacccaggaagttgtttagcatagtcccaggactctgctaagggcaagtactgtcattgttatttatttagccccattatgctaactacccaccccttgccaaggtttcacc
Sox2_chr3_2007__DHS24_Brosh2022	Sox2_chr3_2007__DHS24_Brosh2022_subtile_shift_295_bp	chr3	34812017	34812287	+	ttcggaggtgcagtcaggaagaggcgtaagactgagtccgagccaggatgactggcaaccgagccgggagggagtccaagccccgcacgtctgaccttgagtaagttattttcccagaagaagggactcaaatgacacctccctcccggctgttacccaggaagttgtttagcatagtcccaggactctgctaagggcaagtactgtcattgttatttatttagccccattatgctaactacccaccccttgccaaggtttcaccaccca
Sox2_chr3_2007__DHS24_Brosh2022	Sox2_chr3_2007__DHS24_Brosh2022_subtile_shift_300_bp	chr3	34812022	34812292	+	aggtgcagtcaggaagaggcgtaagactgagtccgagccaggatgactggcaaccgagccgggagggagtccaagccccgcacgtctgaccttgagtaagttattttcccagaagaagggactcaaatgacacctccctcccggctgttacccaggaagttgtttagcatagtcccaggactctgctaagggcaagtactgtcattgttatttatttagccccattatgctaactacccaccccttgccaaggtttcaccacccagaagg
Sox2_chr3_2007__DHS24_Brosh2022	Sox2_chr3_2007__DHS24_Brosh2022_subtile_shift_305_bp	chr3	34812027	34812297	+	cagtcaggaagaggcgtaagactgagtccgagccaggatgactggcaaccgagccgggagggagtccaagccccgcacgtctgaccttgagtaagttattttcccagaagaagggactcaaatgacacctccctcccggctgttacccaggaagttgtttagcatagtcccaggactctgctaagggcaagtactgtcattgttatttatttagccccattatgctaactacccaccccttgccaaggtttcaccacccagaaggttgga
Sox2_chr3_2007__DHS24_Brosh2022	Sox2_chr3_2007__DHS24_Brosh2022_subtile_shift_310_bp	chr3	34812032	34812302	+	aggaagaggcgtaagactgagtccgagccaggatgactggcaaccgagccgggagggagtccaagccccgcacgtctgaccttgagtaagttattttcccagaagaagggactcaaatgacacctccctcccggctgttacccaggaagttgtttagcatagtcccaggactctgctaagggcaagtactgtcattgttatttatttagccccattatgctaactacccaccccttgccaaggtttcaccacccagaaggttggaggtct
Sox2_chr3_2007__DHS24_Brosh2022	Sox2_chr3_2007__DHS24_Brosh2022_subtile_shift_315_bp	chr3	34812037	34812307	+	gaggcgtaagactgagtccgagccaggatgactggcaaccgagccgggagggagtccaagccccgcacgtctgaccttgagtaagttattttcccagaagaagggactcaaatgacacctccctcccggctgttacccaggaagttgtttagcatagtcccaggactctgctaagggcaagtactgtcattgttatttatttagccccattatgctaactacccaccccttgccaaggtttcaccacccagaaggttggaggtcttgtga
Sox2_chr3_2007__DHS24_Brosh2022	Sox2_chr3_2007__DHS24_Brosh2022_subtile_shift_320_bp	chr3	34812042	34812312	+	gtaagactgagtccgagccaggatgactggcaaccgagccgggagggagtccaagccccgcacgtctgaccttgagtaagttattttcccagaagaagggactcaaatgacacctccctcccggctgttacccaggaagttgtttagcatagtcccaggactctgctaagggcaagtactgtcattgttatttatttagccccattatgctaactacccaccccttgccaaggtttcaccacccagaaggttggaggtcttgtgaaggag
Sox2_chr3_2007__DHS24_Brosh2022	Sox2_chr3_2007__DHS24_Brosh2022_subtile_shift_325_bp	chr3	34812047	34812317	+	actgagtccgagccaggatgactggcaaccgagccgggagggagtccaagccccgcacgtctgaccttgagtaagttattttcccagaagaagggactcaaatgacacctccctcccggctgttacccaggaagttgtttagcatagtcccaggactctgctaagggcaagtactgtcattgttatttatttagccccattatgctaactacccaccccttgccaaggtttcaccacccagaaggttggaggtcttgtgaaggagacttt
Sox2_chr3_2007__DHS24_Brosh2022	Sox2_chr3_2007__DHS24_Brosh2022_subtile_shift_330_bp	chr3	34812052	34812322	+	gtccgagccaggatgactggcaaccgagccgggagggagtccaagccccgcacgtctgaccttgagtaagttattttcccagaagaagggactcaaatgacacctccctcccggctgttacccaggaagttgtttagcatagtcccaggactctgctaagggcaagtactgtcattgttatttatttagccccattatgctaactacccaccccttgccaaggtttcaccacccagaaggttggaggtcttgtgaaggagactttaatac
Sox2_chr3_2007__DHS24_Brosh2022	Sox2_chr3_2007__DHS24_Brosh2022_subtile_shift_335_bp	chr3	34812057	34812327	+	agccaggatgactggcaaccgagccgggagggagtccaagccccgcacgtctgaccttgagtaagttattttcccagaagaagggactcaaatgacacctccctcccggctgttacccaggaagttgtttagcatagtcccaggactctgctaagggcaagtactgtcattgttatttatttagccccattatgctaactacccaccccttgccaaggtttcaccacccagaaggttggaggtcttgtgaaggagactttaataccggca
Sox2_chr3_2007__DHS24_Brosh2022	Sox2_chr3_2007__DHS24_Brosh2022_subtile_shift_340_bp	chr3	34812062	34812332	+	ggatgactggcaaccgagccgggagggagtccaagccccgcacgtctgaccttgagtaagttattttcccagaagaagggactcaaatgacacctccctcccggctgttacccaggaagttgtttagcatagtcccaggactctgctaagggcaagtactgtcattgttatttatttagccccattatgctaactacccaccccttgccaaggtttcaccacccagaaggttggaggtcttgtgaaggagactttaataccggcagattt
Sox2_chr3_2007__DHS24_Brosh2022	Sox2_chr3_2007__DHS24_Brosh2022_subtile_shift_345_bp	chr3	34812067	34812337	+	actggcaaccgagccgggagggagtccaagccccgcacgtctgaccttgagtaagttattttcccagaagaagggactcaaatgacacctccctcccggctgttacccaggaagttgtttagcatagtcccaggactctgctaagggcaagtactgtcattgttatttatttagccccattatgctaactacccaccccttgccaaggtttcaccacccagaaggttggaggtcttgtgaaggagactttaataccggcagatttagatt
Sox2_chr3_2007__DHS24_Brosh2022	Sox2_chr3_2007__DHS24_Brosh2022_subtile_shift_350_bp	chr3	34812072	34812342	+	caaccgagccgggagggagtccaagccccgcacgtctgaccttgagtaagttattttcccagaagaagggactcaaatgacacctccctcccggctgttacccaggaagttgtttagcatagtcccaggactctgctaagggcaagtactgtcattgttatttatttagccccattatgctaactacccaccccttgccaaggtttcaccacccagaaggttggaggtcttgtgaaggagactttaataccggcagatttagatttttgt
Sox2_chr3_2007__DHS24_Brosh2022	Sox2_chr3_2007__DHS24_Brosh2022_subtile_shift_355_bp	chr3	34812077	34812347	+	gagccgggagggagtccaagccccgcacgtctgaccttgagtaagttattttcccagaagaagggactcaaatgacacctccctcccggctgttacccaggaagttgtttagcatagtcccaggactctgctaagggcaagtactgtcattgttatttatttagccccattatgctaactacccaccccttgccaaggtttcaccacccagaaggttggaggtcttgtgaaggagactttaataccggcagatttagatttttgtttttt
Sox2_chr3_2007__DHS24_Brosh2022	Sox2_chr3_2007__DHS24_Brosh2022_subtile_shift_360_bp	chr3	34812082	34812352	+	gggagggagtccaagccccgcacgtctgaccttgagtaagttattttcccagaagaagggactcaaatgacacctccctcccggctgttacccaggaagttgtttagcatagtcccaggactctgctaagggcaagtactgtcattgttatttatttagccccattatgctaactacccaccccttgccaaggtttcaccacccagaaggttggaggtcttgtgaaggagactttaataccggcagatttagatttttgttttttctttt
Sox2_chr3_2007__DHS24_Brosh2022	Sox2_chr3_2007__DHS24_Brosh2022_subtile_shift_365_bp	chr3	34812087	34812357	+	ggagtccaagccccgcacgtctgaccttgagtaagttattttcccagaagaagggactcaaatgacacctccctcccggctgttacccaggaagttgtttagcatagtcccaggactctgctaagggcaagtactgtcattgttatttatttagccccattatgctaactacccaccccttgccaaggtttcaccacccagaaggttggaggtcttgtgaaggagactttaataccggcagatttagatttttgttttttcttttttgtt
Sox2_chr3_2007__DHS24_Brosh2022	Sox2_chr3_2007__DHS24_Brosh2022_subtile_shift_370_bp	chr3	34812092	34812362	+	ccaagccccgcacgtctgaccttgagtaagttattttcccagaagaagggactcaaatgacacctccctcccggctgttacccaggaagttgtttagcatagtcccaggactctgctaagggcaagtactgtcattgttatttatttagccccattatgctaactacccaccccttgccaaggtttcaccacccagaaggttggaggtcttgtgaaggagactttaataccggcagatttagatttttgttttttcttttttgtttattt
Sox2_chr3_2007__DHS24_Brosh2022	Sox2_chr3_2007__DHS24_Brosh2022_subtile_shift_375_bp	chr3	34812097	34812367	+	ccccgcacgtctgaccttgagtaagttattttcccagaagaagggactcaaatgacacctccctcccggctgttacccaggaagttgtttagcatagtcccaggactctgctaagggcaagtactgtcattgttatttatttagccccattatgctaactacccaccccttgccaaggtttcaccacccagaaggttggaggtcttgtgaaggagactttaataccggcagatttagatttttgttttttcttttttgtttattttgaga
Sox2_chr3_2007__DHS24_Brosh2022	Sox2_chr3_2007__DHS24_Brosh2022_subtile_shift_380_bp	chr3	34812102	34812372	+	cacgtctgaccttgagtaagttattttcccagaagaagggactcaaatgacacctccctcccggctgttacccaggaagttgtttagcatagtcccaggactctgctaagggcaagtactgtcattgttatttatttagccccattatgctaactacccaccccttgccaaggtttcaccacccagaaggttggaggtcttgtgaaggagactttaataccggcagatttagatttttgttttttcttttttgtttattttgagacaggg
Sox2_chr3_2007__DHS24_Brosh2022	Sox2_chr3_2007__DHS24_Brosh2022_subtile_shift_385_bp	chr3	34812107	34812377	+	ctgaccttgagtaagttattttcccagaagaagggactcaaatgacacctccctcccggctgttacccaggaagttgtttagcatagtcccaggactctgctaagggcaagtactgtcattgttatttatttagccccattatgctaactacccaccccttgccaaggtttcaccacccagaaggttggaggtcttgtgaaggagactttaataccggcagatttagatttttgttttttcttttttgtttattttgagacagggtttct
Sox2_chr3_2007__DHS24_Brosh2022	Sox2_chr3_2007__DHS24_Brosh2022_subtile_shift_390_bp	chr3	34812112	34812382	+	cttgagtaagttattttcccagaagaagggactcaaatgacacctccctcccggctgttacccaggaagttgtttagcatagtcccaggactctgctaagggcaagtactgtcattgttatttatttagccccattatgctaactacccaccccttgccaaggtttcaccacccagaaggttggaggtcttgtgaaggagactttaataccggcagatttagatttttgttttttcttttttgtttattttgagacagggtttcttagct
Sox2_chr3_2007__DHS24_Brosh2022	Sox2_chr3_2007__DHS24_Brosh2022_subtile_shift_395_bp	chr3	34812117	34812387	+	gtaagttattttcccagaagaagggactcaaatgacacctccctcccggctgttacccaggaagttgtttagcatagtcccaggactctgctaagggcaagtactgtcattgttatttatttagccccattatgctaactacccaccccttgccaaggtttcaccacccagaaggttggaggtcttgtgaaggagactttaataccggcagatttagatttttgttttttcttttttgtttattttgagacagggtttcttagctgtcct
Sox2_chr3_2007__DHS24_Brosh2022	Sox2_chr3_2007__DHS24_Brosh2022_subtile_shift_400_bp	chr3	34812122	34812392	+	ttattttcccagaagaagggactcaaatgacacctccctcccggctgttacccaggaagttgtttagcatagtcccaggactctgctaagggcaagtactgtcattgttatttatttagccccattatgctaactacccaccccttgccaaggtttcaccacccagaaggttggaggtcttgtgaaggagactttaataccggcagatttagatttttgttttttcttttttgtttattttgagacagggtttcttagctgtcctagaac
Sox2_chr3_2007__DHS24_Brosh2022	Sox2_chr3_2007__DHS24_Brosh2022_subtile_shift_405_bp	chr3	34812127	34812397	+	ttcccagaagaagggactcaaatgacacctccctcccggctgttacccaggaagttgtttagcatagtcccaggactctgctaagggcaagtactgtcattgttatttatttagccccattatgctaactacccaccccttgccaaggtttcaccacccagaaggttggaggtcttgtgaaggagactttaataccggcagatttagatttttgttttttcttttttgtttattttgagacagggtttcttagctgtcctagaacttgtt
Sox2_chr3_2007__DHS24_Brosh2022	Sox2_chr3_2007__DHS24_Brosh2022_subtile_shift_410_bp	chr3	34812132	34812402	+	agaagaagggactcaaatgacacctccctcccggctgttacccaggaagttgtttagcatagtcccaggactctgctaagggcaagtactgtcattgttatttatttagccccattatgctaactacccaccccttgccaaggtttcaccacccagaaggttggaggtcttgtgaaggagactttaataccggcagatttagatttttgttttttcttttttgtttattttgagacagggtttcttagctgtcctagaacttgttctata
Sox2_chr3_2007__DHS24_Brosh2022	Sox2_chr3_2007__DHS24_Brosh2022_subtile_shift_415_bp	chr3	34812137	34812407	+	aagggactcaaatgacacctccctcccggctgttacccaggaagttgtttagcatagtcccaggactctgctaagggcaagtactgtcattgttatttatttagccccattatgctaactacccaccccttgccaaggtttcaccacccagaaggttggaggtcttgtgaaggagactttaataccggcagatttagatttttgttttttcttttttgtttattttgagacagggtttcttagctgtcctagaacttgttctatagacca
Sox2_chr3_2007__DHS24_Brosh2022	Sox2_chr3_2007__DHS24_Brosh2022_subtile_shift_420_bp	chr3	34812142	34812412	+	actcaaatgacacctccctcccggctgttacccaggaagttgtttagcatagtcccaggactctgctaagggcaagtactgtcattgttatttatttagccccattatgctaactacccaccccttgccaaggtttcaccacccagaaggttggaggtcttgtgaaggagactttaataccggcagatttagatttttgttttttcttttttgtttattttgagacagggtttcttagctgtcctagaacttgttctatagaccaggttg
Sox2_chr3_2007__DHS24_Brosh2022	Sox2_chr3_2007__DHS24_Brosh2022_subtile_shift_425_bp	chr3	34812147	34812417	+	aatgacacctccctcccggctgttacccaggaagttgtttagcatagtcccaggactctgctaagggcaagtactgtcattgttatttatttagccccattatgctaactacccaccccttgccaaggtttcaccacccagaaggttggaggtcttgtgaaggagactttaataccggcagatttagatttttgttttttcttttttgtttattttgagacagggtttcttagctgtcctagaacttgttctatagaccaggttggccgg
Sox2_chr3_2007__DHS24_Brosh2022	Sox2_chr3_2007__DHS24_Brosh2022_subtile_shift_430_bp	chr3	34812152	34812422	+	cacctccctcccggctgttacccaggaagttgtttagcatagtcccaggactctgctaagggcaagtactgtcattgttatttatttagccccattatgctaactacccaccccttgccaaggtttcaccacccagaaggttggaggtcttgtgaaggagactttaataccggcagatttagatttttgttttttcttttttgtttattttgagacagggtttcttagctgtcctagaacttgttctatagaccaggttggccgggaact
Sox2_chr3_2007__DHS24_Brosh2022	Sox2_chr3_2007__DHS24_Brosh2022_subtile_shift_435_bp	chr3	34812157	34812427	+	ccctcccggctgttacccaggaagttgtttagcatagtcccaggactctgctaagggcaagtactgtcattgttatttatttagccccattatgctaactacccaccccttgccaaggtttcaccacccagaaggttggaggtcttgtgaaggagactttaataccggcagatttagatttttgttttttcttttttgtttattttgagacagggtttcttagctgtcctagaacttgttctatagaccaggttggccgggaactcatag
Sox2_chr3_2007__DHS24_Brosh2022	Sox2_chr3_2007__DHS24_Brosh2022_subtile_shift_440_bp	chr3	34812162	34812432	+	ccggctgttacccaggaagttgtttagcatagtcccaggactctgctaagggcaagtactgtcattgttatttatttagccccattatgctaactacccaccccttgccaaggtttcaccacccagaaggttggaggtcttgtgaaggagactttaataccggcagatttagatttttgttttttcttttttgtttattttgagacagggtttcttagctgtcctagaacttgttctatagaccaggttggccgggaactcatagagatc
Sox2_chr3_2007__DHS24_Brosh2022	Sox2_chr3_2007__DHS24_Brosh2022_subtile_shift_445_bp	chr3	34812167	34812437	+	tgttacccaggaagttgtttagcatagtcccaggactctgctaagggcaagtactgtcattgttatttatttagccccattatgctaactacccaccccttgccaaggtttcaccacccagaaggttggaggtcttgtgaaggagactttaataccggcagatttagatttttgttttttcttttttgtttattttgagacagggtttcttagctgtcctagaacttgttctatagaccaggttggccgggaactcatagagatccgtct
Sox2_chr3_2007__DHS24_Brosh2022	Sox2_chr3_2007__DHS24_Brosh2022_subtile_shift_450_bp	chr3	34812172	34812442	+	cccaggaagttgtttagcatagtcccaggactctgctaagggcaagtactgtcattgttatttatttagccccattatgctaactacccaccccttgccaaggtttcaccacccagaaggttggaggtcttgtgaaggagactttaataccggcagatttagatttttgttttttcttttttgtttattttgagacagggtttcttagctgtcctagaacttgttctatagaccaggttggccgggaactcatagagatccgtctgcctc
Sox2_chr3_2007__DHS24_Brosh2022	Sox2_chr3_2007__DHS24_Brosh2022_subtile_shift_455_bp	chr3	34812177	34812447	+	gaagttgtttagcatagtcccaggactctgctaagggcaagtactgtcattgttatttatttagccccattatgctaactacccaccccttgccaaggtttcaccacccagaaggttggaggtcttgtgaaggagactttaataccggcagatttagatttttgttttttcttttttgtttattttgagacagggtttcttagctgtcctagaacttgttctatagaccaggttggccgggaactcatagagatccgtctgcctctgccc
Sox2_chr3_2007__DHS24_Brosh2022	Sox2_chr3_2007__DHS24_Brosh2022_subtile_shift_460_bp	chr3	34812182	34812452	+	tgtttagcatagtcccaggactctgctaagggcaagtactgtcattgttatttatttagccccattatgctaactacccaccccttgccaaggtttcaccacccagaaggttggaggtcttgtgaaggagactttaataccggcagatttagatttttgttttttcttttttgtttattttgagacagggtttcttagctgtcctagaacttgttctatagaccaggttggccgggaactcatagagatccgtctgcctctgccctccaa
Sox2_chr3_2007__DHS24_Brosh2022	Sox2_chr3_2007__DHS24_Brosh2022_subtile_shift_465_bp	chr3	34812187	34812457	+	agcatagtcccaggactctgctaagggcaagtactgtcattgttatttatttagccccattatgctaactacccaccccttgccaaggtttcaccacccagaaggttggaggtcttgtgaaggagactttaataccggcagatttagatttttgttttttcttttttgtttattttgagacagggtttcttagctgtcctagaacttgttctatagaccaggttggccgggaactcatagagatccgtctgcctctgccctccaagtgct
Sox2_chr3_2007__DHS24_Brosh2022	Sox2_chr3_2007__DHS24_Brosh2022_subtile_shift_470_bp	chr3	34812192	34812462	+	agtcccaggactctgctaagggcaagtactgtcattgttatttatttagccccattatgctaactacccaccccttgccaaggtttcaccacccagaaggttggaggtcttgtgaaggagactttaataccggcagatttagatttttgttttttcttttttgtttattttgagacagggtttcttagctgtcctagaacttgttctatagaccaggttggccgggaactcatagagatccgtctgcctctgccctccaagtgctgggat
Sox2_chr3_2007__DHS24_Brosh2022	Sox2_chr3_2007__DHS24_Brosh2022_subtile_shift_475_bp	chr3	34812197	34812467	+	caggactctgctaagggcaagtactgtcattgttatttatttagccccattatgctaactacccaccccttgccaaggtttcaccacccagaaggttggaggtcttgtgaaggagactttaataccggcagatttagatttttgttttttcttttttgtttattttgagacagggtttcttagctgtcctagaacttgttctatagaccaggttggccgggaactcatagagatccgtctgcctctgccctccaagtgctgggatcaaag
Sox2_chr3_2007__DHS24_Brosh2022	Sox2_chr3_2007__DHS24_Brosh2022_subtile_shift_480_bp	chr3	34812202	34812472	+	ctctgctaagggcaagtactgtcattgttatttatttagccccattatgctaactacccaccccttgccaaggtttcaccacccagaaggttggaggtcttgtgaaggagactttaataccggcagatttagatttttgttttttcttttttgtttattttgagacagggtttcttagctgtcctagaacttgttctatagaccaggttggccgggaactcatagagatccgtctgcctctgccctccaagtgctgggatcaaaggcctg
Sox2_chr3_2007__DHS24_Brosh2022	Sox2_chr3_2007__DHS24_Brosh2022_subtile_shift_485_bp	chr3	34812207	34812477	+	ctaagggcaagtactgtcattgttatttatttagccccattatgctaactacccaccccttgccaaggtttcaccacccagaaggttggaggtcttgtgaaggagactttaataccggcagatttagatttttgttttttcttttttgtttattttgagacagggtttcttagctgtcctagaacttgttctatagaccaggttggccgggaactcatagagatccgtctgcctctgccctccaagtgctgggatcaaaggcctgtgcca
Sox2_chr3_2007__DHS24_Brosh2022	Sox2_chr3_2007__DHS24_Brosh2022_subtile_shift_490_bp	chr3	34812212	34812482	+	ggcaagtactgtcattgttatttatttagccccattatgctaactacccaccccttgccaaggtttcaccacccagaaggttggaggtcttgtgaaggagactttaataccggcagatttagatttttgttttttcttttttgtttattttgagacagggtttcttagctgtcctagaacttgttctatagaccaggttggccgggaactcatagagatccgtctgcctctgccctccaagtgctgggatcaaaggcctgtgccatgacc
Sox2_chr3_2007__DHS24_Brosh2022	Sox2_chr3_2007__DHS24_Brosh2022_subtile_shift_495_bp	chr3	34812217	34812487	+	gtactgtcattgttatttatttagccccattatgctaactacccaccccttgccaaggtttcaccacccagaaggttggaggtcttgtgaaggagactttaataccggcagatttagatttttgttttttcttttttgtttattttgagacagggtttcttagctgtcctagaacttgttctatagaccaggttggccgggaactcatagagatccgtctgcctctgccctccaagtgctgggatcaaaggcctgtgccatgaccacctg
Sox2_chr3_2007__DHS24_Brosh2022	Sox2_chr3_2007__DHS24_Brosh2022_subtile_shift_500_bp	chr3	34812222	34812492	+	gtcattgttatttatttagccccattatgctaactacccaccccttgccaaggtttcaccacccagaaggttggaggtcttgtgaaggagactttaataccggcagatttagatttttgttttttcttttttgtttattttgagacagggtttcttagctgtcctagaacttgttctatagaccaggttggccgggaactcatagagatccgtctgcctctgccctccaagtgctgggatcaaaggcctgtgccatgaccacctggctaa
Sox2_chr3_2007__DHS24_Brosh2022	Sox2_chr3_2007__DHS24_Brosh2022_subtile_shift_505_bp	chr3	34812227	34812497	+	tgttatttatttagccccattatgctaactacccaccccttgccaaggtttcaccacccagaaggttggaggtcttgtgaaggagactttaataccggcagatttagatttttgttttttcttttttgtttattttgagacagggtttcttagctgtcctagaacttgttctatagaccaggttggccgggaactcatagagatccgtctgcctctgccctccaagtgctgggatcaaaggcctgtgccatgaccacctggctaaaggtg
Sox2_chr3_2007__DHS24_Brosh2022	Sox2_chr3_2007__DHS24_Brosh2022_subtile_shift_510_bp	chr3	34812232	34812502	+	tttatttagccccattatgctaactacccaccccttgccaaggtttcaccacccagaaggttggaggtcttgtgaaggagactttaataccggcagatttagatttttgttttttcttttttgtttattttgagacagggtttcttagctgtcctagaacttgttctatagaccaggttggccgggaactcatagagatccgtctgcctctgccctccaagtgctgggatcaaaggcctgtgccatgaccacctggctaaaggtggtttt
Sox2_chr3_2007__DHS24_Brosh2022	Sox2_chr3_2007__DHS24_Brosh2022_subtile_shift_515_bp	chr3	34812237	34812507	+	ttagccccattatgctaactacccaccccttgccaaggtttcaccacccagaaggttggaggtcttgtgaaggagactttaataccggcagatttagatttttgttttttcttttttgtttattttgagacagggtttcttagctgtcctagaacttgttctatagaccaggttggccgggaactcatagagatccgtctgcctctgccctccaagtgctgggatcaaaggcctgtgccatgaccacctggctaaaggtggttttttttt
Sox2_chr3_2007__DHS24_Brosh2022	Sox2_chr3_2007__DHS24_Brosh2022_subtile_shift_520_bp	chr3	34812242	34812512	+	cccattatgctaactacccaccccttgccaaggtttcaccacccagaaggttggaggtcttgtgaaggagactttaataccggcagatttagatttttgttttttcttttttgtttattttgagacagggtttcttagctgtcctagaacttgttctatagaccaggttggccgggaactcatagagatccgtctgcctctgccctccaagtgctgggatcaaaggcctgtgccatgaccacctggctaaaggtggtttttttttttttt
Sox2_chr3_2007__DHS24_Brosh2022	Sox2_chr3_2007__DHS24_Brosh2022_subtile_shift_525_bp	chr3	34812247	34812517	+	tatgctaactacccaccccttgccaaggtttcaccacccagaaggttggaggtcttgtgaaggagactttaataccggcagatttagatttttgttttttcttttttgtttattttgagacagggtttcttagctgtcctagaacttgttctatagaccaggttggccgggaactcatagagatccgtctgcctctgccctccaagtgctgggatcaaaggcctgtgccatgaccacctggctaaaggtggttttttttttttttttttt
Sox2_chr3_2007__DHS24_Brosh2022	Sox2_chr3_2007__DHS24_Brosh2022_subtile_shift_530_bp	chr3	34812252	34812522	+	taactacccaccccttgccaaggtttcaccacccagaaggttggaggtcttgtgaaggagactttaataccggcagatttagatttttgttttttcttttttgtttattttgagacagggtttcttagctgtcctagaacttgttctatagaccaggttggccgggaactcatagagatccgtctgcctctgccctccaagtgctgggatcaaaggcctgtgccatgaccacctggctaaaggtggtttttttttttttttttttttttt
Sox2_chr3_2007__DHS24_Brosh2022	Sox2_chr3_2007__DHS24_Brosh2022_subtile_shift_535_bp	chr3	34812257	34812527	+	acccaccccttgccaaggtttcaccacccagaaggttggaggtcttgtgaaggagactttaataccggcagatttagatttttgttttttcttttttgtttattttgagacagggtttcttagctgtcctagaacttgttctatagaccaggttggccgggaactcatagagatccgtctgcctctgccctccaagtgctgggatcaaaggcctgtgccatgaccacctggctaaaggtggttttttttttttttttttttttttttagt
Sox2_chr3_2007__DHS24_Brosh2022	Sox2_chr3_2007__DHS24_Brosh2022_subtile_shift_540_bp	chr3	34812262	34812532	+	ccccttgccaaggtttcaccacccagaaggttggaggtcttgtgaaggagactttaataccggcagatttagatttttgttttttcttttttgtttattttgagacagggtttcttagctgtcctagaacttgttctatagaccaggttggccgggaactcatagagatccgtctgcctctgccctccaagtgctgggatcaaaggcctgtgccatgaccacctggctaaaggtggttttttttttttttttttttttttttagtggagg
Sox2_chr3_2007__DHS24_Brosh2022	Sox2_chr3_2007__DHS24_Brosh2022_subtile_shift_545_bp	chr3	34812267	34812537	+	tgccaaggtttcaccacccagaaggttggaggtcttgtgaaggagactttaataccggcagatttagatttttgttttttcttttttgtttattttgagacagggtttcttagctgtcctagaacttgttctatagaccaggttggccgggaactcatagagatccgtctgcctctgccctccaagtgctgggatcaaaggcctgtgccatgaccacctggctaaaggtggttttttttttttttttttttttttttagtggagggaagt
Sox2_chr3_2007__DHS24_Brosh2022	Sox2_chr3_2007__DHS24_Brosh2022_subtile_shift_550_bp	chr3	34812272	34812542	+	aggtttcaccacccagaaggttggaggtcttgtgaaggagactttaataccggcagatttagatttttgttttttcttttttgtttattttgagacagggtttcttagctgtcctagaacttgttctatagaccaggttggccgggaactcatagagatccgtctgcctctgccctccaagtgctgggatcaaaggcctgtgccatgaccacctggctaaaggtggttttttttttttttttttttttttttagtggagggaagttttgt
Sox2_chr3_2007__DHS24_Brosh2022	Sox2_chr3_2007__DHS24_Brosh2022_subtile_shift_555_bp	chr3	34812277	34812547	+	tcaccacccagaaggttggaggtcttgtgaaggagactttaataccggcagatttagatttttgttttttcttttttgtttattttgagacagggtttcttagctgtcctagaacttgttctatagaccaggttggccgggaactcatagagatccgtctgcctctgccctccaagtgctgggatcaaaggcctgtgccatgaccacctggctaaaggtggttttttttttttttttttttttttttagtggagggaagttttgtgtctc
Sox2_chr3_2007__DHS24_Brosh2022	Sox2_chr3_2007__DHS24_Brosh2022_subtile_shift_560_bp	chr3	34812282	34812552	+	acccagaaggttggaggtcttgtgaaggagactttaataccggcagatttagatttttgttttttcttttttgtttattttgagacagggtttcttagctgtcctagaacttgttctatagaccaggttggccgggaactcatagagatccgtctgcctctgccctccaagtgctgggatcaaaggcctgtgccatgaccacctggctaaaggtggttttttttttttttttttttttttttagtggagggaagttttgtgtctctgtaa
Sox2_chr3_2007__DHS24_Brosh2022	Sox2_chr3_2007__DHS24_Brosh2022_subtile_shift_565_bp	chr3	34812287	34812557	+	gaaggttggaggtcttgtgaaggagactttaataccggcagatttagatttttgttttttcttttttgtttattttgagacagggtttcttagctgtcctagaacttgttctatagaccaggttggccgggaactcatagagatccgtctgcctctgccctccaagtgctgggatcaaaggcctgtgccatgaccacctggctaaaggtggttttttttttttttttttttttttttagtggagggaagttttgtgtctctgtaacagtc
Sox2_chr3_2007__DHS24_Brosh2022	Sox2_chr3_2007__DHS24_Brosh2022_subtile_shift_570_bp	chr3	34812292	34812562	+	ttggaggtcttgtgaaggagactttaataccggcagatttagatttttgttttttcttttttgtttattttgagacagggtttcttagctgtcctagaacttgttctatagaccaggttggccgggaactcatagagatccgtctgcctctgccctccaagtgctgggatcaaaggcctgtgccatgaccacctggctaaaggtggttttttttttttttttttttttttttagtggagggaagttttgtgtctctgtaacagtctgttc
Sox2_chr3_2007__DHS24_Brosh2022	Sox2_chr3_2007__DHS24_Brosh2022_subtile_shift_575_bp	chr3	34812297	34812567	+	ggtcttgtgaaggagactttaataccggcagatttagatttttgttttttcttttttgtttattttgagacagggtttcttagctgtcctagaacttgttctatagaccaggttggccgggaactcatagagatccgtctgcctctgccctccaagtgctgggatcaaaggcctgtgccatgaccacctggctaaaggtggttttttttttttttttttttttttttagtggagggaagttttgtgtctctgtaacagtctgttctagaa
Sox2_chr3_2007__DHS24_Brosh2022	Sox2_chr3_2007__DHS24_Brosh2022_subtile_shift_580_bp	chr3	34812302	34812572	+	tgtgaaggagactttaataccggcagatttagatttttgttttttcttttttgtttattttgagacagggtttcttagctgtcctagaacttgttctatagaccaggttggccgggaactcatagagatccgtctgcctctgccctccaagtgctgggatcaaaggcctgtgccatgaccacctggctaaaggtggttttttttttttttttttttttttttagtggagggaagttttgtgtctctgtaacagtctgttctagaactcac
Sox2_chr3_2007__DHS24_Brosh2022	Sox2_chr3_2007__DHS24_Brosh2022_subtile_shift_585_bp	chr3	34812307	34812577	+	aggagactttaataccggcagatttagatttttgttttttcttttttgtttattttgagacagggtttcttagctgtcctagaacttgttctatagaccaggttggccgggaactcatagagatccgtctgcctctgccctccaagtgctgggatcaaaggcctgtgccatgaccacctggctaaaggtggttttttttttttttttttttttttttagtggagggaagttttgtgtctctgtaacagtctgttctagaactcactttgt
Sox2_chr3_2007__DHS24_Brosh2022	Sox2_chr3_2007__DHS24_Brosh2022_subtile_shift_590_bp	chr3	34812312	34812582	+	actttaataccggcagatttagatttttgttttttcttttttgtttattttgagacagggtttcttagctgtcctagaacttgttctatagaccaggttggccgggaactcatagagatccgtctgcctctgccctccaagtgctgggatcaaaggcctgtgccatgaccacctggctaaaggtggttttttttttttttttttttttttttagtggagggaagttttgtgtctctgtaacagtctgttctagaactcactttgtaaacc
Sox2_chr3_2007__DHS24_Brosh2022	Sox2_chr3_2007__DHS24_Brosh2022_subtile_shift_595_bp	chr3	34812317	34812587	+	aataccggcagatttagatttttgttttttcttttttgtttattttgagacagggtttcttagctgtcctagaacttgttctatagaccaggttggccgggaactcatagagatccgtctgcctctgccctccaagtgctgggatcaaaggcctgtgccatgaccacctggctaaaggtggttttttttttttttttttttttttttagtggagggaagttttgtgtctctgtaacagtctgttctagaactcactttgtaaaccagtaa
Sox2_chr3_2007__DHS24_Brosh2022	Sox2_chr3_2007__DHS24_Brosh2022_subtile_shift_600_bp	chr3	34812322	34812592	+	cggcagatttagatttttgttttttcttttttgtttattttgagacagggtttcttagctgtcctagaacttgttctatagaccaggttggccgggaactcatagagatccgtctgcctctgccctccaagtgctgggatcaaaggcctgtgccatgaccacctggctaaaggtggttttttttttttttttttttttttttagtggagggaagttttgtgtctctgtaacagtctgttctagaactcactttgtaaaccagtaaaccca
Sox2_chr3_2007__DHS24_Brosh2022	Sox2_chr3_2007__DHS24_Brosh2022_subtile_shift_605_bp	chr3	34812327	34812597	+	gatttagatttttgttttttcttttttgtttattttgagacagggtttcttagctgtcctagaacttgttctatagaccaggttggccgggaactcatagagatccgtctgcctctgccctccaagtgctgggatcaaaggcctgtgccatgaccacctggctaaaggtggttttttttttttttttttttttttttagtggagggaagttttgtgtctctgtaacagtctgttctagaactcactttgtaaaccagtaaacccagctgg
Sox2_chr3_2007__DHS24_Brosh2022	Sox2_chr3_2007__DHS24_Brosh2022_subtile_shift_610_bp	chr3	34812332	34812602	+	agatttttgttttttcttttttgtttattttgagacagggtttcttagctgtcctagaacttgttctatagaccaggttggccgggaactcatagagatccgtctgcctctgccctccaagtgctgggatcaaaggcctgtgccatgaccacctggctaaaggtggttttttttttttttttttttttttttagtggagggaagttttgtgtctctgtaacagtctgttctagaactcactttgtaaaccagtaaacccagctggctcca
Sox2_chr3_2007__DHS24_Brosh2022	Sox2_chr3_2007__DHS24_Brosh2022_subtile_shift_615_bp	chr3	34812337	34812607	+	tttgttttttcttttttgtttattttgagacagggtttcttagctgtcctagaacttgttctatagaccaggttggccgggaactcatagagatccgtctgcctctgccctccaagtgctgggatcaaaggcctgtgccatgaccacctggctaaaggtggttttttttttttttttttttttttttagtggagggaagttttgtgtctctgtaacagtctgttctagaactcactttgtaaaccagtaaacccagctggctccaaactc
[truncated: 326 more rows]

## Sheet: TWIST lib, sub-tile v1
The sequences below include the adapters for PCR and cloning (ctagtccaagcaagg- … -gtgcagcgcgatgta)
Sequence ID (note that genomic positions are listed In mm10 in the name)	sequence
[truncated: 1,377 more rows]

## Sheet: sub-tile round2 metadata
original_CRE	CRE_id	tile_size	tile_shift	twist_lib_id	ori_id	ori	chr	start (mm39)	end (mm39)	tile_seq
[truncated: 11,618 more rows]

## Sheet: TWIST lib, sub-tile v2
To maximize sequence space on the TWIST order (360 bp total), we encoded certain combination of sub-tiles on the same oligonucleotide.
[truncated: 2,958 more rows]

[truncated: 6 more sheets: model_300bp_tile, TWIST saturation mutagenesis, compaction metadata, TWIST compaction, derivatization metadata, TWIST derivatization]
