# Supplementary material for: Multi-scale dissection, compaction and derivatization of mammalian developmental enhancers
Source: bioRxiv. 2026 Apr 21:2026.04.20.719625. Preprint. [Version 1] doi: 10.64898/2026.04.20.719625 (PMC13131614; doi:10.64898/2026.04.20.719625)
Supplement: Supplement 3 [file media-3.gz › media-3]

description: mapped position using ProBound tool using the following TFs  
TF_name TFID model_size affinity_for_normalization  
Foxa2 17084 14 0.22531503090002  
Gata4 16735 12 0.344899019100012  
Gata6 17095 12 0.695943062200039  
Hnf1b 12948 14 0.0143797042500027  
Klf4 17150 12 0.277403034000022  
Sox17 10629 12 0.201135288800182  
Jun_Atf3 15946 12 0.4003795

start_pos: start position of mapped TFBS within the specified sequence  
end_pos: end position of mapped TFVS  
substring: sequence of the mapped TFBS  
TF_name: name of associated TF (see above, Gata4/6 is merged as described in methods)  
affinity: Probound output affinity (max of +/- orientation)  
norm_affinity: affinity normalized by the 99.99% from 1M k-mer sampling (above table)  
TFBS_orientation: orientation of identified TFBS (based on the binding model from ProBound in MotifCentral).
sequence_name: CRE on which the TFBS was identified. Name structure follows CRE_lib:CRE_id, with CRE_lib one of WT300bp (dissected 300 bp tile), full_length (full length CRE span used for tiling), compaction (CRE compaction experiment), and derivatization (CRE derivatization experiment).

start_pos	end_pos	substring	TF_name	affinity	norm_affinity	TFBS_orientation	sequence_name
14	25	CCCCATTGATTT	Sox17	0.0643417	0.319892647301291	-	WT300bp:300bp_model_tile_Bend5_chr4_8201
17	28	CATTGATTTAGT	Gata4/6	0.0480361	0.0690230316373104	+	WT300bp:300bp_model_tile_Bend5_chr4_8201
29	40	TTCAATTGTATG	Sox17	0.0744717	0.370256758245859	-	WT300bp:300bp_model_tile_Bend5_chr4_8201
33	46	ATTGTATGCATTTG	Foxa2	0.0497949	0.221001234587388	-	WT300bp:300bp_model_tile_Bend5_chr4_8201
56	69	AGCATTCAAACATG	Foxa2	0.0464807	0.206292051685735	+	WT300bp:300bp_model_tile_Bend5_chr4_8201
104	115	CAGAGATAACTC	Gata4/6	0.313576	0.909182058036155	+	WT300bp:300bp_model_tile_Bend5_chr4_8201
107	118	AGATAACTCATT	Jun_Atf3	0.0932293	0.232852331350631	+	WT300bp:300bp_model_tile_Bend5_chr4_8201
108	121	GATAACTCATTTGA	Hnf1b	0.00192614	0.133948512884028	-	WT300bp:300bp_model_tile_Bend5_chr4_8201
108	119	GATAACTCATTT	Jun_Atf3	0.0358325	0.0894963403470957	-	WT300bp:300bp_model_tile_Bend5_chr4_8201
116	127	ATTTGATACAAA	Gata4/6	0.111222	0.159814798136504	+	WT300bp:300bp_model_tile_Bend5_chr4_8201
118	131	TTGATACAAACAGT	Foxa2	0.0513586	0.227941295327028	+	WT300bp:300bp_model_tile_Bend5_chr4_8201
128	139	CAGTCCTTCACT	Jun_Atf3	0.0256255	0.0640030271280123	+	WT300bp:300bp_model_tile_Bend5_chr4_8201
147	158	AGCCATTGTTCT	Sox17	0.469197	2.33274331321404	-	WT300bp:300bp_model_tile_Bend5_chr4_8201
160	171	CCTTTATCCCAG	Gata4/6	0.0880432	0.126509199936091	-	WT300bp:300bp_model_tile_Bend5_chr4_8201
169	180	CAGTTAGTCATC	Jun_Atf3	0.422126	1.05431471891043	+	WT300bp:300bp_model_tile_Bend5_chr4_8201
170	183	AGTTAGTCATCATG	Hnf1b	0.000880932	0.0612621779060466	-	WT300bp:300bp_model_tile_Bend5_chr4_8201
170	181	AGTTAGTCATCA	Jun_Atf3	0.0203152	0.0507398605572963	-	WT300bp:300bp_model_tile_Bend5_chr4_8201
172	183	TTAGTCATCATG	Jun_Atf3	0.0474124	0.118418650305523	+	WT300bp:300bp_model_tile_Bend5_chr4_8201
173	184	TAGTCATCATGC	Gata4/6	0.0485054	0.0696973684120984	-	WT300bp:300bp_model_tile_Bend5_chr4_8201
183	194	GCTGACAGCAAG	Jun_Atf3	0.0448396	0.111992746881396	-	WT300bp:300bp_model_tile_Bend5_chr4_8201
204	215	TCCAGATATGGA	Gata4/6	0.374526	0.53815609400004	+	WT300bp:300bp_model_tile_Bend5_chr4_8201
218	231	TGGAAGCACACAGA	Foxa2	0.022202	0.0985375893978941	+	WT300bp:300bp_model_tile_Bend5_chr4_8201
233	246	GCTTGATGATTTAC	Hnf1b	0.0022865	0.159008833578727	-	WT300bp:300bp_model_tile_Bend5_chr4_8201
234	247	CTTGATGATTTACC	Hnf1b	0.00577016	0.40127111793686	+	WT300bp:300bp_model_tile_Bend5_chr4_8201
236	247	TGATGATTTACC	Gata4/6	0.0375169	0.053908002015855	+	WT300bp:300bp_model_tile_Bend5_chr4_8201
237	248	GATGATTTACCC	Jun_Atf3	0.190469	0.475721159549877	-	WT300bp:300bp_model_tile_Bend5_chr4_8201
238	251	ATGATTTACCCAAG	Foxa2	0.0294631	0.130764023519912	-	WT300bp:300bp_model_tile_Bend5_chr4_8201
268	279	GGCCTATCTCCT	Gata4/6	0.296117	0.425490267930691	-	WT300bp:300bp_model_tile_Bend5_chr4_8201
275	286	CTCCTAGTCACG	Jun_Atf3	0.0638921	0.159578849566474	+	WT300bp:300bp_model_tile_Bend5_chr4_8201
280	291	AGTCACGTCAGT	Jun_Atf3	0.0869816	0.217247886068093	+	WT300bp:300bp_model_tile_Bend5_chr4_8201
285	298	CGTCAGTCCACAGC	Foxa2	0.0221104	0.0981310475012701	+	WT300bp:300bp_model_tile_Bend5_chr4_8201
3	14	CTGGGCTAGGCA	Klf4	0.0426113	0.153607908989188	-	WT300bp:300bp_model_tile_Epas1_chr17_10063
8	19	CTAGGCAGGCCT	Klf4	0.0152899	0.0551179984570709	-	WT300bp:300bp_model_tile_Epas1_chr17_10063
49	60	GAGAGATTCAGG	Gata4/6	0.0519002	0.074575353673232	+	WT300bp:300bp_model_tile_Epas1_chr17_10063
71	82	AGGTAAGTCCCT	Jun_Atf3	0.0247973	0.0619344896529418	+	WT300bp:300bp_model_tile_Epas1_chr17_10063
82	93	TGGGATTGTAGC	Sox17	0.0120205	0.0597632572170952	-	WT300bp:300bp_model_tile_Epas1_chr17_10063
90	101	TAGCTATCTCCA	Gata4/6	0.156756	0.454498248238116	-	WT300bp:300bp_model_tile_Epas1_chr17_10063
113	124	TTGGGTGCAGCA	Klf4	0.0810278	0.292094137658183	-	WT300bp:300bp_model_tile_Epas1_chr17_10063
133	144	AGTGACACACAC	Jun_Atf3	0.203785	0.508979605599188	-	WT300bp:300bp_model_tile_Epas1_chr17_10063
135	146	TGACACACACTC	Klf4	0.0399361	0.143964178848876	+	WT300bp:300bp_model_tile_Epas1_chr17_10063
148	159	TAGGAGGTCATG	Jun_Atf3	0.0757039	0.189080360008442	+	WT300bp:300bp_model_tile_Epas1_chr17_10063
156	167	CATGAGACTCTG	Jun_Atf3	0.0255326	0.0637709972663436	-	WT300bp:300bp_model_tile_Epas1_chr17_10063
164	175	TCTGACGACTCT	Jun_Atf3	0.0800581	0.199955542179357	-	WT300bp:300bp_model_tile_Epas1_chr17_10063
186	197	TGGAGAATAGCC	Sox17	0.014705	0.0731099952063046	+	WT300bp:300bp_model_tile_Epas1_chr17_10063
204	215	CCTGACGAGAGA	Jun_Atf3	0.0469196	0.117187818057618	-	WT300bp:300bp_model_tile_Epas1_chr17_10063
214	227	GAAAAGCAAATAGA	Foxa2	0.201568	0.894605207627904	+	WT300bp:300bp_model_tile_Epas1_chr17_10063
224	237	TAGAAGAAAACAAT	Foxa2	0.0119349	0.0529698349565321	+	WT300bp:300bp_model_tile_Epas1_chr17_10063
230	241	AAAACAATGCTG	Sox17	0.207003	1.02917295734041	+	WT300bp:300bp_model_tile_Epas1_chr17_10063
243	254	AAGAGATAAGAG	Gata4/6	0.633603	1.83706814143264	+	WT300bp:300bp_model_tile_Epas1_chr17_10063
271	282	ATGCTTTGTGAT	Sox17	0.0204625	0.101735006930228	-	WT300bp:300bp_model_tile_Epas1_chr17_10063
276	287	TTGTGATCGGAG	Gata4/6	0.183143	0.2631580224696	-	WT300bp:300bp_model_tile_Epas1_chr17_10063
2	13	GAGGTGCTCATT	Jun_Atf3	0.0230916	0.0576742815254028	+	WT300bp:300bp_model_tile__Gata4_chr14_5729
3	16	AGGTGCTCATTGAC	Hnf1b	0.0015559	0.108201112689763	-	WT300bp:300bp_model_tile__Gata4_chr14_5729
7	18	GCTCATTGACCC	Sox17	0.0105453	0.0524288903399554	-	WT300bp:300bp_model_tile__Gata4_chr14_5729
8	21	CTCATTGACCCACT	Foxa2	0.0124724	0.0553553837494953	-	WT300bp:300bp_model_tile__Gata4_chr14_5729
11	22	ATTGACCCACTG	Jun_Atf3	0.0281689	0.0703555002191671	-	WT300bp:300bp_model_tile__Gata4_chr14_5729
25	36	GCAGGTGTGGCA	Klf4	0.0565119	0.203717670946582	-	WT300bp:300bp_model_tile__Gata4_chr14_5729
51	62	CAGACAATCGGA	Sox17	0.0731482	0.363676610088392	+	WT300bp:300bp_model_tile__Gata4_chr14_5729
52	63	AGACAATCGGAT	Gata4/6	0.0567766	0.0815822487266643	-	WT300bp:300bp_model_tile__Gata4_chr14_5729
57	68	ATCGGATCTGAT	Gata4/6	0.0700935	0.10071729112209	-	WT300bp:300bp_model_tile__Gata4_chr14_5729
62	73	ATCTGATTTGGG	Gata4/6	0.0912175	0.131070348932914	+	WT300bp:300bp_model_tile__Gata4_chr14_5729
71	82	GGGACAATTCAA	Sox17	0.0435012	0.216278308294356	+	WT300bp:300bp_model_tile__Gata4_chr14_5729
78	89	TTCAATTGTTTC	Sox17	0.246207	1.22408654129607	-	WT300bp:300bp_model_tile__Gata4_chr14_5729
87	98	TTCTTATCTGCG	Gata4/6	0.808864	1.16225600043054	-	WT300bp:300bp_model_tile__Gata4_chr14_5729
103	114	CCCCTATCCTAT	Gata4/6	0.0605156	0.0869548146779365	-	WT300bp:300bp_model_tile__Gata4_chr14_5729
112	123	TATGAAGTCTGT	Jun_Atf3	0.0240911	0.0601706630833996	-	WT300bp:300bp_model_tile__Gata4_chr14_5729
116	127	AAGTCTGTCATT	Jun_Atf3	0.126998	0.317194062133551	+	WT300bp:300bp_model_tile__Gata4_chr14_5729
127	138	TTCAGATAAAAA	Gata4/6	0.49315	0.708606819703091	+	WT300bp:300bp_model_tile__Gata4_chr14_5729
135	146	AAAAGGCTCATC	Jun_Atf3	0.0297554	0.0743179908062226	+	WT300bp:300bp_model_tile__Gata4_chr14_5729
144	155	ATCCATTGAGCT	Sox17	0.0253622	0.126095227502301	-	WT300bp:300bp_model_tile__Gata4_chr14_5729
152	163	AGCTGCGACATG	Jun_Atf3	0.023692	0.0591738588014621	+	WT300bp:300bp_model_tile__Gata4_chr14_5729
169	180	CTACATTCTCCT	Sox17	0.0139065	0.0691400304887096	-	WT300bp:300bp_model_tile__Gata4_chr14_5729
179	190	CTCTGATAAAGT	Gata4/6	0.385076	0.553315380115558	+	WT300bp:300bp_model_tile__Gata4_chr14_5729
200	211	GTCTTATCAGAT	Gata4/6	0.653013	0.938313829777501	-	WT300bp:300bp_model_tile__Gata4_chr14_5729
205	216	ATCAGATTAGGC	Gata4/6	0.293993	0.422438294119377	+	WT300bp:300bp_model_tile__Gata4_chr14_5729
224	237	GTTATGTGCCTGCG	Foxa2	0.0260849	0.11577079387826	-	WT300bp:300bp_model_tile__Gata4_chr14_5729
231	242	GCCTGCGTCAAG	Jun_Atf3	0.0405518	0.10128340736726	+	WT300bp:300bp_model_tile__Gata4_chr14_5729
238	251	TCAAGGTCTACAGG	Foxa2	0.0125117	0.0555298062007761	+	WT300bp:300bp_model_tile__Gata4_chr14_5729
258	269	TTCAGATATTTT	Gata4/6	0.117308	0.168559766411295	+	WT300bp:300bp_model_tile__Gata4_chr14_5729
264	275	TATTTTATCAGG	Jun_Atf3	0.0226268	0.0565133829279471	+	WT300bp:300bp_model_tile__Gata4_chr14_5729
265	276	ATTTTATCAGGT	Gata4/6	0.407546	0.585602504192874	-	WT300bp:300bp_model_tile__Gata4_chr14_5729
269	282	TATCAGGTATTAGC	Hnf1b	0.000807392	0.0561480254366044	-	WT300bp:300bp_model_tile__Gata4_chr14_5729
274	287	GGTATTAGCTCAGG	Foxa2	0.0281299	0.124846974867301	-	WT300bp:300bp_model_tile__Gata4_chr14_5729
15	26	CATGACATGATC	Jun_Atf3	0.119114	0.297502744271373	-	WT300bp:300bp_model_tile__Lama1_chr17_7784
19	30	ACATGATCACCC	Gata4/6	0.12591	0.180919972967284	+	WT300bp:300bp_model_tile__Lama1_chr17_7784
20	31	CATGATCACCCT	Jun_Atf3	0.0212912	0.0531775478015233	-	WT300bp:300bp_model_tile__Lama1_chr17_7784
21	32	ATGATCACCCTA	Klf4	0.0210173	0.0757644921792684	+	WT300bp:300bp_model_tile__Lama1_chr17_7784
27	38	ACCCTATCTCTA	Gata4/6	0.285714	0.828398992683566	-	WT300bp:300bp_model_tile__Lama1_chr17_7784
40	51	AGGAATGCCCCC	Klf4	0.0210872	0.0760164721197618	+	WT300bp:300bp_model_tile__Lama1_chr17_7784
48	59	CCCCATTGTCAT	Sox17	0.174041	0.865293211540324	-	WT300bp:300bp_model_tile__Lama1_chr17_7784
49	60	CCCATTGTCATA	Jun_Atf3	0.0477412	0.119239871172225	+	WT300bp:300bp_model_tile__Lama1_chr17_7784
56	67	TCATATTGTCTT	Sox17	0.0812342	0.403878406840394	-	WT300bp:300bp_model_tile__Lama1_chr17_7784
57	70	CATATTGTCTTTCC	Foxa2	0.014553	0.0645895657376612	-	WT300bp:300bp_model_tile__Lama1_chr17_7784
73	84	CTACATTGTCAA	Sox17	0.0466049	0.231709215613078	-	WT300bp:300bp_model_tile__Lama1_chr17_7784
98	109	GGAACCATCATT	Jun_Atf3	0.0349595	0.0873159090313065	+	WT300bp:300bp_model_tile__Lama1_chr17_7784
103	114	CATCATTGATAT	Sox17	0.0179961	0.0894726137186113	-	WT300bp:300bp_model_tile__Lama1_chr17_7784
104	117	ATCATTGATATTGT	Foxa2	0.0182594	0.0810394225678726	-	WT300bp:300bp_model_tile__Lama1_chr17_7784
106	117	CATTGATATTGT	Gata4/6	0.130432	0.187417630959168	+	WT300bp:300bp_model_tile__Lama1_chr17_7784
109	120	TGATATTGTGTA	Sox17	0.0330231	0.164183521434704	-	WT300bp:300bp_model_tile__Lama1_chr17_7784
113	126	ATTGTGTATAGATA	Foxa2	0.0393167	0.17449656972706	-	WT300bp:300bp_model_tile__Lama1_chr17_7784
119	130	TATAGATAAGCA	Gata4/6	0.371009	1.07570326227114	+	WT300bp:300bp_model_tile__Lama1_chr17_7784
123	136	GATAAGCACACAGG	Foxa2	0.0884745	0.392670207782361	+	WT300bp:300bp_model_tile__Lama1_chr17_7784
138	151	TGTGTTTGTCCTTG	Foxa2	0.0694316	0.308153431764653	-	WT300bp:300bp_model_tile__Lama1_chr17_7784
138	149	TGTGTTTGTCCT	Sox17	0.0109681	0.0545309580701985	-	WT300bp:300bp_model_tile__Lama1_chr17_7784
153	164	TGTGAGGGACAG	Jun_Atf3	0.0575758	0.143803066840335	-	WT300bp:300bp_model_tile__Lama1_chr17_7784
160	171	GACAGAGTCAGA	Jun_Atf3	0.0516396	0.128976633419044	+	WT300bp:300bp_model_tile__Lama1_chr17_7784
166	177	GTCAGATATAAG	Gata4/6	0.141479	0.203291055956146	+	WT300bp:300bp_model_tile__Lama1_chr17_7784
175	186	AAGGGAGAAAGC	Klf4	0.014721	0.0530671917596937	-	WT300bp:300bp_model_tile__Lama1_chr17_7784
193	204	CCTTGATAAGCT	Gata4/6	0.49302	0.708420022812568	+	WT300bp:300bp_model_tile__Lama1_chr17_7784
207	218	GGTGACCTTGCT	Jun_Atf3	0.0572194	0.142912911375333	-	WT300bp:300bp_model_tile__Lama1_chr17_7784
219	230	TAGGGTGGGTCT	Klf4	0.20516	0.73957374236932	-	WT300bp:300bp_model_tile__Lama1_chr17_7784
243	256	GATGTTGATTAGAG	Foxa2	0.0300336	0.133296033913188	-	WT300bp:300bp_model_tile__Lama1_chr17_7784
245	256	TGTTGATTAGAG	Gata4/6	0.194879	0.28002147098635	+	WT300bp:300bp_model_tile__Lama1_chr17_7784
258	269	TGGACAAAGATA	Sox17	0.0156132	0.0776253639683832	+	WT300bp:300bp_model_tile__Lama1_chr17_7784
262	273	CAAAGATAACAG	Gata4/6	0.590328	0.848241806066483	+	WT300bp:300bp_model_tile__Lama1_chr17_7784
276	287	CTGTGAGTCAGG	Jun_Atf3	0.111773	0.279167639701833	+	WT300bp:300bp_model_tile__Lama1_chr17_7784
277	288	TGTGAGTCAGGA	Jun_Atf3	0.0598836	0.149567098215568	-	WT300bp:300bp_model_tile__Lama1_chr17_7784
3	14	TGCAGATAGGCA	Gata4/6	0.334159	0.480152785694343	+	WT300bp:300bp_model_tile__Sparc_chr11_7211
14	25	AGTGAGTGAATG	Jun_Atf3	0.0536473	0.133991125919284	-	WT300bp:300bp_model_tile__Sparc_chr11_7211
18	31	AGTGAATGATCCAA	Hnf1b	0.00225854	0.157064426411939	-	WT300bp:300bp_model_tile__Sparc_chr11_7211
18	29	AGTGAATGATCC	Jun_Atf3	0.0223744	0.0558829810217556	-	WT300bp:300bp_model_tile__Sparc_chr11_7211
19	32	GTGAATGATCCAAT	Hnf1b	0.000964397	0.0670665392857311	+	WT300bp:300bp_model_tile__Sparc_chr11_7211
22	33	AATGATCCAATG	Jun_Atf3	0.0750436	0.187431174673029	-	WT300bp:300bp_model_tile__Sparc_chr11_7211
50	61	TGTTAGGTCATA	Jun_Atf3	0.211718	0.528793307349652	+	WT300bp:300bp_model_tile__Sparc_chr11_7211
60	71	TATGAGATATTG	Jun_Atf3	0.0740135	0.184858365625613	-	WT300bp:300bp_model_tile__Sparc_chr11_7211
61	72	ATGAGATATTGG	Gata4/6	0.165754	0.238171783013416	+	WT300bp:300bp_model_tile__Sparc_chr11_7211
65	78	GATATTGGTTAGTG	Foxa2	0.01776	0.0788229703498153	-	WT300bp:300bp_model_tile__Sparc_chr11_7211
80	91	CAAACAAAGAAG	Sox17	0.0506449	0.251795198655136	+	WT300bp:300bp_model_tile__Sparc_chr11_7211
85	96	AAAGAAGTCAGA	Jun_Atf3	0.0729606	0.182228610605688	+	WT300bp:300bp_model_tile__Sparc_chr11_7211
91	102	GTCAGATTGTAA	Gata4/6	0.078108	0.112233319422831	+	WT300bp:300bp_model_tile__Sparc_chr11_7211
92	103	TCAGATTGTAAT	Sox17	0.0232729	0.115707691767209	-	WT300bp:300bp_model_tile__Sparc_chr11_7211
93	104	CAGATTGTAATC	Jun_Atf3	0.023863	0.0596009535952765	+	WT300bp:300bp_model_tile__Sparc_chr11_7211
97	108	TTGTAATCTCCG	Gata4/6	0.286266	0.411335374326523	-	WT300bp:300bp_model_tile__Sparc_chr11_7211
108	119	GGTGACTTTTGT	Jun_Atf3	0.109971	0.274666909769356	-	WT300bp:300bp_model_tile__Sparc_chr11_7211
111	122	GACTTTTGTATC	Sox17	0.0152932	0.0760343950145568	-	WT300bp:300bp_model_tile__Sparc_chr11_7211
114	125	TTTTGTATCACT	Jun_Atf3	0.0714443	0.17844145367083	+	WT300bp:300bp_model_tile__Sparc_chr11_7211
115	126	TTTGTATCACTG	Gata4/6	0.146205	0.210081841376235	-	WT300bp:300bp_model_tile__Sparc_chr11_7211
129	140	CGGAAATCAATG	Gata4/6	0.0594437	0.0854146024706167	-	WT300bp:300bp_model_tile__Sparc_chr11_7211
132	143	AAATCAATGGGT	Sox17	0.0817395	0.406390646254045	+	WT300bp:300bp_model_tile__Sparc_chr11_7211
134	147	ATCAATGGGTTAAC	Hnf1b	0.00174869	0.121608203451032	+	WT300bp:300bp_model_tile__Sparc_chr11_7211
137	150	AATGGGTTAACAAG	Foxa2	0.0293475	0.130250964095789	+	WT300bp:300bp_model_tile__Sparc_chr11_7211
141	154	GGTTAACAAGTAAC	Hnf1b	0.00606835	0.422007983926294	-	WT300bp:300bp_model_tile__Sparc_chr11_7211
142	155	GTTAACAAGTAACT	Hnf1b	0.0142398	0.990270714364472	+	WT300bp:300bp_model_tile__Sparc_chr11_7211
144	155	TAACAAGTAACT	Jun_Atf3	0.027489	0.0686573613284396	+	WT300bp:300bp_model_tile__Sparc_chr11_7211
156	167	TTAGAATCGGGG	Gata4/6	0.0573427	0.082395677339934	-	WT300bp:300bp_model_tile__Sparc_chr11_7211
168	179	CCATAATCAGTA	Gata4/6	0.0767857	0.222632410496169	-	WT300bp:300bp_model_tile__Sparc_chr11_7211
181	192	TGAACAACAAAT	Sox17	0.010824	0.0538145248631786	+	WT300bp:300bp_model_tile__Sparc_chr11_7211
191	204	ATTCAGCAAAGATA	Foxa2	0.014668	0.0650999622235975	+	WT300bp:300bp_model_tile__Sparc_chr11_7211
197	208	CAAAGATAACCA	Gata4/6	0.566761	0.814378403612985	+	WT300bp:300bp_model_tile__Sparc_chr11_7211
208	221	ACTAAGCAAAGATA	Foxa2	0.0343138	0.152292547296706	+	WT300bp:300bp_model_tile__Sparc_chr11_7211
214	225	CAAAGATAGTGC	Gata4/6	0.190587	0.273854299800777	+	WT300bp:300bp_model_tile__Sparc_chr11_7211
240	251	AACCATTCTTCA	Sox17	0.042812	0.212851758910052	-	WT300bp:300bp_model_tile__Sparc_chr11_7211
259	270	TTAGAGGTCACT	Jun_Atf3	0.0613324	0.153185665100236	+	WT300bp:300bp_model_tile__Sparc_chr11_7211
285	296	CCACTATCATGC	Gata4/6	0.146025	0.209823199527819	-	WT300bp:300bp_model_tile__Sparc_chr11_7211
9	22	CTTGAACAAACAGT	Foxa2	0.172512	0.765647987668206	+	compaction:Bend5_chr4_8201__del_100__ndel_174
11	22	TGAACAAACAGT	Sox17	0.0177979	0.088487207322835	+	compaction:Bend5_chr4_8201__del_100__ndel_174
20	31	AGTCCTTCCCAA	Klf4	0.0225775	0.0813887998067037	+	compaction:Bend5_chr4_8201__del_100__ndel_174
32	43	GCGGGCATTGTT	Klf4	0.0219298	0.0790539298859949	-	compaction:Bend5_chr4_8201__del_100__ndel_174
34	45	GGGCATTGTTCT	Sox17	0.209805	1.04310387924235	-	compaction:Bend5_chr4_8201__del_100__ndel_174
45	56	TCCTTATCCCAG	Gata4/6	0.179717	0.258235205954741	-	compaction:Bend5_chr4_8201__del_100__ndel_174
56	67	GTTAGTATCAGC	Jun_Atf3	0.021069	0.0526225743326019	+	compaction:Bend5_chr4_8201__del_100__ndel_174
57	68	TTAGTATCAGCT	Gata4/6	0.134184	0.192808876599492	-	compaction:Bend5_chr4_8201__del_100__ndel_174
66	77	GCTGACAGCAAG	Jun_Atf3	0.0448396	0.111992746881396	-	compaction:Bend5_chr4_8201__del_100__ndel_174
87	98	TCCAGATAGGAA	Gata4/6	0.452635	0.650390850322029	+	compaction:Bend5_chr4_8201__del_100__ndel_174
101	112	GAAGACACAGAG	Jun_Atf3	0.0215406	0.0538004568165953	-	compaction:Bend5_chr4_8201__del_100__ndel_174
112	125	GGTTGATGATTACC	Hnf1b	0.0224555	1.56161069863421	-	compaction:Bend5_chr4_8201__del_100__ndel_174
113	126	GTTGATGATTACCC	Hnf1b	0.0055443	0.385564258040909	+	compaction:Bend5_chr4_8201__del_100__ndel_174
115	126	TGATGATTACCC	Gata4/6	0.161039	0.231396803484064	+	compaction:Bend5_chr4_8201__del_100__ndel_174
6	19	CTTGAACAAACAGT	Foxa2	0.172512	0.765647987668206	+	compaction:Bend5_chr4_8201__del_100__ndel_182
8	19	TGAACAAACAGT	Sox17	0.0177979	0.088487207322835	+	compaction:Bend5_chr4_8201__del_100__ndel_182
17	28	AGTCCTTCCCAA	Klf4	0.0225775	0.0813887998067037	+	compaction:Bend5_chr4_8201__del_100__ndel_182
29	40	GCGGGCATTGTT	Klf4	0.0219298	0.0790539298859949	-	compaction:Bend5_chr4_8201__del_100__ndel_182
31	42	GGGCATTGTTCT	Sox17	0.209805	1.04310387924235	-	compaction:Bend5_chr4_8201__del_100__ndel_182
42	53	TCCTTATCCCAG	Gata4/6	0.179717	0.258235205954741	-	compaction:Bend5_chr4_8201__del_100__ndel_182
53	64	GTTAGTATCAGC	Jun_Atf3	0.021069	0.0526225743326019	+	compaction:Bend5_chr4_8201__del_100__ndel_182
54	65	TTAGTATCAGCT	Gata4/6	0.134184	0.192808876599492	-	compaction:Bend5_chr4_8201__del_100__ndel_182
63	74	GCTGACAGCAAG	Jun_Atf3	0.0448396	0.111992746881396	-	compaction:Bend5_chr4_8201__del_100__ndel_182
84	95	TCCAGATAGGAA	Gata4/6	0.452635	0.650390850322029	+	compaction:Bend5_chr4_8201__del_100__ndel_182
105	118	GGTTGATGATTACC	Hnf1b	0.0224555	1.56161069863421	-	compaction:Bend5_chr4_8201__del_100__ndel_182
6	19	CTTGAACAAACAGT	Foxa2	0.172512	0.765647987668206	+	compaction:Bend5_chr4_8201__del_101__ndel_183
8	19	TGAACAAACAGT	Sox17	0.0177979	0.088487207322835	+	compaction:Bend5_chr4_8201__del_101__ndel_183
17	28	AGTCCTTCCCAA	Klf4	0.0225775	0.0813887998067037	+	compaction:Bend5_chr4_8201__del_101__ndel_183
29	40	GCGGGCATTGTT	Klf4	0.0219298	0.0790539298859949	-	compaction:Bend5_chr4_8201__del_101__ndel_183
31	42	GGGCATTGTTCT	Sox17	0.209805	1.04310387924235	-	compaction:Bend5_chr4_8201__del_101__ndel_183
42	53	TCCTTATCCCAG	Gata4/6	0.179717	0.258235205954741	-	compaction:Bend5_chr4_8201__del_101__ndel_183
53	64	GTTAGTATCAGC	Jun_Atf3	0.021069	0.0526225743326019	+	compaction:Bend5_chr4_8201__del_101__ndel_183
54	65	TTAGTATCAGCT	Gata4/6	0.134184	0.192808876599492	-	compaction:Bend5_chr4_8201__del_101__ndel_183
63	74	GCTGACAGCAAG	Jun_Atf3	0.0448396	0.111992746881396	-	compaction:Bend5_chr4_8201__del_101__ndel_183
84	95	TCCAGATAGGAA	Gata4/6	0.452635	0.650390850322029	+	compaction:Bend5_chr4_8201__del_101__ndel_183
104	117	GGTTGATGATTACC	Hnf1b	0.0224555	1.56161069863421	-	compaction:Bend5_chr4_8201__del_101__ndel_183
6	19	CTTGAACAAACAGT	Foxa2	0.172512	0.765647987668206	+	compaction:Bend5_chr4_8201__del_101__ndel_190
8	19	TGAACAAACAGT	Sox17	0.0177979	0.088487207322835	+	compaction:Bend5_chr4_8201__del_101__ndel_190
17	28	AGTCCTTCCCAA	Klf4	0.0225775	0.0813887998067037	+	compaction:Bend5_chr4_8201__del_101__ndel_190
29	40	GCGGGCATTGTT	Klf4	0.0219298	0.0790539298859949	-	compaction:Bend5_chr4_8201__del_101__ndel_190
31	42	GGGCATTGTTCT	Sox17	0.209805	1.04310387924235	-	compaction:Bend5_chr4_8201__del_101__ndel_190
42	53	TCCTTATCCCAG	Gata4/6	0.179717	0.258235205954741	-	compaction:Bend5_chr4_8201__del_101__ndel_190
53	64	GTTAGTATCAGC	Jun_Atf3	0.021069	0.0526225743326019	+	compaction:Bend5_chr4_8201__del_101__ndel_190
54	65	TTAGTATCAGCT	Gata4/6	0.134184	0.192808876599492	-	compaction:Bend5_chr4_8201__del_101__ndel_190
63	74	GCTGACAGCAAG	Jun_Atf3	0.0448396	0.111992746881396	-	compaction:Bend5_chr4_8201__del_101__ndel_190
84	95	TCCAGATAGAAG	Gata4/6	0.221746	0.318626640660816	+	compaction:Bend5_chr4_8201__del_101__ndel_190
6	19	CTTGAACAAACAGT	Foxa2	0.172512	0.765647987668206	+	compaction:Bend5_chr4_8201__del_102__ndel_199
8	19	TGAACAAACAGT	Sox17	0.0177979	0.088487207322835	+	compaction:Bend5_chr4_8201__del_102__ndel_199
17	28	AGTCCTTCCCAA	Klf4	0.0225775	0.0813887998067037	+	compaction:Bend5_chr4_8201__del_102__ndel_199
29	40	GCGGGCATTGTT	Klf4	0.0219298	0.0790539298859949	-	compaction:Bend5_chr4_8201__del_102__ndel_199
31	42	GGGCATTGTTCT	Sox17	0.209805	1.04310387924235	-	compaction:Bend5_chr4_8201__del_102__ndel_199
42	53	TCCTTATCCCAG	Gata4/6	0.179717	0.258235205954741	-	compaction:Bend5_chr4_8201__del_102__ndel_199
53	64	GTTAGTATCAGC	Jun_Atf3	0.021069	0.0526225743326019	+	compaction:Bend5_chr4_8201__del_102__ndel_199
54	65	TTAGTATCAGCT	Gata4/6	0.134184	0.192808876599492	-	compaction:Bend5_chr4_8201__del_102__ndel_199
63	74	GCTGACAGCAAG	Jun_Atf3	0.0448396	0.111992746881396	-	compaction:Bend5_chr4_8201__del_102__ndel_199
84	95	TCCAGATAGAAG	Gata4/6	0.221746	0.318626640660816	+	compaction:Bend5_chr4_8201__del_102__ndel_199
2	13	TTTCATTGTATG	Sox17	0.132545	0.658984312452883	-	compaction:Bend5_chr4_8201__del_102__ndel_55
6	19	ATTGTATGCATTTG	Foxa2	0.0497949	0.221001234587388	-	compaction:Bend5_chr4_8201__del_102__ndel_55
27	40	TGCATTCAAACAGC	Foxa2	0.0224038	0.0994332242749545	+	compaction:Bend5_chr4_8201__del_102__ndel_55
73	84	CAGAGATAACAT	Gata4/6	0.765005	1.09923504026556	+	compaction:Bend5_chr4_8201__del_102__ndel_55
78	89	ATAACATTGAAC	Sox17	0.018194	0.0904565285809933	+	compaction:Bend5_chr4_8201__del_102__ndel_55
83	96	ATTGAACAAACAGT	Foxa2	0.160149	0.710778146314897	+	compaction:Bend5_chr4_8201__del_102__ndel_55
85	96	TGAACAAACAGT	Sox17	0.0177979	0.088487207322835	+	compaction:Bend5_chr4_8201__del_102__ndel_55
110	121	GGCCATTGTTCT	Sox17	0.405006	2.01359991285444	-	compaction:Bend5_chr4_8201__del_102__ndel_55
122	133	ACCTTATCCCAG	Gata4/6	0.165571	0.237908830467526	-	compaction:Bend5_chr4_8201__del_102__ndel_55
133	144	GTTAGTATCAGC	Jun_Atf3	0.021069	0.0526225743326019	+	compaction:Bend5_chr4_8201__del_102__ndel_55
134	145	TTAGTATCAGCT	Gata4/6	0.134184	0.192808876599492	-	compaction:Bend5_chr4_8201__del_102__ndel_55
143	154	GCTGACAGCAAG	Jun_Atf3	0.0448396	0.111992746881396	-	compaction:Bend5_chr4_8201__del_102__ndel_55
164	175	TCCAGATAGGAA	Gata4/6	0.452635	0.650390850322029	+	compaction:Bend5_chr4_8201__del_102__ndel_55
177	190	TGGAAGCACACAGA	Foxa2	0.022202	0.0985375893978941	+	compaction:Bend5_chr4_8201__del_102__ndel_55
191	204	GGTTGATGATTTAC	Hnf1b	0.019164	1.33271169328788	-	compaction:Bend5_chr4_8201__del_102__ndel_55
192	205	GTTGATGATTTACC	Hnf1b	0.0219638	1.52741667131269	+	compaction:Bend5_chr4_8201__del_102__ndel_55
194	205	TGATGATTTACC	Gata4/6	0.0375169	0.053908002015855	+	compaction:Bend5_chr4_8201__del_102__ndel_55
195	206	GATGATTTACCC	Jun_Atf3	0.190469	0.475721159549877	-	compaction:Bend5_chr4_8201__del_102__ndel_55
196	209	ATGATTTACCCAGT	Foxa2	0.0298994	0.132700423405252	-	compaction:Bend5_chr4_8201__del_102__ndel_55
223	234	GGCCTATCTCCA	Gata4/6	0.175367	0.508458969983756	-	compaction:Bend5_chr4_8201__del_102__ndel_55
233	244	CAGTACGTCAGC	Jun_Atf3	0.242038	0.604521460264574	+	compaction:Bend5_chr4_8201__del_102__ndel_55
9	22	CTTGAACAAACAGT	Foxa2	0.172512	0.765647987668206	+	compaction:Bend5_chr4_8201__del_103__ndel_175
11	22	TGAACAAACAGT	Sox17	0.0177979	0.088487207322835	+	compaction:Bend5_chr4_8201__del_103__ndel_175
20	31	AGTCCTTCCCAA	Klf4	0.0225775	0.0813887998067037	+	compaction:Bend5_chr4_8201__del_103__ndel_175
32	43	GCGGGCATTGTT	Klf4	0.0219298	0.0790539298859949	-	compaction:Bend5_chr4_8201__del_103__ndel_175
34	45	GGGCATTGTTCT	Sox17	0.209805	1.04310387924235	-	compaction:Bend5_chr4_8201__del_103__ndel_175
45	56	TCCTTATCCCAG	Gata4/6	0.179717	0.258235205954741	-	compaction:Bend5_chr4_8201__del_103__ndel_175
56	67	GTTAGTATCAGC	Jun_Atf3	0.021069	0.0526225743326019	+	compaction:Bend5_chr4_8201__del_103__ndel_175
57	68	TTAGTATCAGCT	Gata4/6	0.134184	0.192808876599492	-	compaction:Bend5_chr4_8201__del_103__ndel_175
66	77	GCTGACAGCAAG	Jun_Atf3	0.0448396	0.111992746881396	-	compaction:Bend5_chr4_8201__del_103__ndel_175
87	98	TCCAGATAGGAA	Gata4/6	0.452635	0.650390850322029	+	compaction:Bend5_chr4_8201__del_103__ndel_175
111	124	GGTTGATGATTACC	Hnf1b	0.0224555	1.56161069863421	-	compaction:Bend5_chr4_8201__del_103__ndel_175
112	125	GTTGATGATTACCC	Hnf1b	0.0055443	0.385564258040909	+	compaction:Bend5_chr4_8201__del_103__ndel_175
114	125	TGATGATTACCC	Gata4/6	0.161039	0.231396803484064	+	compaction:Bend5_chr4_8201__del_103__ndel_175
6	19	CTTGAACAAACAGT	Foxa2	0.172512	0.765647987668206	+	compaction:Bend5_chr4_8201__del_103__ndel_181
8	19	TGAACAAACAGT	Sox17	0.0177979	0.088487207322835	+	compaction:Bend5_chr4_8201__del_103__ndel_181
17	28	AGTCCTTCCCAA	Klf4	0.0225775	0.0813887998067037	+	compaction:Bend5_chr4_8201__del_103__ndel_181
29	40	GCGGGCATTGTT	Klf4	0.0219298	0.0790539298859949	-	compaction:Bend5_chr4_8201__del_103__ndel_181
31	42	GGGCATTGTTCT	Sox17	0.209805	1.04310387924235	-	compaction:Bend5_chr4_8201__del_103__ndel_181
42	53	TCCTTATCCCAG	Gata4/6	0.179717	0.258235205954741	-	compaction:Bend5_chr4_8201__del_103__ndel_181
53	64	GTTAGTATCAGC	Jun_Atf3	0.021069	0.0526225743326019	+	compaction:Bend5_chr4_8201__del_103__ndel_181
54	65	TTAGTATCAGCT	Gata4/6	0.134184	0.192808876599492	-	compaction:Bend5_chr4_8201__del_103__ndel_181
63	74	GCTGACAGCAAG	Jun_Atf3	0.0448396	0.111992746881396	-	compaction:Bend5_chr4_8201__del_103__ndel_181
84	95	TCCAGATAGGAA	Gata4/6	0.452635	0.650390850322029	+	compaction:Bend5_chr4_8201__del_103__ndel_181
106	119	GGTTGATGATTACC	Hnf1b	0.0224555	1.56161069863421	-	compaction:Bend5_chr4_8201__del_103__ndel_181
6	19	CTTGAACAAACAGT	Foxa2	0.172512	0.765647987668206	+	compaction:Bend5_chr4_8201__del_103__ndel_194
8	19	TGAACAAACAGT	Sox17	0.0177979	0.088487207322835	+	compaction:Bend5_chr4_8201__del_103__ndel_194
17	28	AGTCCTTCCCAA	Klf4	0.0225775	0.0813887998067037	+	compaction:Bend5_chr4_8201__del_103__ndel_194
29	40	GCGGGCATTGTT	Klf4	0.0219298	0.0790539298859949	-	compaction:Bend5_chr4_8201__del_103__ndel_194
31	42	GGGCATTGTTCT	Sox17	0.209805	1.04310387924235	-	compaction:Bend5_chr4_8201__del_103__ndel_194
42	53	TCCTTATCCCAG	Gata4/6	0.179717	0.258235205954741	-	compaction:Bend5_chr4_8201__del_103__ndel_194
53	64	GTTAGTATCAGC	Jun_Atf3	0.021069	0.0526225743326019	+	compaction:Bend5_chr4_8201__del_103__ndel_194
54	65	TTAGTATCAGCT	Gata4/6	0.134184	0.192808876599492	-	compaction:Bend5_chr4_8201__del_103__ndel_194
63	74	GCTGACAGCAAG	Jun_Atf3	0.0448396	0.111992746881396	-	compaction:Bend5_chr4_8201__del_103__ndel_194
84	95	TCCAGATAGAAG	Gata4/6	0.221746	0.318626640660816	+	compaction:Bend5_chr4_8201__del_103__ndel_194
6	19	CTTGAACAAACAGT	Foxa2	0.172512	0.765647987668206	+	compaction:Bend5_chr4_8201__del_103__ndel_195
8	19	TGAACAAACAGT	Sox17	0.0177979	0.088487207322835	+	compaction:Bend5_chr4_8201__del_103__ndel_195
17	28	AGTCCTTCCCAA	Klf4	0.0225775	0.0813887998067037	+	compaction:Bend5_chr4_8201__del_103__ndel_195
29	40	GCGGGCATTGTT	Klf4	0.0219298	0.0790539298859949	-	compaction:Bend5_chr4_8201__del_103__ndel_195
31	42	GGGCATTGTTCT	Sox17	0.209805	1.04310387924235	-	compaction:Bend5_chr4_8201__del_103__ndel_195
42	53	TCCTTATCCCAG	Gata4/6	0.179717	0.258235205954741	-	compaction:Bend5_chr4_8201__del_103__ndel_195
53	64	GTTAGTATCAGC	Jun_Atf3	0.021069	0.0526225743326019	+	compaction:Bend5_chr4_8201__del_103__ndel_195
54	65	TTAGTATCAGCT	Gata4/6	0.134184	0.192808876599492	-	compaction:Bend5_chr4_8201__del_103__ndel_195
63	74	GCTGACAGCAAG	Jun_Atf3	0.0448396	0.111992746881396	-	compaction:Bend5_chr4_8201__del_103__ndel_195
84	95	TCCAGATAGAAG	Gata4/6	0.221746	0.318626640660816	+	compaction:Bend5_chr4_8201__del_103__ndel_195
6	19	CTTGAACAAACAGT	Foxa2	0.172512	0.765647987668206	+	compaction:Bend5_chr4_8201__del_103__ndel_198
8	19	TGAACAAACAGT	Sox17	0.0177979	0.088487207322835	+	compaction:Bend5_chr4_8201__del_103__ndel_198
17	28	AGTCCTTCCCAA	Klf4	0.0225775	0.0813887998067037	+	compaction:Bend5_chr4_8201__del_103__ndel_198
29	40	GCGGGCATTGTT	Klf4	0.0219298	0.0790539298859949	-	compaction:Bend5_chr4_8201__del_103__ndel_198
31	42	GGGCATTGTTCT	Sox17	0.209805	1.04310387924235	-	compaction:Bend5_chr4_8201__del_103__ndel_198
42	53	TCCTTATCCCAG	Gata4/6	0.179717	0.258235205954741	-	compaction:Bend5_chr4_8201__del_103__ndel_198
53	64	GTTAGTATCAGC	Jun_Atf3	0.021069	0.0526225743326019	+	compaction:Bend5_chr4_8201__del_103__ndel_198
54	65	TTAGTATCAGCT	Gata4/6	0.134184	0.192808876599492	-	compaction:Bend5_chr4_8201__del_103__ndel_198
63	74	GCTGACAGCAAG	Jun_Atf3	0.0448396	0.111992746881396	-	compaction:Bend5_chr4_8201__del_103__ndel_198
84	95	TCCAGATAGAAG	Gata4/6	0.221746	0.318626640660816	+	compaction:Bend5_chr4_8201__del_103__ndel_198
6	19	CTTGAACAAACAGT	Foxa2	0.172512	0.765647987668206	+	compaction:Bend5_chr4_8201__del_104__ndel_197
8	19	TGAACAAACAGT	Sox17	0.0177979	0.088487207322835	+	compaction:Bend5_chr4_8201__del_104__ndel_197
17	28	AGTCCTTCCCAA	Klf4	0.0225775	0.0813887998067037	+	compaction:Bend5_chr4_8201__del_104__ndel_197
29	40	GCGGGCATTGTT	Klf4	0.0219298	0.0790539298859949	-	compaction:Bend5_chr4_8201__del_104__ndel_197
31	42	GGGCATTGTTCT	Sox17	0.209805	1.04310387924235	-	compaction:Bend5_chr4_8201__del_104__ndel_197
42	53	TCCTTATCCCAG	Gata4/6	0.179717	0.258235205954741	-	compaction:Bend5_chr4_8201__del_104__ndel_197
53	64	GTTAGTATCAGC	Jun_Atf3	0.021069	0.0526225743326019	+	compaction:Bend5_chr4_8201__del_104__ndel_197
54	65	TTAGTATCAGCT	Gata4/6	0.134184	0.192808876599492	-	compaction:Bend5_chr4_8201__del_104__ndel_197
63	74	GCTGACAGCAAG	Jun_Atf3	0.0448396	0.111992746881396	-	compaction:Bend5_chr4_8201__del_104__ndel_197
84	95	TCCAGATAGAAG	Gata4/6	0.221746	0.318626640660816	+	compaction:Bend5_chr4_8201__del_104__ndel_197
92	103	GAAGGCGGTTGT	Klf4	0.027787	0.100168334856777	-	compaction:Bend5_chr4_8201__del_104__ndel_197
6	19	CTTGAACAAACAGT	Foxa2	0.172512	0.765647987668206	+	compaction:Bend5_chr4_8201__del_105__ndel_180
8	19	TGAACAAACAGT	Sox17	0.0177979	0.088487207322835	+	compaction:Bend5_chr4_8201__del_105__ndel_180
17	28	AGTCCTTCCCAA	Klf4	0.0225775	0.0813887998067037	+	compaction:Bend5_chr4_8201__del_105__ndel_180
29	40	GCGGGCATTGTT	Klf4	0.0219298	0.0790539298859949	-	compaction:Bend5_chr4_8201__del_105__ndel_180
31	42	GGGCATTGTTCT	Sox17	0.209805	1.04310387924235	-	compaction:Bend5_chr4_8201__del_105__ndel_180
42	53	TCCTTATCCCAG	Gata4/6	0.179717	0.258235205954741	-	compaction:Bend5_chr4_8201__del_105__ndel_180
53	64	GTTAGTATCAGC	Jun_Atf3	0.021069	0.0526225743326019	+	compaction:Bend5_chr4_8201__del_105__ndel_180
54	65	TTAGTATCAGCT	Gata4/6	0.134184	0.192808876599492	-	compaction:Bend5_chr4_8201__del_105__ndel_180
63	74	GCTGACAGCAAG	Jun_Atf3	0.0448396	0.111992746881396	-	compaction:Bend5_chr4_8201__del_105__ndel_180
84	95	TCCAGATAGGAA	Gata4/6	0.452635	0.650390850322029	+	compaction:Bend5_chr4_8201__del_105__ndel_180
107	120	GGTTGATGATTACC	Hnf1b	0.0224555	1.56161069863421	-	compaction:Bend5_chr4_8201__del_105__ndel_180
6	19	CTTGAACAAACAGT	Foxa2	0.172512	0.765647987668206	+	compaction:Bend5_chr4_8201__del_108__ndel_189
8	19	TGAACAAACAGT	Sox17	0.0177979	0.088487207322835	+	compaction:Bend5_chr4_8201__del_108__ndel_189
17	28	AGTCCTTCCCAA	Klf4	0.0225775	0.0813887998067037	+	compaction:Bend5_chr4_8201__del_108__ndel_189
29	40	GCGGGCATTGTT	Klf4	0.0219298	0.0790539298859949	-	compaction:Bend5_chr4_8201__del_108__ndel_189
31	42	GGGCATTGTTCT	Sox17	0.209805	1.04310387924235	-	compaction:Bend5_chr4_8201__del_108__ndel_189
42	53	TCCTTATCCCAG	Gata4/6	0.179717	0.258235205954741	-	compaction:Bend5_chr4_8201__del_108__ndel_189
53	64	GTTAGTATCAGC	Jun_Atf3	0.021069	0.0526225743326019	+	compaction:Bend5_chr4_8201__del_108__ndel_189
54	65	TTAGTATCAGCT	Gata4/6	0.134184	0.192808876599492	-	compaction:Bend5_chr4_8201__del_108__ndel_189
63	74	GCTGACAGCAAG	Jun_Atf3	0.0448396	0.111992746881396	-	compaction:Bend5_chr4_8201__del_108__ndel_189
84	95	TCCAGATAGAAG	Gata4/6	0.221746	0.318626640660816	+	compaction:Bend5_chr4_8201__del_108__ndel_189
6	19	CTTGAACAAACAGT	Foxa2	0.172512	0.765647987668206	+	compaction:Bend5_chr4_8201__del_108__ndel_191
8	19	TGAACAAACAGT	Sox17	0.0177979	0.088487207322835	+	compaction:Bend5_chr4_8201__del_108__ndel_191
17	28	AGTCCTTCCCAA	Klf4	0.0225775	0.0813887998067037	+	compaction:Bend5_chr4_8201__del_108__ndel_191
29	40	GCGGGCATTGTT	Klf4	0.0219298	0.0790539298859949	-	compaction:Bend5_chr4_8201__del_108__ndel_191
31	42	GGGCATTGTTCT	Sox17	0.209805	1.04310387924235	-	compaction:Bend5_chr4_8201__del_108__ndel_191
42	53	TCCTTATCCCAG	Gata4/6	0.179717	0.258235205954741	-	compaction:Bend5_chr4_8201__del_108__ndel_191
53	64	GTTAGTATCAGC	Jun_Atf3	0.021069	0.0526225743326019	+	compaction:Bend5_chr4_8201__del_108__ndel_191
54	65	TTAGTATCAGCT	Gata4/6	0.134184	0.192808876599492	-	compaction:Bend5_chr4_8201__del_108__ndel_191
63	74	GCTGACAGCAAG	Jun_Atf3	0.0448396	0.111992746881396	-	compaction:Bend5_chr4_8201__del_108__ndel_191
84	95	TCCAGATAGAAG	Gata4/6	0.221746	0.318626640660816	+	compaction:Bend5_chr4_8201__del_108__ndel_191
18	29	CAGAGATAACTT	Gata4/6	0.30086	0.872313295599018	+	compaction:Bend5_chr4_8201__del_10__ndel_148
27	40	CTTGAACAAACAGT	Foxa2	0.172512	0.765647987668206	+	compaction:Bend5_chr4_8201__del_10__ndel_148
29	40	TGAACAAACAGT	Sox17	0.0177979	0.088487207322835	+	compaction:Bend5_chr4_8201__del_10__ndel_148
38	49	AGTCCTTCCCAA	Klf4	0.0225775	0.0813887998067037	+	compaction:Bend5_chr4_8201__del_10__ndel_148
50	61	GCGGGCATTGTT	Klf4	0.0219298	0.0790539298859949	-	compaction:Bend5_chr4_8201__del_10__ndel_148
52	63	GGGCATTGTTCT	Sox17	0.209805	1.04310387924235	-	compaction:Bend5_chr4_8201__del_10__ndel_148
63	74	TCCTTATCCCAG	Gata4/6	0.179717	0.258235205954741	-	compaction:Bend5_chr4_8201__del_10__ndel_148
74	85	GTTAGTATCAGC	Jun_Atf3	0.021069	0.0526225743326019	+	compaction:Bend5_chr4_8201__del_10__ndel_148
75	86	TTAGTATCAGCT	Gata4/6	0.134184	0.192808876599492	-	compaction:Bend5_chr4_8201__del_10__ndel_148
84	95	GCTGACAGCAAG	Jun_Atf3	0.0448396	0.111992746881396	-	compaction:Bend5_chr4_8201__del_10__ndel_148
105	116	TCCAGATAGGAA	Gata4/6	0.452635	0.650390850322029	+	compaction:Bend5_chr4_8201__del_10__ndel_148
120	131	GAAGACACAGAG	Jun_Atf3	0.0215406	0.0538004568165953	-	compaction:Bend5_chr4_8201__del_10__ndel_148
131	144	GGTTGATGATTACC	Hnf1b	0.0224555	1.56161069863421	-	compaction:Bend5_chr4_8201__del_10__ndel_148
132	145	GTTGATGATTACCC	Hnf1b	0.0055443	0.385564258040909	+	compaction:Bend5_chr4_8201__del_10__ndel_148
134	145	TGATGATTACCC	Gata4/6	0.161039	0.231396803484064	+	compaction:Bend5_chr4_8201__del_10__ndel_148
135	148	GATGATTACCCAGG	Foxa2	0.0182031	0.0807895502012795	-	compaction:Bend5_chr4_8201__del_10__ndel_148
135	146	GATGATTACCCA	Jun_Atf3	0.0801475	0.20017883033472	-	compaction:Bend5_chr4_8201__del_10__ndel_148
138	149	GATTACCCAGGG	Jun_Atf3	0.039311	0.0981843476002143	-	compaction:Bend5_chr4_8201__del_10__ndel_148
15	26	CAGAGATAACTT	Gata4/6	0.30086	0.872313295599018	+	compaction:Bend5_chr4_8201__del_10__ndel_151
24	37	CTTGAACAAACAGT	Foxa2	0.172512	0.765647987668206	+	compaction:Bend5_chr4_8201__del_10__ndel_151
26	37	TGAACAAACAGT	Sox17	0.0177979	0.088487207322835	+	compaction:Bend5_chr4_8201__del_10__ndel_151
35	46	AGTCCTTCCCAA	Klf4	0.0225775	0.0813887998067037	+	compaction:Bend5_chr4_8201__del_10__ndel_151
47	58	GCGGGCATTGTT	Klf4	0.0219298	0.0790539298859949	-	compaction:Bend5_chr4_8201__del_10__ndel_151
49	60	GGGCATTGTTCT	Sox17	0.209805	1.04310387924235	-	compaction:Bend5_chr4_8201__del_10__ndel_151
60	71	TCCTTATCCCAG	Gata4/6	0.179717	0.258235205954741	-	compaction:Bend5_chr4_8201__del_10__ndel_151
71	82	GTTAGTATCAGC	Jun_Atf3	0.021069	0.0526225743326019	+	compaction:Bend5_chr4_8201__del_10__ndel_151
72	83	TTAGTATCAGCT	Gata4/6	0.134184	0.192808876599492	-	compaction:Bend5_chr4_8201__del_10__ndel_151
81	92	GCTGACAGCAAG	Jun_Atf3	0.0448396	0.111992746881396	-	compaction:Bend5_chr4_8201__del_10__ndel_151
102	113	TCCAGATAGGAA	Gata4/6	0.452635	0.650390850322029	+	compaction:Bend5_chr4_8201__del_10__ndel_151
117	128	GAAGACACAGAG	Jun_Atf3	0.0215406	0.0538004568165953	-	compaction:Bend5_chr4_8201__del_10__ndel_151
128	141	GGTTGATGATTACC	Hnf1b	0.0224555	1.56161069863421	-	compaction:Bend5_chr4_8201__del_10__ndel_151
129	142	GTTGATGATTACCC	Hnf1b	0.0055443	0.385564258040909	+	compaction:Bend5_chr4_8201__del_10__ndel_151
131	142	TGATGATTACCC	Gata4/6	0.161039	0.231396803484064	+	compaction:Bend5_chr4_8201__del_10__ndel_151
132	145	GATGATTACCCAGG	Foxa2	0.0182031	0.0807895502012795	-	compaction:Bend5_chr4_8201__del_10__ndel_151
132	143	GATGATTACCCA	Jun_Atf3	0.0801475	0.20017883033472	-	compaction:Bend5_chr4_8201__del_10__ndel_151
135	146	GATTACCCAGGG	Jun_Atf3	0.039311	0.0981843476002143	-	compaction:Bend5_chr4_8201__del_10__ndel_151
56	67	CAGAGATAACTT	Gata4/6	0.30086	0.872313295599018	+	compaction:Bend5_chr4_8201__del_10__ndel_73
65	78	CTTGAACAAACAGT	Foxa2	0.172512	0.765647987668206	+	compaction:Bend5_chr4_8201__del_10__ndel_73
67	78	TGAACAAACAGT	Sox17	0.0177979	0.088487207322835	+	compaction:Bend5_chr4_8201__del_10__ndel_73
92	103	GGCCATTGTTCT	Sox17	0.405006	2.01359991285444	-	compaction:Bend5_chr4_8201__del_10__ndel_73
104	115	ACCTTATCCCAG	Gata4/6	0.165571	0.237908830467526	-	compaction:Bend5_chr4_8201__del_10__ndel_73
115	126	GTTAGTATCAGC	Jun_Atf3	0.021069	0.0526225743326019	+	compaction:Bend5_chr4_8201__del_10__ndel_73
116	127	TTAGTATCAGCT	Gata4/6	0.134184	0.192808876599492	-	compaction:Bend5_chr4_8201__del_10__ndel_73
125	136	GCTGACAGCAAG	Jun_Atf3	0.0448396	0.111992746881396	-	compaction:Bend5_chr4_8201__del_10__ndel_73
146	157	TCCAGATAGGAA	Gata4/6	0.452635	0.650390850322029	+	compaction:Bend5_chr4_8201__del_10__ndel_73
159	172	TGGAAGCACACAGA	Foxa2	0.022202	0.0985375893978941	+	compaction:Bend5_chr4_8201__del_10__ndel_73
173	186	GGTTGATGATTTAC	Hnf1b	0.019164	1.33271169328788	-	compaction:Bend5_chr4_8201__del_10__ndel_73
174	187	GTTGATGATTTACC	Hnf1b	0.0219638	1.52741667131269	+	compaction:Bend5_chr4_8201__del_10__ndel_73
176	187	TGATGATTTACC	Gata4/6	0.0375169	0.053908002015855	+	compaction:Bend5_chr4_8201__del_10__ndel_73
177	188	GATGATTTACCC	Jun_Atf3	0.190469	0.475721159549877	-	compaction:Bend5_chr4_8201__del_10__ndel_73
178	191	ATGATTTACCCAGT	Foxa2	0.0298994	0.132700423405252	-	compaction:Bend5_chr4_8201__del_10__ndel_73
205	216	GGCCTATCTCCA	Gata4/6	0.175367	0.508458969983756	-	compaction:Bend5_chr4_8201__del_10__ndel_73
215	226	CAGTACGTCAGC	Jun_Atf3	0.242038	0.604521460264574	+	compaction:Bend5_chr4_8201__del_10__ndel_73
40	51	CAGAGATAACTT	Gata4/6	0.30086	0.872313295599018	+	compaction:Bend5_chr4_8201__del_10__ndel_89
49	62	CTTGAACAAACAGT	Foxa2	0.172512	0.765647987668206	+	compaction:Bend5_chr4_8201__del_10__ndel_89
51	62	TGAACAAACAGT	Sox17	0.0177979	0.088487207322835	+	compaction:Bend5_chr4_8201__del_10__ndel_89
76	87	GGCCATTGTTCT	Sox17	0.405006	2.01359991285444	-	compaction:Bend5_chr4_8201__del_10__ndel_89
88	99	ACCTTATCCCAG	Gata4/6	0.165571	0.237908830467526	-	compaction:Bend5_chr4_8201__del_10__ndel_89
99	110	GTTAGTATCAGC	Jun_Atf3	0.021069	0.0526225743326019	+	compaction:Bend5_chr4_8201__del_10__ndel_89
100	111	TTAGTATCAGCT	Gata4/6	0.134184	0.192808876599492	-	compaction:Bend5_chr4_8201__del_10__ndel_89
109	120	GCTGACAGCAAG	Jun_Atf3	0.0448396	0.111992746881396	-	compaction:Bend5_chr4_8201__del_10__ndel_89
130	141	TCCAGATAGGAA	Gata4/6	0.452635	0.650390850322029	+	compaction:Bend5_chr4_8201__del_10__ndel_89
143	156	TGGAAGCACACAGA	Foxa2	0.022202	0.0985375893978941	+	compaction:Bend5_chr4_8201__del_10__ndel_89
157	170	GGTTGATGATTTAC	Hnf1b	0.019164	1.33271169328788	-	compaction:Bend5_chr4_8201__del_10__ndel_89
158	171	GTTGATGATTTACC	Hnf1b	0.0219638	1.52741667131269	+	compaction:Bend5_chr4_8201__del_10__ndel_89
160	171	TGATGATTTACC	Gata4/6	0.0375169	0.053908002015855	+	compaction:Bend5_chr4_8201__del_10__ndel_89
161	172	GATGATTTACCC	Jun_Atf3	0.190469	0.475721159549877	-	compaction:Bend5_chr4_8201__del_10__ndel_89
162	175	ATGATTTACCCAGT	Foxa2	0.0298994	0.132700423405252	-	compaction:Bend5_chr4_8201__del_10__ndel_89
189	200	GGCCTATCTCCA	Gata4/6	0.175367	0.508458969983756	-	compaction:Bend5_chr4_8201__del_10__ndel_89
199	210	CAGTACGTCAGC	Jun_Atf3	0.242038	0.604521460264574	+	compaction:Bend5_chr4_8201__del_10__ndel_89
6	19	CTTGAACAAACAGT	Foxa2	0.172512	0.765647987668206	+	compaction:Bend5_chr4_8201__del_113__ndel_188
8	19	TGAACAAACAGT	Sox17	0.0177979	0.088487207322835	+	compaction:Bend5_chr4_8201__del_113__ndel_188
17	28	AGTCCTTCCCAA	Klf4	0.0225775	0.0813887998067037	+	compaction:Bend5_chr4_8201__del_113__ndel_188
29	40	GCGGGCATTGTT	Klf4	0.0219298	0.0790539298859949	-	compaction:Bend5_chr4_8201__del_113__ndel_188
31	42	GGGCATTGTTCT	Sox17	0.209805	1.04310387924235	-	compaction:Bend5_chr4_8201__del_113__ndel_188
42	53	TCCTTATCCCAG	Gata4/6	0.179717	0.258235205954741	-	compaction:Bend5_chr4_8201__del_113__ndel_188
53	64	GTTAGTATCAGC	Jun_Atf3	0.021069	0.0526225743326019	+	compaction:Bend5_chr4_8201__del_113__ndel_188
54	65	TTAGTATCAGCT	Gata4/6	0.134184	0.192808876599492	-	compaction:Bend5_chr4_8201__del_113__ndel_188
63	74	GCTGACAGCAAG	Jun_Atf3	0.0448396	0.111992746881396	-	compaction:Bend5_chr4_8201__del_113__ndel_188
84	95	TCCAGATAGAAG	Gata4/6	0.221746	0.318626640660816	+	compaction:Bend5_chr4_8201__del_113__ndel_188
14	25	CCCCATTGTTTA	Sox17	0.394973	1.96371806437401	-	compaction:Bend5_chr4_8201__del_113__ndel_9
18	31	ATTGTTTAGTTTCA	Foxa2	0.0715285	0.317459956906912	-	compaction:Bend5_chr4_8201__del_113__ndel_9
28	39	TTCAATTGTATG	Sox17	0.0744717	0.370256758245859	-	compaction:Bend5_chr4_8201__del_113__ndel_9
32	45	ATTGTATGCATTTG	Foxa2	0.0497949	0.221001234587388	-	compaction:Bend5_chr4_8201__del_113__ndel_9
55	68	AGCATTCAAACATG	Foxa2	0.0464807	0.206292051685735	+	compaction:Bend5_chr4_8201__del_113__ndel_9
103	114	CAGAGATAACAT	Gata4/6	0.765005	1.09923504026556	+	compaction:Bend5_chr4_8201__del_113__ndel_9
108	119	ATAACATTTGAA	Sox17	0.0125251	0.0622720163861602	+	compaction:Bend5_chr4_8201__del_113__ndel_9
110	123	AACATTTGAACAAA	Foxa2	0.0161676	0.0717555324002069	-	compaction:Bend5_chr4_8201__del_113__ndel_9
114	127	TTTGAACAAACAGT	Foxa2	0.143685	0.637707122450068	+	compaction:Bend5_chr4_8201__del_113__ndel_9
116	127	TGAACAAACAGT	Sox17	0.0177979	0.088487207322835	+	compaction:Bend5_chr4_8201__del_113__ndel_9
124	135	CAGTCCTTCACT	Jun_Atf3	0.0256255	0.0640030271280123	+	compaction:Bend5_chr4_8201__del_113__ndel_9
142	153	GGCCATTGTTCT	Sox17	0.405006	2.01359991285444	-	compaction:Bend5_chr4_8201__del_113__ndel_9
155	166	CCTTTATCCCAG	Gata4/6	0.0880432	0.126509199936091	-	compaction:Bend5_chr4_8201__del_113__ndel_9
164	175	CAGTTAGTCATC	Jun_Atf3	0.422126	1.05431471891043	+	compaction:Bend5_chr4_8201__del_113__ndel_9
165	178	AGTTAGTCATCAGC	Hnf1b	0.00494446	0.343849909152274	-	compaction:Bend5_chr4_8201__del_113__ndel_9
165	176	AGTTAGTCATCA	Jun_Atf3	0.0203152	0.0507398605572963	-	compaction:Bend5_chr4_8201__del_113__ndel_9
166	179	GTTAGTCATCAGCT	Hnf1b	0.00140213	0.0975075686970222	+	compaction:Bend5_chr4_8201__del_113__ndel_9
167	178	TTAGTCATCAGC	Jun_Atf3	0.0314418	0.0785299946675592	+	compaction:Bend5_chr4_8201__del_113__ndel_9
168	179	TAGTCATCAGCT	Gata4/6	0.0564508	0.0811141069810306	-	compaction:Bend5_chr4_8201__del_113__ndel_9
177	188	GCTGACAGCAAG	Jun_Atf3	0.0448396	0.111992746881396	-	compaction:Bend5_chr4_8201__del_113__ndel_9
198	209	TCCAGATAGGAA	Gata4/6	0.452635	0.650390850322029	+	compaction:Bend5_chr4_8201__del_113__ndel_9
211	224	TGGAAGCACACAGA	Foxa2	0.022202	0.0985375893978941	+	compaction:Bend5_chr4_8201__del_113__ndel_9
225	238	GGTTGATGATTTAC	Hnf1b	0.019164	1.33271169328788	-	compaction:Bend5_chr4_8201__del_113__ndel_9
226	239	GTTGATGATTTACC	Hnf1b	0.0219638	1.52741667131269	+	compaction:Bend5_chr4_8201__del_113__ndel_9
228	239	TGATGATTTACC	Gata4/6	0.0375169	0.053908002015855	+	compaction:Bend5_chr4_8201__del_113__ndel_9
229	240	GATGATTTACCC	Jun_Atf3	0.190469	0.475721159549877	-	compaction:Bend5_chr4_8201__del_113__ndel_9
230	243	ATGATTTACCCAAG	Foxa2	0.0294631	0.130764023519912	-	compaction:Bend5_chr4_8201__del_113__ndel_9
260	271	GGCCTATCTCCT	Gata4/6	0.296117	0.425490267930691	-	compaction:Bend5_chr4_8201__del_113__ndel_9
271	282	TAGTACGTCAGT	Jun_Atf3	0.150506	0.375908356946347	+	compaction:Bend5_chr4_8201__del_113__ndel_9
276	289	CGTCAGTCCACAGC	Foxa2	0.0221104	0.0981310475012701	+	compaction:Bend5_chr4_8201__del_113__ndel_9
6	19	CTTGAACAAACAGT	Foxa2	0.172512	0.765647987668206	+	compaction:Bend5_chr4_8201__del_114__ndel_187
8	19	TGAACAAACAGT	Sox17	0.0177979	0.088487207322835	+	compaction:Bend5_chr4_8201__del_114__ndel_187
17	28	AGTCCTTCCCAA	Klf4	0.0225775	0.0813887998067037	+	compaction:Bend5_chr4_8201__del_114__ndel_187
29	40	GCGGGCATTGTT	Klf4	0.0219298	0.0790539298859949	-	compaction:Bend5_chr4_8201__del_114__ndel_187
31	42	GGGCATTGTTCT	Sox17	0.209805	1.04310387924235	-	compaction:Bend5_chr4_8201__del_114__ndel_187
42	53	TCCTTATCCCAG	Gata4/6	0.179717	0.258235205954741	-	compaction:Bend5_chr4_8201__del_114__ndel_187
53	64	GTTAGTATCAGC	Jun_Atf3	0.021069	0.0526225743326019	+	compaction:Bend5_chr4_8201__del_114__ndel_187
54	65	TTAGTATCAGCT	Gata4/6	0.134184	0.192808876599492	-	compaction:Bend5_chr4_8201__del_114__ndel_187
63	74	GCTGACAGCAAG	Jun_Atf3	0.0448396	0.111992746881396	-	compaction:Bend5_chr4_8201__del_114__ndel_187
84	95	TCCAGATAGAAG	Gata4/6	0.221746	0.318626640660816	+	compaction:Bend5_chr4_8201__del_114__ndel_187
6	19	CTTGAACAAACAGT	Foxa2	0.172512	0.765647987668206	+	compaction:Bend5_chr4_8201__del_115__ndel_186
8	19	TGAACAAACAGT	Sox17	0.0177979	0.088487207322835	+	compaction:Bend5_chr4_8201__del_115__ndel_186
17	28	AGTCCTTCCCAA	Klf4	0.0225775	0.0813887998067037	+	compaction:Bend5_chr4_8201__del_115__ndel_186
29	40	GCGGGCATTGTT	Klf4	0.0219298	0.0790539298859949	-	compaction:Bend5_chr4_8201__del_115__ndel_186
31	42	GGGCATTGTTCT	Sox17	0.209805	1.04310387924235	-	compaction:Bend5_chr4_8201__del_115__ndel_186
42	53	TCCTTATCCCAG	Gata4/6	0.179717	0.258235205954741	-	compaction:Bend5_chr4_8201__del_115__ndel_186
53	64	GTTAGTATCAGC	Jun_Atf3	0.021069	0.0526225743326019	+	compaction:Bend5_chr4_8201__del_115__ndel_186
54	65	TTAGTATCAGCT	Gata4/6	0.134184	0.192808876599492	-	compaction:Bend5_chr4_8201__del_115__ndel_186
63	74	GCTGACAGCAAG	Jun_Atf3	0.0448396	0.111992746881396	-	compaction:Bend5_chr4_8201__del_115__ndel_186
84	95	TCCAGATAGAAG	Gata4/6	0.221746	0.318626640660816	+	compaction:Bend5_chr4_8201__del_115__ndel_186
14	25	CCCCATTGATTT	Sox17	0.0643417	0.319892647301291	-	compaction:Bend5_chr4_8201__del_115__ndel_6
17	28	CATTGATTTAGT	Gata4/6	0.0480361	0.0690230316373104	+	compaction:Bend5_chr4_8201__del_115__ndel_6
29	40	TTCAATTGTATG	Sox17	0.0744717	0.370256758245859	-	compaction:Bend5_chr4_8201__del_115__ndel_6
33	46	ATTGTATGCATTTG	Foxa2	0.0497949	0.221001234587388	-	compaction:Bend5_chr4_8201__del_115__ndel_6
56	69	AGCATTCAAACATG	Foxa2	0.0464807	0.206292051685735	+	compaction:Bend5_chr4_8201__del_115__ndel_6
104	115	CAGAGATAACTA	Gata4/6	0.315365	0.914369083515868	+	compaction:Bend5_chr4_8201__del_115__ndel_6
107	120	AGATAACTATTTGA	Hnf1b	0.000864435	0.0601149359521659	-	compaction:Bend5_chr4_8201__del_115__ndel_6
112	125	ACTATTTGAACAAA	Foxa2	0.0688205	0.305441229220691	-	compaction:Bend5_chr4_8201__del_115__ndel_6
116	129	TTTGAACAAACAGT	Foxa2	0.143685	0.637707122450068	+	compaction:Bend5_chr4_8201__del_115__ndel_6
118	129	TGAACAAACAGT	Sox17	0.0177979	0.088487207322835	+	compaction:Bend5_chr4_8201__del_115__ndel_6
126	137	CAGTCCTTCACT	Jun_Atf3	0.0256255	0.0640030271280123	+	compaction:Bend5_chr4_8201__del_115__ndel_6
144	155	GGCCATTGTTCT	Sox17	0.405006	2.01359991285444	-	compaction:Bend5_chr4_8201__del_115__ndel_6
157	168	CCTTTATCCCAG	Gata4/6	0.0880432	0.126509199936091	-	compaction:Bend5_chr4_8201__del_115__ndel_6
166	177	CAGTTAGTCATC	Jun_Atf3	0.422126	1.05431471891043	+	compaction:Bend5_chr4_8201__del_115__ndel_6
167	180	AGTTAGTCATCAGC	Hnf1b	0.00494446	0.343849909152274	-	compaction:Bend5_chr4_8201__del_115__ndel_6
167	178	AGTTAGTCATCA	Jun_Atf3	0.0203152	0.0507398605572963	-	compaction:Bend5_chr4_8201__del_115__ndel_6
168	181	GTTAGTCATCAGCT	Hnf1b	0.00140213	0.0975075686970222	+	compaction:Bend5_chr4_8201__del_115__ndel_6
169	180	TTAGTCATCAGC	Jun_Atf3	0.0314418	0.0785299946675592	+	compaction:Bend5_chr4_8201__del_115__ndel_6
170	181	TAGTCATCAGCT	Gata4/6	0.0564508	0.0811141069810306	-	compaction:Bend5_chr4_8201__del_115__ndel_6
179	190	GCTGACAGCAAG	Jun_Atf3	0.0448396	0.111992746881396	-	compaction:Bend5_chr4_8201__del_115__ndel_6
200	211	TCCAGATAGGAA	Gata4/6	0.452635	0.650390850322029	+	compaction:Bend5_chr4_8201__del_115__ndel_6
213	226	TGGAAGCACACAGA	Foxa2	0.022202	0.0985375893978941	+	compaction:Bend5_chr4_8201__del_115__ndel_6
227	240	GGTTGATGATTTAC	Hnf1b	0.019164	1.33271169328788	-	compaction:Bend5_chr4_8201__del_115__ndel_6
228	241	GTTGATGATTTACC	Hnf1b	0.0219638	1.52741667131269	+	compaction:Bend5_chr4_8201__del_115__ndel_6
230	241	TGATGATTTACC	Gata4/6	0.0375169	0.053908002015855	+	compaction:Bend5_chr4_8201__del_115__ndel_6
231	242	GATGATTTACCC	Jun_Atf3	0.190469	0.475721159549877	-	compaction:Bend5_chr4_8201__del_115__ndel_6
232	245	ATGATTTACCCAAG	Foxa2	0.0294631	0.130764023519912	-	compaction:Bend5_chr4_8201__del_115__ndel_6
262	273	GGCCTATCTCCT	Gata4/6	0.296117	0.425490267930691	-	compaction:Bend5_chr4_8201__del_115__ndel_6
269	280	CTCCTAGTCACG	Jun_Atf3	0.0638921	0.159578849566474	+	compaction:Bend5_chr4_8201__del_115__ndel_6
274	285	AGTCACGTCAGT	Jun_Atf3	0.0869816	0.217247886068093	+	compaction:Bend5_chr4_8201__del_115__ndel_6
279	292	CGTCAGTCCACAGC	Foxa2	0.0221104	0.0981310475012701	+	compaction:Bend5_chr4_8201__del_115__ndel_6
6	17	TGGGACGCATTC	Jun_Atf3	0.0458308	0.114468398107296	-	compaction:Bend5_chr4_8201__del_11__ndel_74
55	66	CAGAGATAACTT	Gata4/6	0.30086	0.872313295599018	+	compaction:Bend5_chr4_8201__del_11__ndel_74
64	77	CTTGAACAAACAGT	Foxa2	0.172512	0.765647987668206	+	compaction:Bend5_chr4_8201__del_11__ndel_74
66	77	TGAACAAACAGT	Sox17	0.0177979	0.088487207322835	+	compaction:Bend5_chr4_8201__del_11__ndel_74
91	102	GGCCATTGTTCT	Sox17	0.405006	2.01359991285444	-	compaction:Bend5_chr4_8201__del_11__ndel_74
103	114	ACCTTATCCCAG	Gata4/6	0.165571	0.237908830467526	-	compaction:Bend5_chr4_8201__del_11__ndel_74
114	125	GTTAGTATCAGC	Jun_Atf3	0.021069	0.0526225743326019	+	compaction:Bend5_chr4_8201__del_11__ndel_74
115	126	TTAGTATCAGCT	Gata4/6	0.134184	0.192808876599492	-	compaction:Bend5_chr4_8201__del_11__ndel_74
124	135	GCTGACAGCAAG	Jun_Atf3	0.0448396	0.111992746881396	-	compaction:Bend5_chr4_8201__del_11__ndel_74
145	156	TCCAGATAGGAA	Gata4/6	0.452635	0.650390850322029	+	compaction:Bend5_chr4_8201__del_11__ndel_74
158	171	TGGAAGCACACAGA	Foxa2	0.022202	0.0985375893978941	+	compaction:Bend5_chr4_8201__del_11__ndel_74
172	185	GGTTGATGATTTAC	Hnf1b	0.019164	1.33271169328788	-	compaction:Bend5_chr4_8201__del_11__ndel_74
173	186	GTTGATGATTTACC	Hnf1b	0.0219638	1.52741667131269	+	compaction:Bend5_chr4_8201__del_11__ndel_74
175	186	TGATGATTTACC	Gata4/6	0.0375169	0.053908002015855	+	compaction:Bend5_chr4_8201__del_11__ndel_74
176	187	GATGATTTACCC	Jun_Atf3	0.190469	0.475721159549877	-	compaction:Bend5_chr4_8201__del_11__ndel_74
177	190	ATGATTTACCCAGT	Foxa2	0.0298994	0.132700423405252	-	compaction:Bend5_chr4_8201__del_11__ndel_74
204	215	GGCCTATCTCCA	Gata4/6	0.175367	0.508458969983756	-	compaction:Bend5_chr4_8201__del_11__ndel_74
214	225	CAGTACGTCAGC	Jun_Atf3	0.242038	0.604521460264574	+	compaction:Bend5_chr4_8201__del_11__ndel_74
14	25	CCCCATTGATTT	Sox17	0.0643417	0.319892647301291	-	compaction:Bend5_chr4_8201__del_122__ndel_5
17	28	CATTGATTTAGT	Gata4/6	0.0480361	0.0690230316373104	+	compaction:Bend5_chr4_8201__del_122__ndel_5
29	40	TTCAATTGTATG	Sox17	0.0744717	0.370256758245859	-	compaction:Bend5_chr4_8201__del_122__ndel_5
33	46	ATTGTATGCATTTG	Foxa2	0.0497949	0.221001234587388	-	compaction:Bend5_chr4_8201__del_122__ndel_5
56	69	AGCATTCAAACATG	Foxa2	0.0464807	0.206292051685735	+	compaction:Bend5_chr4_8201__del_122__ndel_5
104	115	CAGAGATAACTC	Gata4/6	0.313576	0.909182058036155	+	compaction:Bend5_chr4_8201__del_122__ndel_5
107	118	AGATAACTCATT	Jun_Atf3	0.0932293	0.232852331350631	+	compaction:Bend5_chr4_8201__del_122__ndel_5
108	121	GATAACTCATTTGA	Hnf1b	0.00192614	0.133948512884028	-	compaction:Bend5_chr4_8201__del_122__ndel_5
108	119	GATAACTCATTT	Jun_Atf3	0.0358325	0.0894963403470957	-	compaction:Bend5_chr4_8201__del_122__ndel_5
117	130	TTTGAACAAACAGT	Foxa2	0.143685	0.637707122450068	+	compaction:Bend5_chr4_8201__del_122__ndel_5
119	130	TGAACAAACAGT	Sox17	0.0177979	0.088487207322835	+	compaction:Bend5_chr4_8201__del_122__ndel_5
127	138	CAGTCCTTCACT	Jun_Atf3	0.0256255	0.0640030271280123	+	compaction:Bend5_chr4_8201__del_122__ndel_5
145	156	GGCCATTGTTCT	Sox17	0.405006	2.01359991285444	-	compaction:Bend5_chr4_8201__del_122__ndel_5
158	169	CCTTTATCCCAG	Gata4/6	0.0880432	0.126509199936091	-	compaction:Bend5_chr4_8201__del_122__ndel_5
167	178	CAGTTAGTCATC	Jun_Atf3	0.422126	1.05431471891043	+	compaction:Bend5_chr4_8201__del_122__ndel_5
168	181	AGTTAGTCATCAGC	Hnf1b	0.00494446	0.343849909152274	-	compaction:Bend5_chr4_8201__del_122__ndel_5
168	179	AGTTAGTCATCA	Jun_Atf3	0.0203152	0.0507398605572963	-	compaction:Bend5_chr4_8201__del_122__ndel_5
169	182	GTTAGTCATCAGCT	Hnf1b	0.00140213	0.0975075686970222	+	compaction:Bend5_chr4_8201__del_122__ndel_5
170	181	TTAGTCATCAGC	Jun_Atf3	0.0314418	0.0785299946675592	+	compaction:Bend5_chr4_8201__del_122__ndel_5
171	182	TAGTCATCAGCT	Gata4/6	0.0564508	0.0811141069810306	-	compaction:Bend5_chr4_8201__del_122__ndel_5
180	191	GCTGACAGCAAG	Jun_Atf3	0.0448396	0.111992746881396	-	compaction:Bend5_chr4_8201__del_122__ndel_5
201	212	TCCAGATAGGAA	Gata4/6	0.452635	0.650390850322029	+	compaction:Bend5_chr4_8201__del_122__ndel_5
214	227	TGGAAGCACACAGA	Foxa2	0.022202	0.0985375893978941	+	compaction:Bend5_chr4_8201__del_122__ndel_5
228	241	GGTTGATGATTTAC	Hnf1b	0.019164	1.33271169328788	-	compaction:Bend5_chr4_8201__del_122__ndel_5
229	242	GTTGATGATTTACC	Hnf1b	0.0219638	1.52741667131269	+	compaction:Bend5_chr4_8201__del_122__ndel_5
231	242	TGATGATTTACC	Gata4/6	0.0375169	0.053908002015855	+	compaction:Bend5_chr4_8201__del_122__ndel_5
232	243	GATGATTTACCC	Jun_Atf3	0.190469	0.475721159549877	-	compaction:Bend5_chr4_8201__del_122__ndel_5
233	246	ATGATTTACCCAAG	Foxa2	0.0294631	0.130764023519912	-	compaction:Bend5_chr4_8201__del_122__ndel_5
263	274	GGCCTATCTCCT	Gata4/6	0.296117	0.425490267930691	-	compaction:Bend5_chr4_8201__del_122__ndel_5
270	281	CTCCTAGTCACG	Jun_Atf3	0.0638921	0.159578849566474	+	compaction:Bend5_chr4_8201__del_122__ndel_5
275	286	AGTCACGTCAGT	Jun_Atf3	0.0869816	0.217247886068093	+	compaction:Bend5_chr4_8201__del_122__ndel_5
280	293	CGTCAGTCCACAGC	Foxa2	0.0221104	0.0981310475012701	+	compaction:Bend5_chr4_8201__del_122__ndel_5
9	22	CTTGAACAAACAGT	Foxa2	0.172512	0.765647987668206	+	compaction:Bend5_chr4_8201__del_125__ndel_176
11	22	TGAACAAACAGT	Sox17	0.0177979	0.088487207322835	+	compaction:Bend5_chr4_8201__del_125__ndel_176
20	31	AGTCCTTCCCAA	Klf4	0.0225775	0.0813887998067037	+	compaction:Bend5_chr4_8201__del_125__ndel_176
32	43	GCGGGCATTGTT	Klf4	0.0219298	0.0790539298859949	-	compaction:Bend5_chr4_8201__del_125__ndel_176
34	45	GGGCATTGTTCT	Sox17	0.209805	1.04310387924235	-	compaction:Bend5_chr4_8201__del_125__ndel_176
45	56	TCCTTATCCCAG	Gata4/6	0.179717	0.258235205954741	-	compaction:Bend5_chr4_8201__del_125__ndel_176
56	67	GTTAGTATCAGC	Jun_Atf3	0.021069	0.0526225743326019	+	compaction:Bend5_chr4_8201__del_125__ndel_176
57	68	TTAGTATCAGCT	Gata4/6	0.134184	0.192808876599492	-	compaction:Bend5_chr4_8201__del_125__ndel_176
66	77	GCTGACAGCAAG	Jun_Atf3	0.0448396	0.111992746881396	-	compaction:Bend5_chr4_8201__del_125__ndel_176
87	98	TCCAGATAGGAA	Gata4/6	0.452635	0.650390850322029	+	compaction:Bend5_chr4_8201__del_125__ndel_176
111	124	GGTTGATGATTACC	Hnf1b	0.0224555	1.56161069863421	-	compaction:Bend5_chr4_8201__del_125__ndel_176
9	22	CTTGAACAAACAGT	Foxa2	0.172512	0.765647987668206	+	compaction:Bend5_chr4_8201__del_128__ndel_172
11	22	TGAACAAACAGT	Sox17	0.0177979	0.088487207322835	+	compaction:Bend5_chr4_8201__del_128__ndel_172
20	31	AGTCCTTCCCAA	Klf4	0.0225775	0.0813887998067037	+	compaction:Bend5_chr4_8201__del_128__ndel_172
32	43	GCGGGCATTGTT	Klf4	0.0219298	0.0790539298859949	-	compaction:Bend5_chr4_8201__del_128__ndel_172
34	45	GGGCATTGTTCT	Sox17	0.209805	1.04310387924235	-	compaction:Bend5_chr4_8201__del_128__ndel_172
45	56	TCCTTATCCCAG	Gata4/6	0.179717	0.258235205954741	-	compaction:Bend5_chr4_8201__del_128__ndel_172
56	67	GTTAGTATCAGC	Jun_Atf3	0.021069	0.0526225743326019	+	compaction:Bend5_chr4_8201__del_128__ndel_172
57	68	TTAGTATCAGCT	Gata4/6	0.134184	0.192808876599492	-	compaction:Bend5_chr4_8201__del_128__ndel_172
66	77	GCTGACAGCAAG	Jun_Atf3	0.0448396	0.111992746881396	-	compaction:Bend5_chr4_8201__del_128__ndel_172
87	98	TCCAGATAGGAA	Gata4/6	0.452635	0.650390850322029	+	compaction:Bend5_chr4_8201__del_128__ndel_172
102	113	GAAGACACAGAG	Jun_Atf3	0.0215406	0.0538004568165953	-	compaction:Bend5_chr4_8201__del_128__ndel_172
113	126	GGTTGATGATTACC	Hnf1b	0.0224555	1.56161069863421	-	compaction:Bend5_chr4_8201__del_128__ndel_172
114	127	GTTGATGATTACCC	Hnf1b	0.0055443	0.385564258040909	+	compaction:Bend5_chr4_8201__del_128__ndel_172
116	127	TGATGATTACCC	Gata4/6	0.161039	0.231396803484064	+	compaction:Bend5_chr4_8201__del_128__ndel_172
117	128	GATGATTACCCG	Jun_Atf3	0.0837366	0.209143075507113	-	compaction:Bend5_chr4_8201__del_128__ndel_172
9	22	CTTGAACAAACAGT	Foxa2	0.172512	0.765647987668206	+	compaction:Bend5_chr4_8201__del_128__ndel_173
11	22	TGAACAAACAGT	Sox17	0.0177979	0.088487207322835	+	compaction:Bend5_chr4_8201__del_128__ndel_173
20	31	AGTCCTTCCCAA	Klf4	0.0225775	0.0813887998067037	+	compaction:Bend5_chr4_8201__del_128__ndel_173
32	43	GCGGGCATTGTT	Klf4	0.0219298	0.0790539298859949	-	compaction:Bend5_chr4_8201__del_128__ndel_173
34	45	GGGCATTGTTCT	Sox17	0.209805	1.04310387924235	-	compaction:Bend5_chr4_8201__del_128__ndel_173
45	56	TCCTTATCCCAG	Gata4/6	0.179717	0.258235205954741	-	compaction:Bend5_chr4_8201__del_128__ndel_173
56	67	GTTAGTATCAGC	Jun_Atf3	0.021069	0.0526225743326019	+	compaction:Bend5_chr4_8201__del_128__ndel_173
57	68	TTAGTATCAGCT	Gata4/6	0.134184	0.192808876599492	-	compaction:Bend5_chr4_8201__del_128__ndel_173
66	77	GCTGACAGCAAG	Jun_Atf3	0.0448396	0.111992746881396	-	compaction:Bend5_chr4_8201__del_128__ndel_173
87	98	TCCAGATAGGAA	Gata4/6	0.452635	0.650390850322029	+	compaction:Bend5_chr4_8201__del_128__ndel_173
102	113	GAAGACACAGAG	Jun_Atf3	0.0215406	0.0538004568165953	-	compaction:Bend5_chr4_8201__del_128__ndel_173
113	126	GGTTGATGATTACC	Hnf1b	0.0224555	1.56161069863421	-	compaction:Bend5_chr4_8201__del_128__ndel_173
114	127	GTTGATGATTACCC	Hnf1b	0.0055443	0.385564258040909	+	compaction:Bend5_chr4_8201__del_128__ndel_173
116	127	TGATGATTACCC	Gata4/6	0.161039	0.231396803484064	+	compaction:Bend5_chr4_8201__del_128__ndel_173
2	13	TTTCATTGTATG	Sox17	0.132545	0.658984312452883	-	compaction:Bend5_chr4_8201__del_128__ndel_52
6	19	ATTGTATGCATTTG	Foxa2	0.0497949	0.221001234587388	-	compaction:Bend5_chr4_8201__del_128__ndel_52
27	40	TGCATTCAAACAGC	Foxa2	0.0224038	0.0994332242749545	+	compaction:Bend5_chr4_8201__del_128__ndel_52
74	85	CAGAGATAACAT	Gata4/6	0.765005	1.09923504026556	+	compaction:Bend5_chr4_8201__del_128__ndel_52
79	90	ATAACATTTGAA	Sox17	0.0125251	0.0622720163861602	+	compaction:Bend5_chr4_8201__del_128__ndel_52
81	94	AACATTTGAACAAA	Foxa2	0.0161676	0.0717555324002069	-	compaction:Bend5_chr4_8201__del_128__ndel_52
85	98	TTTGAACAAACAGT	Foxa2	0.143685	0.637707122450068	+	compaction:Bend5_chr4_8201__del_128__ndel_52
87	98	TGAACAAACAGT	Sox17	0.0177979	0.088487207322835	+	compaction:Bend5_chr4_8201__del_128__ndel_52
95	106	CAGTCCTTCACT	Jun_Atf3	0.0256255	0.0640030271280123	+	compaction:Bend5_chr4_8201__del_128__ndel_52
113	124	GGCCATTGTTCT	Sox17	0.405006	2.01359991285444	-	compaction:Bend5_chr4_8201__del_128__ndel_52
125	136	ACCTTATCCCAG	Gata4/6	0.165571	0.237908830467526	-	compaction:Bend5_chr4_8201__del_128__ndel_52
136	147	GTTAGTATCAGC	Jun_Atf3	0.021069	0.0526225743326019	+	compaction:Bend5_chr4_8201__del_128__ndel_52
137	148	TTAGTATCAGCT	Gata4/6	0.134184	0.192808876599492	-	compaction:Bend5_chr4_8201__del_128__ndel_52
146	157	GCTGACAGCAAG	Jun_Atf3	0.0448396	0.111992746881396	-	compaction:Bend5_chr4_8201__del_128__ndel_52
167	178	TCCAGATAGGAA	Gata4/6	0.452635	0.650390850322029	+	compaction:Bend5_chr4_8201__del_128__ndel_52
180	193	TGGAAGCACACAGA	Foxa2	0.022202	0.0985375893978941	+	compaction:Bend5_chr4_8201__del_128__ndel_52
194	207	GGTTGATGATTTAC	Hnf1b	0.019164	1.33271169328788	-	compaction:Bend5_chr4_8201__del_128__ndel_52
195	208	GTTGATGATTTACC	Hnf1b	0.0219638	1.52741667131269	+	compaction:Bend5_chr4_8201__del_128__ndel_52
197	208	TGATGATTTACC	Gata4/6	0.0375169	0.053908002015855	+	compaction:Bend5_chr4_8201__del_128__ndel_52
198	209	GATGATTTACCC	Jun_Atf3	0.190469	0.475721159549877	-	compaction:Bend5_chr4_8201__del_128__ndel_52
199	212	ATGATTTACCCAGT	Foxa2	0.0298994	0.132700423405252	-	compaction:Bend5_chr4_8201__del_128__ndel_52
226	237	GGCCTATCTCCA	Gata4/6	0.175367	0.508458969983756	-	compaction:Bend5_chr4_8201__del_128__ndel_52
236	247	CAGTACGTCAGC	Jun_Atf3	0.242038	0.604521460264574	+	compaction:Bend5_chr4_8201__del_128__ndel_52
9	22	CTTGAACAAACAGT	Foxa2	0.172512	0.765647987668206	+	compaction:Bend5_chr4_8201__del_130__ndel_171
11	22	TGAACAAACAGT	Sox17	0.0177979	0.088487207322835	+	compaction:Bend5_chr4_8201__del_130__ndel_171
20	31	AGTCCTTCCCAA	Klf4	0.0225775	0.0813887998067037	+	compaction:Bend5_chr4_8201__del_130__ndel_171
32	43	GCGGGCATTGTT	Klf4	0.0219298	0.0790539298859949	-	compaction:Bend5_chr4_8201__del_130__ndel_171
34	45	GGGCATTGTTCT	Sox17	0.209805	1.04310387924235	-	compaction:Bend5_chr4_8201__del_130__ndel_171
45	56	TCCTTATCCCAG	Gata4/6	0.179717	0.258235205954741	-	compaction:Bend5_chr4_8201__del_130__ndel_171
56	67	GTTAGTATCAGC	Jun_Atf3	0.021069	0.0526225743326019	+	compaction:Bend5_chr4_8201__del_130__ndel_171
57	68	TTAGTATCAGCT	Gata4/6	0.134184	0.192808876599492	-	compaction:Bend5_chr4_8201__del_130__ndel_171
66	77	GCTGACAGCAAG	Jun_Atf3	0.0448396	0.111992746881396	-	compaction:Bend5_chr4_8201__del_130__ndel_171
87	98	TCCAGATAGGAA	Gata4/6	0.452635	0.650390850322029	+	compaction:Bend5_chr4_8201__del_130__ndel_171
102	113	GAAGACACAGAG	Jun_Atf3	0.0215406	0.0538004568165953	-	compaction:Bend5_chr4_8201__del_130__ndel_171
113	126	GGTTGATGATTACC	Hnf1b	0.0224555	1.56161069863421	-	compaction:Bend5_chr4_8201__del_130__ndel_171
114	127	GTTGATGATTACCC	Hnf1b	0.0055443	0.385564258040909	+	compaction:Bend5_chr4_8201__del_130__ndel_171
116	127	TGATGATTACCC	Gata4/6	0.161039	0.231396803484064	+	compaction:Bend5_chr4_8201__del_130__ndel_171
117	128	GATGATTACCCA	Jun_Atf3	0.0801475	0.20017883033472	-	compaction:Bend5_chr4_8201__del_130__ndel_171
9	22	CTTGAACAAACAGT	Foxa2	0.172512	0.765647987668206	+	compaction:Bend5_chr4_8201__del_131__ndel_169
11	22	TGAACAAACAGT	Sox17	0.0177979	0.088487207322835	+	compaction:Bend5_chr4_8201__del_131__ndel_169
20	31	AGTCCTTCCCAA	Klf4	0.0225775	0.0813887998067037	+	compaction:Bend5_chr4_8201__del_131__ndel_169
32	43	GCGGGCATTGTT	Klf4	0.0219298	0.0790539298859949	-	compaction:Bend5_chr4_8201__del_131__ndel_169
34	45	GGGCATTGTTCT	Sox17	0.209805	1.04310387924235	-	compaction:Bend5_chr4_8201__del_131__ndel_169
45	56	TCCTTATCCCAG	Gata4/6	0.179717	0.258235205954741	-	compaction:Bend5_chr4_8201__del_131__ndel_169
56	67	GTTAGTATCAGC	Jun_Atf3	0.021069	0.0526225743326019	+	compaction:Bend5_chr4_8201__del_131__ndel_169
57	68	TTAGTATCAGCT	Gata4/6	0.134184	0.192808876599492	-	compaction:Bend5_chr4_8201__del_131__ndel_169
66	77	GCTGACAGCAAG	Jun_Atf3	0.0448396	0.111992746881396	-	compaction:Bend5_chr4_8201__del_131__ndel_169
87	98	TCCAGATAGGAA	Gata4/6	0.452635	0.650390850322029	+	compaction:Bend5_chr4_8201__del_131__ndel_169
102	113	GAAGACACAGAG	Jun_Atf3	0.0215406	0.0538004568165953	-	compaction:Bend5_chr4_8201__del_131__ndel_169
113	126	GGTTGATGATTACC	Hnf1b	0.0224555	1.56161069863421	-	compaction:Bend5_chr4_8201__del_131__ndel_169
114	127	GTTGATGATTACCC	Hnf1b	0.0055443	0.385564258040909	+	compaction:Bend5_chr4_8201__del_131__ndel_169
116	127	TGATGATTACCC	Gata4/6	0.161039	0.231396803484064	+	compaction:Bend5_chr4_8201__del_131__ndel_169
117	130	GATGATTACCCAGG	Foxa2	0.0182031	0.0807895502012795	-	compaction:Bend5_chr4_8201__del_131__ndel_169
117	128	GATGATTACCCA	Jun_Atf3	0.0801475	0.20017883033472	-	compaction:Bend5_chr4_8201__del_131__ndel_169
120	131	GATTACCCAGGC	Jun_Atf3	0.0416856	0.104115220684376	-	compaction:Bend5_chr4_8201__del_131__ndel_169
9	22	CTTGAACAAACAGT	Foxa2	0.172512	0.765647987668206	+	compaction:Bend5_chr4_8201__del_131__ndel_170
11	22	TGAACAAACAGT	Sox17	0.0177979	0.088487207322835	+	compaction:Bend5_chr4_8201__del_131__ndel_170
20	31	AGTCCTTCCCAA	Klf4	0.0225775	0.0813887998067037	+	compaction:Bend5_chr4_8201__del_131__ndel_170
32	43	GCGGGCATTGTT	Klf4	0.0219298	0.0790539298859949	-	compaction:Bend5_chr4_8201__del_131__ndel_170
34	45	GGGCATTGTTCT	Sox17	0.209805	1.04310387924235	-	compaction:Bend5_chr4_8201__del_131__ndel_170
45	56	TCCTTATCCCAG	Gata4/6	0.179717	0.258235205954741	-	compaction:Bend5_chr4_8201__del_131__ndel_170
56	67	GTTAGTATCAGC	Jun_Atf3	0.021069	0.0526225743326019	+	compaction:Bend5_chr4_8201__del_131__ndel_170
57	68	TTAGTATCAGCT	Gata4/6	0.134184	0.192808876599492	-	compaction:Bend5_chr4_8201__del_131__ndel_170
66	77	GCTGACAGCAAG	Jun_Atf3	0.0448396	0.111992746881396	-	compaction:Bend5_chr4_8201__del_131__ndel_170
87	98	TCCAGATAGGAA	Gata4/6	0.452635	0.650390850322029	+	compaction:Bend5_chr4_8201__del_131__ndel_170
102	113	GAAGACACAGAG	Jun_Atf3	0.0215406	0.0538004568165953	-	compaction:Bend5_chr4_8201__del_131__ndel_170
113	126	GGTTGATGATTACC	Hnf1b	0.0224555	1.56161069863421	-	compaction:Bend5_chr4_8201__del_131__ndel_170
114	127	GTTGATGATTACCC	Hnf1b	0.0055443	0.385564258040909	+	compaction:Bend5_chr4_8201__del_131__ndel_170
116	127	TGATGATTACCC	Gata4/6	0.161039	0.231396803484064	+	compaction:Bend5_chr4_8201__del_131__ndel_170
117	130	GATGATTACCCAGG	Foxa2	0.0182031	0.0807895502012795	-	compaction:Bend5_chr4_8201__del_131__ndel_170
117	128	GATGATTACCCA	Jun_Atf3	0.0801475	0.20017883033472	-	compaction:Bend5_chr4_8201__del_131__ndel_170
9	22	CTTGAACAAACAGT	Foxa2	0.172512	0.765647987668206	+	compaction:Bend5_chr4_8201__del_133__ndel_168
11	22	TGAACAAACAGT	Sox17	0.0177979	0.088487207322835	+	compaction:Bend5_chr4_8201__del_133__ndel_168
20	31	AGTCCTTCCCAA	Klf4	0.0225775	0.0813887998067037	+	compaction:Bend5_chr4_8201__del_133__ndel_168
32	43	GCGGGCATTGTT	Klf4	0.0219298	0.0790539298859949	-	compaction:Bend5_chr4_8201__del_133__ndel_168
34	45	GGGCATTGTTCT	Sox17	0.209805	1.04310387924235	-	compaction:Bend5_chr4_8201__del_133__ndel_168
45	56	TCCTTATCCCAG	Gata4/6	0.179717	0.258235205954741	-	compaction:Bend5_chr4_8201__del_133__ndel_168
56	67	GTTAGTATCAGC	Jun_Atf3	0.021069	0.0526225743326019	+	compaction:Bend5_chr4_8201__del_133__ndel_168
57	68	TTAGTATCAGCT	Gata4/6	0.134184	0.192808876599492	-	compaction:Bend5_chr4_8201__del_133__ndel_168
66	77	GCTGACAGCAAG	Jun_Atf3	0.0448396	0.111992746881396	-	compaction:Bend5_chr4_8201__del_133__ndel_168
87	98	TCCAGATAGGAA	Gata4/6	0.452635	0.650390850322029	+	compaction:Bend5_chr4_8201__del_133__ndel_168
102	113	GAAGACACAGAG	Jun_Atf3	0.0215406	0.0538004568165953	-	compaction:Bend5_chr4_8201__del_133__ndel_168
113	126	GGTTGATGATTACC	Hnf1b	0.0224555	1.56161069863421	-	compaction:Bend5_chr4_8201__del_133__ndel_168
114	127	GTTGATGATTACCC	Hnf1b	0.0055443	0.385564258040909	+	compaction:Bend5_chr4_8201__del_133__ndel_168
116	127	TGATGATTACCC	Gata4/6	0.161039	0.231396803484064	+	compaction:Bend5_chr4_8201__del_133__ndel_168
117	130	GATGATTACCCAGG	Foxa2	0.0182031	0.0807895502012795	-	compaction:Bend5_chr4_8201__del_133__ndel_168
117	128	GATGATTACCCA	Jun_Atf3	0.0801475	0.20017883033472	-	compaction:Bend5_chr4_8201__del_133__ndel_168
120	131	GATTACCCAGGG	Jun_Atf3	0.039311	0.0981843476002143	-	compaction:Bend5_chr4_8201__del_133__ndel_168
9	22	CTTGAACAAACAGT	Foxa2	0.172512	0.765647987668206	+	compaction:Bend5_chr4_8201__del_134__ndel_167
11	22	TGAACAAACAGT	Sox17	0.0177979	0.088487207322835	+	compaction:Bend5_chr4_8201__del_134__ndel_167
20	31	AGTCCTTCCCAA	Klf4	0.0225775	0.0813887998067037	+	compaction:Bend5_chr4_8201__del_134__ndel_167
32	43	GCGGGCATTGTT	Klf4	0.0219298	0.0790539298859949	-	compaction:Bend5_chr4_8201__del_134__ndel_167
34	45	GGGCATTGTTCT	Sox17	0.209805	1.04310387924235	-	compaction:Bend5_chr4_8201__del_134__ndel_167
45	56	TCCTTATCCCAG	Gata4/6	0.179717	0.258235205954741	-	compaction:Bend5_chr4_8201__del_134__ndel_167
56	67	GTTAGTATCAGC	Jun_Atf3	0.021069	0.0526225743326019	+	compaction:Bend5_chr4_8201__del_134__ndel_167
57	68	TTAGTATCAGCT	Gata4/6	0.134184	0.192808876599492	-	compaction:Bend5_chr4_8201__del_134__ndel_167
66	77	GCTGACAGCAAG	Jun_Atf3	0.0448396	0.111992746881396	-	compaction:Bend5_chr4_8201__del_134__ndel_167
87	98	TCCAGATAGGAA	Gata4/6	0.452635	0.650390850322029	+	compaction:Bend5_chr4_8201__del_134__ndel_167
102	113	GAAGACACAGAG	Jun_Atf3	0.0215406	0.0538004568165953	-	compaction:Bend5_chr4_8201__del_134__ndel_167
113	126	GGTTGATGATTACC	Hnf1b	0.0224555	1.56161069863421	-	compaction:Bend5_chr4_8201__del_134__ndel_167
114	127	GTTGATGATTACCC	Hnf1b	0.0055443	0.385564258040909	+	compaction:Bend5_chr4_8201__del_134__ndel_167
116	127	TGATGATTACCC	Gata4/6	0.161039	0.231396803484064	+	compaction:Bend5_chr4_8201__del_134__ndel_167
117	130	GATGATTACCCAGG	Foxa2	0.0182031	0.0807895502012795	-	compaction:Bend5_chr4_8201__del_134__ndel_167
117	128	GATGATTACCCA	Jun_Atf3	0.0801475	0.20017883033472	-	compaction:Bend5_chr4_8201__del_134__ndel_167
120	131	GATTACCCAGGG	Jun_Atf3	0.039311	0.0981843476002143	-	compaction:Bend5_chr4_8201__del_134__ndel_167
32	43	CAGAGATAACTT	Gata4/6	0.30086	0.872313295599018	+	compaction:Bend5_chr4_8201__del_138__ndel_113
41	54	CTTGAACAAACAGT	Foxa2	0.172512	0.765647987668206	+	compaction:Bend5_chr4_8201__del_138__ndel_113
43	54	TGAACAAACAGT	Sox17	0.0177979	0.088487207322835	+	compaction:Bend5_chr4_8201__del_138__ndel_113
52	63	AGTCCTTCCCAA	Klf4	0.0225775	0.0813887998067037	+	compaction:Bend5_chr4_8201__del_138__ndel_113
64	75	GCGGGCATTGTT	Klf4	0.0219298	0.0790539298859949	-	compaction:Bend5_chr4_8201__del_138__ndel_113
66	77	GGGCATTGTTCT	Sox17	0.209805	1.04310387924235	-	compaction:Bend5_chr4_8201__del_138__ndel_113
77	88	TCCTTATCCCAG	Gata4/6	0.179717	0.258235205954741	-	compaction:Bend5_chr4_8201__del_138__ndel_113
88	99	GTTAGTATCAGC	Jun_Atf3	0.021069	0.0526225743326019	+	compaction:Bend5_chr4_8201__del_138__ndel_113
89	100	TTAGTATCAGCT	Gata4/6	0.134184	0.192808876599492	-	compaction:Bend5_chr4_8201__del_138__ndel_113
98	109	GCTGACAGCAAG	Jun_Atf3	0.0448396	0.111992746881396	-	compaction:Bend5_chr4_8201__del_138__ndel_113
119	130	TCCAGATAGGAA	Gata4/6	0.452635	0.650390850322029	+	compaction:Bend5_chr4_8201__del_138__ndel_113
134	145	GAAGACACAGAG	Jun_Atf3	0.0215406	0.0538004568165953	-	compaction:Bend5_chr4_8201__del_138__ndel_113
145	158	GGTTGATGATTTAC	Hnf1b	0.019164	1.33271169328788	-	compaction:Bend5_chr4_8201__del_138__ndel_113
146	159	GTTGATGATTTACC	Hnf1b	0.0219638	1.52741667131269	+	compaction:Bend5_chr4_8201__del_138__ndel_113
148	159	TGATGATTTACC	Gata4/6	0.0375169	0.053908002015855	+	compaction:Bend5_chr4_8201__del_138__ndel_113
149	160	GATGATTTACCC	Jun_Atf3	0.190469	0.475721159549877	-	compaction:Bend5_chr4_8201__del_138__ndel_113
150	163	ATGATTTACCCAGT	Foxa2	0.0298994	0.132700423405252	-	compaction:Bend5_chr4_8201__del_138__ndel_113
41	52	CAGAGATAACTT	Gata4/6	0.30086	0.872313295599018	+	compaction:Bend5_chr4_8201__del_13__ndel_88
50	63	CTTGAACAAACAGT	Foxa2	0.172512	0.765647987668206	+	compaction:Bend5_chr4_8201__del_13__ndel_88
52	63	TGAACAAACAGT	Sox17	0.0177979	0.088487207322835	+	compaction:Bend5_chr4_8201__del_13__ndel_88
77	88	GGCCATTGTTCT	Sox17	0.405006	2.01359991285444	-	compaction:Bend5_chr4_8201__del_13__ndel_88
89	100	ACCTTATCCCAG	Gata4/6	0.165571	0.237908830467526	-	compaction:Bend5_chr4_8201__del_13__ndel_88
100	111	GTTAGTATCAGC	Jun_Atf3	0.021069	0.0526225743326019	+	compaction:Bend5_chr4_8201__del_13__ndel_88
101	112	TTAGTATCAGCT	Gata4/6	0.134184	0.192808876599492	-	compaction:Bend5_chr4_8201__del_13__ndel_88
110	121	GCTGACAGCAAG	Jun_Atf3	0.0448396	0.111992746881396	-	compaction:Bend5_chr4_8201__del_13__ndel_88
131	142	TCCAGATAGGAA	Gata4/6	0.452635	0.650390850322029	+	compaction:Bend5_chr4_8201__del_13__ndel_88
144	157	TGGAAGCACACAGA	Foxa2	0.022202	0.0985375893978941	+	compaction:Bend5_chr4_8201__del_13__ndel_88
158	171	GGTTGATGATTTAC	Hnf1b	0.019164	1.33271169328788	-	compaction:Bend5_chr4_8201__del_13__ndel_88
159	172	GTTGATGATTTACC	Hnf1b	0.0219638	1.52741667131269	+	compaction:Bend5_chr4_8201__del_13__ndel_88
161	172	TGATGATTTACC	Gata4/6	0.0375169	0.053908002015855	+	compaction:Bend5_chr4_8201__del_13__ndel_88
162	173	GATGATTTACCC	Jun_Atf3	0.190469	0.475721159549877	-	compaction:Bend5_chr4_8201__del_13__ndel_88
163	176	ATGATTTACCCAGT	Foxa2	0.0298994	0.132700423405252	-	compaction:Bend5_chr4_8201__del_13__ndel_88
190	201	GGCCTATCTCCA	Gata4/6	0.175367	0.508458969983756	-	compaction:Bend5_chr4_8201__del_13__ndel_88
200	211	CAGTACGTCAGC	Jun_Atf3	0.242038	0.604521460264574	+	compaction:Bend5_chr4_8201__del_13__ndel_88
2	13	TTTCATTGTATG	Sox17	0.132545	0.658984312452883	-	compaction:Bend5_chr4_8201__del_143__ndel_51
6	19	ATTGTATGCATTTG	Foxa2	0.0497949	0.221001234587388	-	compaction:Bend5_chr4_8201__del_143__ndel_51
27	40	TGCATTCAAACAGC	Foxa2	0.0224038	0.0994332242749545	+	compaction:Bend5_chr4_8201__del_143__ndel_51
74	85	CAGAGATAACAT	Gata4/6	0.765005	1.09923504026556	+	compaction:Bend5_chr4_8201__del_143__ndel_51
79	90	ATAACATTTGAA	Sox17	0.0125251	0.0622720163861602	+	compaction:Bend5_chr4_8201__del_143__ndel_51
81	94	AACATTTGAACAAA	Foxa2	0.0161676	0.0717555324002069	-	compaction:Bend5_chr4_8201__del_143__ndel_51
85	98	TTTGAACAAACAGT	Foxa2	0.143685	0.637707122450068	+	compaction:Bend5_chr4_8201__del_143__ndel_51
87	98	TGAACAAACAGT	Sox17	0.0177979	0.088487207322835	+	compaction:Bend5_chr4_8201__del_143__ndel_51
95	106	CAGTCCTTCACT	Jun_Atf3	0.0256255	0.0640030271280123	+	compaction:Bend5_chr4_8201__del_143__ndel_51
113	124	GGCCATTGTTCT	Sox17	0.405006	2.01359991285444	-	compaction:Bend5_chr4_8201__del_143__ndel_51
126	137	CCTTTATCCCAG	Gata4/6	0.0880432	0.126509199936091	-	compaction:Bend5_chr4_8201__del_143__ndel_51
137	148	GTTAGTATCAGC	Jun_Atf3	0.021069	0.0526225743326019	+	compaction:Bend5_chr4_8201__del_143__ndel_51
138	149	TTAGTATCAGCT	Gata4/6	0.134184	0.192808876599492	-	compaction:Bend5_chr4_8201__del_143__ndel_51
147	158	GCTGACAGCAAG	Jun_Atf3	0.0448396	0.111992746881396	-	compaction:Bend5_chr4_8201__del_143__ndel_51
168	179	TCCAGATAGGAA	Gata4/6	0.452635	0.650390850322029	+	compaction:Bend5_chr4_8201__del_143__ndel_51
181	194	TGGAAGCACACAGA	Foxa2	0.022202	0.0985375893978941	+	compaction:Bend5_chr4_8201__del_143__ndel_51
195	208	GGTTGATGATTTAC	Hnf1b	0.019164	1.33271169328788	-	compaction:Bend5_chr4_8201__del_143__ndel_51
196	209	GTTGATGATTTACC	Hnf1b	0.0219638	1.52741667131269	+	compaction:Bend5_chr4_8201__del_143__ndel_51
198	209	TGATGATTTACC	Gata4/6	0.0375169	0.053908002015855	+	compaction:Bend5_chr4_8201__del_143__ndel_51
199	210	GATGATTTACCC	Jun_Atf3	0.190469	0.475721159549877	-	compaction:Bend5_chr4_8201__del_143__ndel_51
200	213	ATGATTTACCCAGT	Foxa2	0.0298994	0.132700423405252	-	compaction:Bend5_chr4_8201__del_143__ndel_51
227	238	GGCCTATCTCCA	Gata4/6	0.175367	0.508458969983756	-	compaction:Bend5_chr4_8201__del_143__ndel_51
237	248	CAGTACGTCAGC	Jun_Atf3	0.242038	0.604521460264574	+	compaction:Bend5_chr4_8201__del_143__ndel_51
14	25	CCCCATTGATTT	Sox17	0.0643417	0.319892647301291	-	compaction:Bend5_chr4_8201__del_147__ndel_1
17	28	CATTGATTTAGT	Gata4/6	0.0480361	0.0690230316373104	+	compaction:Bend5_chr4_8201__del_147__ndel_1
29	40	TTCAATTGTATG	Sox17	0.0744717	0.370256758245859	-	compaction:Bend5_chr4_8201__del_147__ndel_1
33	46	ATTGTATGCATTTG	Foxa2	0.0497949	0.221001234587388	-	compaction:Bend5_chr4_8201__del_147__ndel_1
56	69	AGCATTCAAACATG	Foxa2	0.0464807	0.206292051685735	+	compaction:Bend5_chr4_8201__del_147__ndel_1
104	115	CAGAGATAACTC	Gata4/6	0.313576	0.909182058036155	+	compaction:Bend5_chr4_8201__del_147__ndel_1
107	118	AGATAACTCATT	Jun_Atf3	0.0932293	0.232852331350631	+	compaction:Bend5_chr4_8201__del_147__ndel_1
108	121	GATAACTCATTTGA	Hnf1b	0.00192614	0.133948512884028	-	compaction:Bend5_chr4_8201__del_147__ndel_1
108	119	GATAACTCATTT	Jun_Atf3	0.0358325	0.0894963403470957	-	compaction:Bend5_chr4_8201__del_147__ndel_1
116	127	ATTTGATACAAA	Gata4/6	0.111222	0.159814798136504	+	compaction:Bend5_chr4_8201__del_147__ndel_1
118	131	TTGATACAAACAGT	Foxa2	0.0513586	0.227941295327028	+	compaction:Bend5_chr4_8201__del_147__ndel_1
128	139	CAGTCCTTCACT	Jun_Atf3	0.0256255	0.0640030271280123	+	compaction:Bend5_chr4_8201__del_147__ndel_1
146	157	GGCCATTGTTCT	Sox17	0.405006	2.01359991285444	-	compaction:Bend5_chr4_8201__del_147__ndel_1
159	170	CCTTTATCCCAG	Gata4/6	0.0880432	0.126509199936091	-	compaction:Bend5_chr4_8201__del_147__ndel_1
168	179	CAGTTAGTCATC	Jun_Atf3	0.422126	1.05431471891043	+	compaction:Bend5_chr4_8201__del_147__ndel_1
169	182	AGTTAGTCATCATG	Hnf1b	0.000880932	0.0612621779060466	-	compaction:Bend5_chr4_8201__del_147__ndel_1
169	180	AGTTAGTCATCA	Jun_Atf3	0.0203152	0.0507398605572963	-	compaction:Bend5_chr4_8201__del_147__ndel_1
171	182	TTAGTCATCATG	Jun_Atf3	0.0474124	0.118418650305523	+	compaction:Bend5_chr4_8201__del_147__ndel_1
172	183	TAGTCATCATGC	Gata4/6	0.0485054	0.0696973684120984	-	compaction:Bend5_chr4_8201__del_147__ndel_1
182	193	GCTGACAGCAAG	Jun_Atf3	0.0448396	0.111992746881396	-	compaction:Bend5_chr4_8201__del_147__ndel_1
203	214	TCCAGATATGGA	Gata4/6	0.374526	0.53815609400004	+	compaction:Bend5_chr4_8201__del_147__ndel_1
217	230	TGGAAGCACACAGA	Foxa2	0.022202	0.0985375893978941	+	compaction:Bend5_chr4_8201__del_147__ndel_1
232	245	GCTTGATGATTTAC	Hnf1b	0.0022865	0.159008833578727	-	compaction:Bend5_chr4_8201__del_147__ndel_1
233	246	CTTGATGATTTACC	Hnf1b	0.00577016	0.40127111793686	+	compaction:Bend5_chr4_8201__del_147__ndel_1
235	246	TGATGATTTACC	Gata4/6	0.0375169	0.053908002015855	+	compaction:Bend5_chr4_8201__del_147__ndel_1
236	247	GATGATTTACCC	Jun_Atf3	0.190469	0.475721159549877	-	compaction:Bend5_chr4_8201__del_147__ndel_1
237	250	ATGATTTACCCAAG	Foxa2	0.0294631	0.130764023519912	-	compaction:Bend5_chr4_8201__del_147__ndel_1
267	278	GGCCTATCTCCT	Gata4/6	0.296117	0.425490267930691	-	compaction:Bend5_chr4_8201__del_147__ndel_1
274	285	CTCCTAGTCACG	Jun_Atf3	0.0638921	0.159578849566474	+	compaction:Bend5_chr4_8201__del_147__ndel_1
279	290	AGTCACGTCAGT	Jun_Atf3	0.0869816	0.217247886068093	+	compaction:Bend5_chr4_8201__del_147__ndel_1
284	297	CGTCAGTCCACAGC	Foxa2	0.0221104	0.0981310475012701	+	compaction:Bend5_chr4_8201__del_147__ndel_1
31	42	CAGAGATAACTT	Gata4/6	0.30086	0.872313295599018	+	compaction:Bend5_chr4_8201__del_155__ndel_131
40	53	CTTGAACAAACAGT	Foxa2	0.172512	0.765647987668206	+	compaction:Bend5_chr4_8201__del_155__ndel_131
42	53	TGAACAAACAGT	Sox17	0.0177979	0.088487207322835	+	compaction:Bend5_chr4_8201__del_155__ndel_131
51	62	AGTCCTTCCCAA	Klf4	0.0225775	0.0813887998067037	+	compaction:Bend5_chr4_8201__del_155__ndel_131
63	74	GCGGGCATTGTT	Klf4	0.0219298	0.0790539298859949	-	compaction:Bend5_chr4_8201__del_155__ndel_131
65	76	GGGCATTGTTCT	Sox17	0.209805	1.04310387924235	-	compaction:Bend5_chr4_8201__del_155__ndel_131
76	87	TCCTTATCCCAG	Gata4/6	0.179717	0.258235205954741	-	compaction:Bend5_chr4_8201__del_155__ndel_131
87	98	GTTAGTATCAGC	Jun_Atf3	0.021069	0.0526225743326019	+	compaction:Bend5_chr4_8201__del_155__ndel_131
88	99	TTAGTATCAGCT	Gata4/6	0.134184	0.192808876599492	-	compaction:Bend5_chr4_8201__del_155__ndel_131
97	108	GCTGACAGCAAG	Jun_Atf3	0.0448396	0.111992746881396	-	compaction:Bend5_chr4_8201__del_155__ndel_131
118	129	TCCAGATAGGAA	Gata4/6	0.452635	0.650390850322029	+	compaction:Bend5_chr4_8201__del_155__ndel_131
133	144	GAAGACACAGAG	Jun_Atf3	0.0215406	0.0538004568165953	-	compaction:Bend5_chr4_8201__del_155__ndel_131
144	157	GGTTGATGATTACC	Hnf1b	0.0224555	1.56161069863421	-	compaction:Bend5_chr4_8201__del_155__ndel_131
145	158	GTTGATGATTACCC	Hnf1b	0.0055443	0.385564258040909	+	compaction:Bend5_chr4_8201__del_155__ndel_131
147	158	TGATGATTACCC	Gata4/6	0.161039	0.231396803484064	+	compaction:Bend5_chr4_8201__del_155__ndel_131
148	161	GATGATTACCCAGG	Foxa2	0.0182031	0.0807895502012795	-	compaction:Bend5_chr4_8201__del_155__ndel_131
148	159	GATGATTACCCA	Jun_Atf3	0.0801475	0.20017883033472	-	compaction:Bend5_chr4_8201__del_155__ndel_131
151	162	GATTACCCAGGG	Jun_Atf3	0.039311	0.0981843476002143	-	compaction:Bend5_chr4_8201__del_155__ndel_131
2	15	ATTGTATGCATTTG	Foxa2	0.0497949	0.221001234587388	-	compaction:Bend5_chr4_8201__del_15__ndel_62
22	35	TGCATTCAAACAGC	Foxa2	0.0224038	0.0994332242749545	+	compaction:Bend5_chr4_8201__del_15__ndel_62
67	78	CAGAGATAACTT	Gata4/6	0.30086	0.872313295599018	+	compaction:Bend5_chr4_8201__del_15__ndel_62
76	89	CTTGAACAAACAGT	Foxa2	0.172512	0.765647987668206	+	compaction:Bend5_chr4_8201__del_15__ndel_62
78	89	TGAACAAACAGT	Sox17	0.0177979	0.088487207322835	+	compaction:Bend5_chr4_8201__del_15__ndel_62
103	114	GGCCATTGTTCT	Sox17	0.405006	2.01359991285444	-	compaction:Bend5_chr4_8201__del_15__ndel_62
115	126	ACCTTATCCCAG	Gata4/6	0.165571	0.237908830467526	-	compaction:Bend5_chr4_8201__del_15__ndel_62
126	137	GTTAGTATCAGC	Jun_Atf3	0.021069	0.0526225743326019	+	compaction:Bend5_chr4_8201__del_15__ndel_62
127	138	TTAGTATCAGCT	Gata4/6	0.134184	0.192808876599492	-	compaction:Bend5_chr4_8201__del_15__ndel_62
136	147	GCTGACAGCAAG	Jun_Atf3	0.0448396	0.111992746881396	-	compaction:Bend5_chr4_8201__del_15__ndel_62
157	168	TCCAGATAGGAA	Gata4/6	0.452635	0.650390850322029	+	compaction:Bend5_chr4_8201__del_15__ndel_62
170	183	TGGAAGCACACAGA	Foxa2	0.022202	0.0985375893978941	+	compaction:Bend5_chr4_8201__del_15__ndel_62
184	197	GGTTGATGATTTAC	Hnf1b	0.019164	1.33271169328788	-	compaction:Bend5_chr4_8201__del_15__ndel_62
185	198	GTTGATGATTTACC	Hnf1b	0.0219638	1.52741667131269	+	compaction:Bend5_chr4_8201__del_15__ndel_62
187	198	TGATGATTTACC	Gata4/6	0.0375169	0.053908002015855	+	compaction:Bend5_chr4_8201__del_15__ndel_62
188	199	GATGATTTACCC	Jun_Atf3	0.190469	0.475721159549877	-	compaction:Bend5_chr4_8201__del_15__ndel_62
189	202	ATGATTTACCCAGT	Foxa2	0.0298994	0.132700423405252	-	compaction:Bend5_chr4_8201__del_15__ndel_62
216	227	GGCCTATCTCCA	Gata4/6	0.175367	0.508458969983756	-	compaction:Bend5_chr4_8201__del_15__ndel_62
226	237	CAGTACGTCAGC	Jun_Atf3	0.242038	0.604521460264574	+	compaction:Bend5_chr4_8201__del_15__ndel_62
45	56	CAGAGATAACTT	Gata4/6	0.30086	0.872313295599018	+	compaction:Bend5_chr4_8201__del_15__ndel_84
54	67	CTTGAACAAACAGT	Foxa2	0.172512	0.765647987668206	+	compaction:Bend5_chr4_8201__del_15__ndel_84
56	67	TGAACAAACAGT	Sox17	0.0177979	0.088487207322835	+	compaction:Bend5_chr4_8201__del_15__ndel_84
81	92	GGCCATTGTTCT	Sox17	0.405006	2.01359991285444	-	compaction:Bend5_chr4_8201__del_15__ndel_84
93	104	ACCTTATCCCAG	Gata4/6	0.165571	0.237908830467526	-	compaction:Bend5_chr4_8201__del_15__ndel_84
104	115	GTTAGTATCAGC	Jun_Atf3	0.021069	0.0526225743326019	+	compaction:Bend5_chr4_8201__del_15__ndel_84
105	116	TTAGTATCAGCT	Gata4/6	0.134184	0.192808876599492	-	compaction:Bend5_chr4_8201__del_15__ndel_84
114	125	GCTGACAGCAAG	Jun_Atf3	0.0448396	0.111992746881396	-	compaction:Bend5_chr4_8201__del_15__ndel_84
135	146	TCCAGATAGGAA	Gata4/6	0.452635	0.650390850322029	+	compaction:Bend5_chr4_8201__del_15__ndel_84
148	161	TGGAAGCACACAGA	Foxa2	0.022202	0.0985375893978941	+	compaction:Bend5_chr4_8201__del_15__ndel_84
162	175	GGTTGATGATTTAC	Hnf1b	0.019164	1.33271169328788	-	compaction:Bend5_chr4_8201__del_15__ndel_84
163	176	GTTGATGATTTACC	Hnf1b	0.0219638	1.52741667131269	+	compaction:Bend5_chr4_8201__del_15__ndel_84
165	176	TGATGATTTACC	Gata4/6	0.0375169	0.053908002015855	+	compaction:Bend5_chr4_8201__del_15__ndel_84
166	177	GATGATTTACCC	Jun_Atf3	0.190469	0.475721159549877	-	compaction:Bend5_chr4_8201__del_15__ndel_84
167	180	ATGATTTACCCAGT	Foxa2	0.0298994	0.132700423405252	-	compaction:Bend5_chr4_8201__del_15__ndel_84
194	205	GGCCTATCTCCA	Gata4/6	0.175367	0.508458969983756	-	compaction:Bend5_chr4_8201__del_15__ndel_84
204	215	CAGTACGTCAGC	Jun_Atf3	0.242038	0.604521460264574	+	compaction:Bend5_chr4_8201__del_15__ndel_84
31	42	CAGAGATAACTT	Gata4/6	0.30086	0.872313295599018	+	compaction:Bend5_chr4_8201__del_162__ndel_129
40	53	CTTGAACAAACAGT	Foxa2	0.172512	0.765647987668206	+	compaction:Bend5_chr4_8201__del_162__ndel_129
42	53	TGAACAAACAGT	Sox17	0.0177979	0.088487207322835	+	compaction:Bend5_chr4_8201__del_162__ndel_129
51	62	AGTCCTTCCCAA	Klf4	0.0225775	0.0813887998067037	+	compaction:Bend5_chr4_8201__del_162__ndel_129
63	74	GCGGGCATTGTT	Klf4	0.0219298	0.0790539298859949	-	compaction:Bend5_chr4_8201__del_162__ndel_129
65	76	GGGCATTGTTCT	Sox17	0.209805	1.04310387924235	-	compaction:Bend5_chr4_8201__del_162__ndel_129
76	87	TCCTTATCCCAG	Gata4/6	0.179717	0.258235205954741	-	compaction:Bend5_chr4_8201__del_162__ndel_129
87	98	GTTAGTATCAGC	Jun_Atf3	0.021069	0.0526225743326019	+	compaction:Bend5_chr4_8201__del_162__ndel_129
88	99	TTAGTATCAGCT	Gata4/6	0.134184	0.192808876599492	-	compaction:Bend5_chr4_8201__del_162__ndel_129
97	108	GCTGACAGCAAG	Jun_Atf3	0.0448396	0.111992746881396	-	compaction:Bend5_chr4_8201__del_162__ndel_129
118	129	TCCAGATAGGAA	Gata4/6	0.452635	0.650390850322029	+	compaction:Bend5_chr4_8201__del_162__ndel_129
133	144	GAAGACACAGAG	Jun_Atf3	0.0215406	0.0538004568165953	-	compaction:Bend5_chr4_8201__del_162__ndel_129
144	157	GGTTGATGATTTAC	Hnf1b	0.019164	1.33271169328788	-	compaction:Bend5_chr4_8201__del_162__ndel_129
145	158	GTTGATGATTTACC	Hnf1b	0.0219638	1.52741667131269	+	compaction:Bend5_chr4_8201__del_162__ndel_129
147	158	TGATGATTTACC	Gata4/6	0.0375169	0.053908002015855	+	compaction:Bend5_chr4_8201__del_162__ndel_129
148	159	GATGATTTACCC	Jun_Atf3	0.190469	0.475721159549877	-	compaction:Bend5_chr4_8201__del_162__ndel_129
149	162	ATGATTTACCCAGG	Foxa2	0.0322076	0.14294474661254	-	compaction:Bend5_chr4_8201__del_162__ndel_129
31	42	CAGAGATAACTT	Gata4/6	0.30086	0.872313295599018	+	compaction:Bend5_chr4_8201__del_163__ndel_127
40	53	CTTGAACAAACAGT	Foxa2	0.172512	0.765647987668206	+	compaction:Bend5_chr4_8201__del_163__ndel_127
42	53	TGAACAAACAGT	Sox17	0.0177979	0.088487207322835	+	compaction:Bend5_chr4_8201__del_163__ndel_127
51	62	AGTCCTTCCCAA	Klf4	0.0225775	0.0813887998067037	+	compaction:Bend5_chr4_8201__del_163__ndel_127
63	74	GCGGGCATTGTT	Klf4	0.0219298	0.0790539298859949	-	compaction:Bend5_chr4_8201__del_163__ndel_127
65	76	GGGCATTGTTCT	Sox17	0.209805	1.04310387924235	-	compaction:Bend5_chr4_8201__del_163__ndel_127
76	87	TCCTTATCCCAG	Gata4/6	0.179717	0.258235205954741	-	compaction:Bend5_chr4_8201__del_163__ndel_127
87	98	GTTAGTATCAGC	Jun_Atf3	0.021069	0.0526225743326019	+	compaction:Bend5_chr4_8201__del_163__ndel_127
88	99	TTAGTATCAGCT	Gata4/6	0.134184	0.192808876599492	-	compaction:Bend5_chr4_8201__del_163__ndel_127
97	108	GCTGACAGCAAG	Jun_Atf3	0.0448396	0.111992746881396	-	compaction:Bend5_chr4_8201__del_163__ndel_127
118	129	TCCAGATAGGAA	Gata4/6	0.452635	0.650390850322029	+	compaction:Bend5_chr4_8201__del_163__ndel_127
133	144	GAAGACACAGAG	Jun_Atf3	0.0215406	0.0538004568165953	-	compaction:Bend5_chr4_8201__del_163__ndel_127
144	157	GGTTGATGATTTAC	Hnf1b	0.019164	1.33271169328788	-	compaction:Bend5_chr4_8201__del_163__ndel_127
145	158	GTTGATGATTTACC	Hnf1b	0.0219638	1.52741667131269	+	compaction:Bend5_chr4_8201__del_163__ndel_127
147	158	TGATGATTTACC	Gata4/6	0.0375169	0.053908002015855	+	compaction:Bend5_chr4_8201__del_163__ndel_127
148	159	GATGATTTACCC	Jun_Atf3	0.190469	0.475721159549877	-	compaction:Bend5_chr4_8201__del_163__ndel_127
149	162	ATGATTTACCCAGT	Foxa2	0.0298994	0.132700423405252	-	compaction:Bend5_chr4_8201__del_163__ndel_127
31	42	CAGAGATAACTT	Gata4/6	0.30086	0.872313295599018	+	compaction:Bend5_chr4_8201__del_163__ndel_132
40	53	CTTGAACAAACAGT	Foxa2	0.172512	0.765647987668206	+	compaction:Bend5_chr4_8201__del_163__ndel_132
42	53	TGAACAAACAGT	Sox17	0.0177979	0.088487207322835	+	compaction:Bend5_chr4_8201__del_163__ndel_132
51	62	AGTCCTTCCCAA	Klf4	0.0225775	0.0813887998067037	+	compaction:Bend5_chr4_8201__del_163__ndel_132
63	74	GCGGGCATTGTT	Klf4	0.0219298	0.0790539298859949	-	compaction:Bend5_chr4_8201__del_163__ndel_132
65	76	GGGCATTGTTCT	Sox17	0.209805	1.04310387924235	-	compaction:Bend5_chr4_8201__del_163__ndel_132
76	87	TCCTTATCCCAG	Gata4/6	0.179717	0.258235205954741	-	compaction:Bend5_chr4_8201__del_163__ndel_132
87	98	GTTAGTATCAGC	Jun_Atf3	0.021069	0.0526225743326019	+	compaction:Bend5_chr4_8201__del_163__ndel_132
88	99	TTAGTATCAGCT	Gata4/6	0.134184	0.192808876599492	-	compaction:Bend5_chr4_8201__del_163__ndel_132
97	108	GCTGACAGCAAG	Jun_Atf3	0.0448396	0.111992746881396	-	compaction:Bend5_chr4_8201__del_163__ndel_132
118	129	TCCAGATAGGAA	Gata4/6	0.452635	0.650390850322029	+	compaction:Bend5_chr4_8201__del_163__ndel_132
133	144	GAAGACACAGAG	Jun_Atf3	0.0215406	0.0538004568165953	-	compaction:Bend5_chr4_8201__del_163__ndel_132
144	157	GGTTGATGATTACC	Hnf1b	0.0224555	1.56161069863421	-	compaction:Bend5_chr4_8201__del_163__ndel_132
145	158	GTTGATGATTACCC	Hnf1b	0.0055443	0.385564258040909	+	compaction:Bend5_chr4_8201__del_163__ndel_132
147	158	TGATGATTACCC	Gata4/6	0.161039	0.231396803484064	+	compaction:Bend5_chr4_8201__del_163__ndel_132
148	161	GATGATTACCCAGG	Foxa2	0.0182031	0.0807895502012795	-	compaction:Bend5_chr4_8201__del_163__ndel_132
148	159	GATGATTACCCA	Jun_Atf3	0.0801475	0.20017883033472	-	compaction:Bend5_chr4_8201__del_163__ndel_132
151	162	GATTACCCAGGG	Jun_Atf3	0.039311	0.0981843476002143	-	compaction:Bend5_chr4_8201__del_163__ndel_132
3	14	GCCCGCGACCTC	Klf4	0.016645	0.0600029486339312	+	compaction:Bend5_chr4_8201__del_163__ndel_138
28	39	CAGAGATAACTT	Gata4/6	0.30086	0.872313295599018	+	compaction:Bend5_chr4_8201__del_163__ndel_138
37	50	CTTGAACAAACAGT	Foxa2	0.172512	0.765647987668206	+	compaction:Bend5_chr4_8201__del_163__ndel_138
39	50	TGAACAAACAGT	Sox17	0.0177979	0.088487207322835	+	compaction:Bend5_chr4_8201__del_163__ndel_138
48	59	AGTCCTTCCCAA	Klf4	0.0225775	0.0813887998067037	+	compaction:Bend5_chr4_8201__del_163__ndel_138
60	71	GCGGGCATTGTT	Klf4	0.0219298	0.0790539298859949	-	compaction:Bend5_chr4_8201__del_163__ndel_138
62	73	GGGCATTGTTCT	Sox17	0.209805	1.04310387924235	-	compaction:Bend5_chr4_8201__del_163__ndel_138
73	84	TCCTTATCCCAG	Gata4/6	0.179717	0.258235205954741	-	compaction:Bend5_chr4_8201__del_163__ndel_138
84	95	GTTAGTATCAGC	Jun_Atf3	0.021069	0.0526225743326019	+	compaction:Bend5_chr4_8201__del_163__ndel_138
85	96	TTAGTATCAGCT	Gata4/6	0.134184	0.192808876599492	-	compaction:Bend5_chr4_8201__del_163__ndel_138
94	105	GCTGACAGCAAG	Jun_Atf3	0.0448396	0.111992746881396	-	compaction:Bend5_chr4_8201__del_163__ndel_138
115	126	TCCAGATAGGAA	Gata4/6	0.452635	0.650390850322029	+	compaction:Bend5_chr4_8201__del_163__ndel_138
130	141	GAAGACACAGAG	Jun_Atf3	0.0215406	0.0538004568165953	-	compaction:Bend5_chr4_8201__del_163__ndel_138
141	154	GGTTGATGATTACC	Hnf1b	0.0224555	1.56161069863421	-	compaction:Bend5_chr4_8201__del_163__ndel_138
142	155	GTTGATGATTACCC	Hnf1b	0.0055443	0.385564258040909	+	compaction:Bend5_chr4_8201__del_163__ndel_138
144	155	TGATGATTACCC	Gata4/6	0.161039	0.231396803484064	+	compaction:Bend5_chr4_8201__del_163__ndel_138
145	158	GATGATTACCCAGG	Foxa2	0.0182031	0.0807895502012795	-	compaction:Bend5_chr4_8201__del_163__ndel_138
145	156	GATGATTACCCA	Jun_Atf3	0.0801475	0.20017883033472	-	compaction:Bend5_chr4_8201__del_163__ndel_138
148	159	GATTACCCAGGG	Jun_Atf3	0.039311	0.0981843476002143	-	compaction:Bend5_chr4_8201__del_163__ndel_138
31	42	CAGAGATAACTT	Gata4/6	0.30086	0.872313295599018	+	compaction:Bend5_chr4_8201__del_164__ndel_130
40	53	CTTGAACAAACAGT	Foxa2	0.172512	0.765647987668206	+	compaction:Bend5_chr4_8201__del_164__ndel_130
42	53	TGAACAAACAGT	Sox17	0.0177979	0.088487207322835	+	compaction:Bend5_chr4_8201__del_164__ndel_130
51	62	AGTCCTTCCCAA	Klf4	0.0225775	0.0813887998067037	+	compaction:Bend5_chr4_8201__del_164__ndel_130
63	74	GCGGGCATTGTT	Klf4	0.0219298	0.0790539298859949	-	compaction:Bend5_chr4_8201__del_164__ndel_130
65	76	GGGCATTGTTCT	Sox17	0.209805	1.04310387924235	-	compaction:Bend5_chr4_8201__del_164__ndel_130
76	87	TCCTTATCCCAG	Gata4/6	0.179717	0.258235205954741	-	compaction:Bend5_chr4_8201__del_164__ndel_130
87	98	GTTAGTATCAGC	Jun_Atf3	0.021069	0.0526225743326019	+	compaction:Bend5_chr4_8201__del_164__ndel_130
88	99	TTAGTATCAGCT	Gata4/6	0.134184	0.192808876599492	-	compaction:Bend5_chr4_8201__del_164__ndel_130
97	108	GCTGACAGCAAG	Jun_Atf3	0.0448396	0.111992746881396	-	compaction:Bend5_chr4_8201__del_164__ndel_130
118	129	TCCAGATAGGAA	Gata4/6	0.452635	0.650390850322029	+	compaction:Bend5_chr4_8201__del_164__ndel_130
133	144	GAAGACACAGAG	Jun_Atf3	0.0215406	0.0538004568165953	-	compaction:Bend5_chr4_8201__del_164__ndel_130
144	157	GGTTGATGATTTAC	Hnf1b	0.019164	1.33271169328788	-	compaction:Bend5_chr4_8201__del_164__ndel_130
145	158	GTTGATGATTTACC	Hnf1b	0.0219638	1.52741667131269	+	compaction:Bend5_chr4_8201__del_164__ndel_130
147	158	TGATGATTTACC	Gata4/6	0.0375169	0.053908002015855	+	compaction:Bend5_chr4_8201__del_164__ndel_130
148	159	GATGATTTACCC	Jun_Atf3	0.190469	0.475721159549877	-	compaction:Bend5_chr4_8201__del_164__ndel_130
149	162	ATGATTTACCCAGG	Foxa2	0.0322076	0.14294474661254	-	compaction:Bend5_chr4_8201__del_164__ndel_130
31	42	CAGAGATAACTT	Gata4/6	0.30086	0.872313295599018	+	compaction:Bend5_chr4_8201__del_165__ndel_133
40	53	CTTGAACAAACAGT	Foxa2	0.172512	0.765647987668206	+	compaction:Bend5_chr4_8201__del_165__ndel_133
42	53	TGAACAAACAGT	Sox17	0.0177979	0.088487207322835	+	compaction:Bend5_chr4_8201__del_165__ndel_133
51	62	AGTCCTTCCCAA	Klf4	0.0225775	0.0813887998067037	+	compaction:Bend5_chr4_8201__del_165__ndel_133
63	74	GCGGGCATTGTT	Klf4	0.0219298	0.0790539298859949	-	compaction:Bend5_chr4_8201__del_165__ndel_133
65	76	GGGCATTGTTCT	Sox17	0.209805	1.04310387924235	-	compaction:Bend5_chr4_8201__del_165__ndel_133
76	87	TCCTTATCCCAG	Gata4/6	0.179717	0.258235205954741	-	compaction:Bend5_chr4_8201__del_165__ndel_133
87	98	GTTAGTATCAGC	Jun_Atf3	0.021069	0.0526225743326019	+	compaction:Bend5_chr4_8201__del_165__ndel_133
88	99	TTAGTATCAGCT	Gata4/6	0.134184	0.192808876599492	-	compaction:Bend5_chr4_8201__del_165__ndel_133
97	108	GCTGACAGCAAG	Jun_Atf3	0.0448396	0.111992746881396	-	compaction:Bend5_chr4_8201__del_165__ndel_133
118	129	TCCAGATAGGAA	Gata4/6	0.452635	0.650390850322029	+	compaction:Bend5_chr4_8201__del_165__ndel_133
133	144	GAAGACACAGAG	Jun_Atf3	0.0215406	0.0538004568165953	-	compaction:Bend5_chr4_8201__del_165__ndel_133
144	157	GGTTGATGATTACC	Hnf1b	0.0224555	1.56161069863421	-	compaction:Bend5_chr4_8201__del_165__ndel_133
145	158	GTTGATGATTACCC	Hnf1b	0.0055443	0.385564258040909	+	compaction:Bend5_chr4_8201__del_165__ndel_133
147	158	TGATGATTACCC	Gata4/6	0.161039	0.231396803484064	+	compaction:Bend5_chr4_8201__del_165__ndel_133
148	161	GATGATTACCCAGG	Foxa2	0.0182031	0.0807895502012795	-	compaction:Bend5_chr4_8201__del_165__ndel_133
148	159	GATGATTACCCA	Jun_Atf3	0.0801475	0.20017883033472	-	compaction:Bend5_chr4_8201__del_165__ndel_133
151	162	GATTACCCAGGG	Jun_Atf3	0.039311	0.0981843476002143	-	compaction:Bend5_chr4_8201__del_165__ndel_133
31	42	CAGAGATAACTT	Gata4/6	0.30086	0.872313295599018	+	compaction:Bend5_chr4_8201__del_167__ndel_134
40	53	CTTGAACAAACAGT	Foxa2	0.172512	0.765647987668206	+	compaction:Bend5_chr4_8201__del_167__ndel_134
42	53	TGAACAAACAGT	Sox17	0.0177979	0.088487207322835	+	compaction:Bend5_chr4_8201__del_167__ndel_134
51	62	AGTCCTTCCCAA	Klf4	0.0225775	0.0813887998067037	+	compaction:Bend5_chr4_8201__del_167__ndel_134
63	74	GCGGGCATTGTT	Klf4	0.0219298	0.0790539298859949	-	compaction:Bend5_chr4_8201__del_167__ndel_134
65	76	GGGCATTGTTCT	Sox17	0.209805	1.04310387924235	-	compaction:Bend5_chr4_8201__del_167__ndel_134
76	87	TCCTTATCCCAG	Gata4/6	0.179717	0.258235205954741	-	compaction:Bend5_chr4_8201__del_167__ndel_134
87	98	GTTAGTATCAGC	Jun_Atf3	0.021069	0.0526225743326019	+	compaction:Bend5_chr4_8201__del_167__ndel_134
88	99	TTAGTATCAGCT	Gata4/6	0.134184	0.192808876599492	-	compaction:Bend5_chr4_8201__del_167__ndel_134
97	108	GCTGACAGCAAG	Jun_Atf3	0.0448396	0.111992746881396	-	compaction:Bend5_chr4_8201__del_167__ndel_134
118	129	TCCAGATAGGAA	Gata4/6	0.452635	0.650390850322029	+	compaction:Bend5_chr4_8201__del_167__ndel_134
133	144	GAAGACACAGAG	Jun_Atf3	0.0215406	0.0538004568165953	-	compaction:Bend5_chr4_8201__del_167__ndel_134
144	157	GGTTGATGATTACC	Hnf1b	0.0224555	1.56161069863421	-	compaction:Bend5_chr4_8201__del_167__ndel_134
145	158	GTTGATGATTACCC	Hnf1b	0.0055443	0.385564258040909	+	compaction:Bend5_chr4_8201__del_167__ndel_134
147	158	TGATGATTACCC	Gata4/6	0.161039	0.231396803484064	+	compaction:Bend5_chr4_8201__del_167__ndel_134
148	161	GATGATTACCCAGG	Foxa2	0.0182031	0.0807895502012795	-	compaction:Bend5_chr4_8201__del_167__ndel_134
148	159	GATGATTACCCA	Jun_Atf3	0.0801475	0.20017883033472	-	compaction:Bend5_chr4_8201__del_167__ndel_134
151	162	GATTACCCAGGG	Jun_Atf3	0.039311	0.0981843476002143	-	compaction:Bend5_chr4_8201__del_167__ndel_134
31	42	CAGAGATAACTT	Gata4/6	0.30086	0.872313295599018	+	compaction:Bend5_chr4_8201__del_168__ndel_128
40	53	CTTGAACAAACAGT	Foxa2	0.172512	0.765647987668206	+	compaction:Bend5_chr4_8201__del_168__ndel_128
42	53	TGAACAAACAGT	Sox17	0.0177979	0.088487207322835	+	compaction:Bend5_chr4_8201__del_168__ndel_128
51	62	AGTCCTTCCCAA	Klf4	0.0225775	0.0813887998067037	+	compaction:Bend5_chr4_8201__del_168__ndel_128
63	74	GCGGGCATTGTT	Klf4	0.0219298	0.0790539298859949	-	compaction:Bend5_chr4_8201__del_168__ndel_128
65	76	GGGCATTGTTCT	Sox17	0.209805	1.04310387924235	-	compaction:Bend5_chr4_8201__del_168__ndel_128
76	87	TCCTTATCCCAG	Gata4/6	0.179717	0.258235205954741	-	compaction:Bend5_chr4_8201__del_168__ndel_128
87	98	GTTAGTATCAGC	Jun_Atf3	0.021069	0.0526225743326019	+	compaction:Bend5_chr4_8201__del_168__ndel_128
88	99	TTAGTATCAGCT	Gata4/6	0.134184	0.192808876599492	-	compaction:Bend5_chr4_8201__del_168__ndel_128
97	108	GCTGACAGCAAG	Jun_Atf3	0.0448396	0.111992746881396	-	compaction:Bend5_chr4_8201__del_168__ndel_128
118	129	TCCAGATAGGAA	Gata4/6	0.452635	0.650390850322029	+	compaction:Bend5_chr4_8201__del_168__ndel_128
133	144	GAAGACACAGAG	Jun_Atf3	0.0215406	0.0538004568165953	-	compaction:Bend5_chr4_8201__del_168__ndel_128
144	157	GGTTGATGATTTAC	Hnf1b	0.019164	1.33271169328788	-	compaction:Bend5_chr4_8201__del_168__ndel_128
145	158	GTTGATGATTTACC	Hnf1b	0.0219638	1.52741667131269	+	compaction:Bend5_chr4_8201__del_168__ndel_128
147	158	TGATGATTTACC	Gata4/6	0.0375169	0.053908002015855	+	compaction:Bend5_chr4_8201__del_168__ndel_128
148	159	GATGATTTACCC	Jun_Atf3	0.190469	0.475721159549877	-	compaction:Bend5_chr4_8201__del_168__ndel_128
149	162	ATGATTTACCCAGT	Foxa2	0.0298994	0.132700423405252	-	compaction:Bend5_chr4_8201__del_168__ndel_128
44	55	CAGAGATAACTT	Gata4/6	0.30086	0.872313295599018	+	compaction:Bend5_chr4_8201__del_16__ndel_85
53	66	CTTGAACAAACAGT	Foxa2	0.172512	0.765647987668206	+	compaction:Bend5_chr4_8201__del_16__ndel_85
55	66	TGAACAAACAGT	Sox17	0.0177979	0.088487207322835	+	compaction:Bend5_chr4_8201__del_16__ndel_85
80	91	GGCCATTGTTCT	Sox17	0.405006	2.01359991285444	-	compaction:Bend5_chr4_8201__del_16__ndel_85
92	103	ACCTTATCCCAG	Gata4/6	0.165571	0.237908830467526	-	compaction:Bend5_chr4_8201__del_16__ndel_85
103	114	GTTAGTATCAGC	Jun_Atf3	0.021069	0.0526225743326019	+	compaction:Bend5_chr4_8201__del_16__ndel_85
104	115	TTAGTATCAGCT	Gata4/6	0.134184	0.192808876599492	-	compaction:Bend5_chr4_8201__del_16__ndel_85
113	124	GCTGACAGCAAG	Jun_Atf3	0.0448396	0.111992746881396	-	compaction:Bend5_chr4_8201__del_16__ndel_85
134	145	TCCAGATAGGAA	Gata4/6	0.452635	0.650390850322029	+	compaction:Bend5_chr4_8201__del_16__ndel_85
147	160	TGGAAGCACACAGA	Foxa2	0.022202	0.0985375893978941	+	compaction:Bend5_chr4_8201__del_16__ndel_85
161	174	GGTTGATGATTTAC	Hnf1b	0.019164	1.33271169328788	-	compaction:Bend5_chr4_8201__del_16__ndel_85
162	175	GTTGATGATTTACC	Hnf1b	0.0219638	1.52741667131269	+	compaction:Bend5_chr4_8201__del_16__ndel_85
164	175	TGATGATTTACC	Gata4/6	0.0375169	0.053908002015855	+	compaction:Bend5_chr4_8201__del_16__ndel_85
165	176	GATGATTTACCC	Jun_Atf3	0.190469	0.475721159549877	-	compaction:Bend5_chr4_8201__del_16__ndel_85
166	179	ATGATTTACCCAGT	Foxa2	0.0298994	0.132700423405252	-	compaction:Bend5_chr4_8201__del_16__ndel_85
193	204	GGCCTATCTCCA	Gata4/6	0.175367	0.508458969983756	-	compaction:Bend5_chr4_8201__del_16__ndel_85
203	214	CAGTACGTCAGC	Jun_Atf3	0.242038	0.604521460264574	+	compaction:Bend5_chr4_8201__del_16__ndel_85
31	42	CAGAGATAACTT	Gata4/6	0.30086	0.872313295599018	+	compaction:Bend5_chr4_8201__del_171__ndel_125
40	53	CTTGAACAAACAGT	Foxa2	0.172512	0.765647987668206	+	compaction:Bend5_chr4_8201__del_171__ndel_125
42	53	TGAACAAACAGT	Sox17	0.0177979	0.088487207322835	+	compaction:Bend5_chr4_8201__del_171__ndel_125
51	62	AGTCCTTCCCAA	Klf4	0.0225775	0.0813887998067037	+	compaction:Bend5_chr4_8201__del_171__ndel_125
63	74	GCGGGCATTGTT	Klf4	0.0219298	0.0790539298859949	-	compaction:Bend5_chr4_8201__del_171__ndel_125
65	76	GGGCATTGTTCT	Sox17	0.209805	1.04310387924235	-	compaction:Bend5_chr4_8201__del_171__ndel_125
76	87	TCCTTATCCCAG	Gata4/6	0.179717	0.258235205954741	-	compaction:Bend5_chr4_8201__del_171__ndel_125
87	98	GTTAGTATCAGC	Jun_Atf3	0.021069	0.0526225743326019	+	compaction:Bend5_chr4_8201__del_171__ndel_125
88	99	TTAGTATCAGCT	Gata4/6	0.134184	0.192808876599492	-	compaction:Bend5_chr4_8201__del_171__ndel_125
97	108	GCTGACAGCAAG	Jun_Atf3	0.0448396	0.111992746881396	-	compaction:Bend5_chr4_8201__del_171__ndel_125
118	129	TCCAGATAGGAA	Gata4/6	0.452635	0.650390850322029	+	compaction:Bend5_chr4_8201__del_171__ndel_125
133	144	GAAGACACAGAG	Jun_Atf3	0.0215406	0.0538004568165953	-	compaction:Bend5_chr4_8201__del_171__ndel_125
144	157	GGTTGATGATTTAC	Hnf1b	0.019164	1.33271169328788	-	compaction:Bend5_chr4_8201__del_171__ndel_125
145	158	GTTGATGATTTACC	Hnf1b	0.0219638	1.52741667131269	+	compaction:Bend5_chr4_8201__del_171__ndel_125
147	158	TGATGATTTACC	Gata4/6	0.0375169	0.053908002015855	+	compaction:Bend5_chr4_8201__del_171__ndel_125
148	159	GATGATTTACCC	Jun_Atf3	0.190469	0.475721159549877	-	compaction:Bend5_chr4_8201__del_171__ndel_125
149	162	ATGATTTACCCAGT	Foxa2	0.0298994	0.132700423405252	-	compaction:Bend5_chr4_8201__del_171__ndel_125
31	42	CAGAGATAACTT	Gata4/6	0.30086	0.872313295599018	+	compaction:Bend5_chr4_8201__del_173__ndel_121
40	53	CTTGAACAAACAGT	Foxa2	0.172512	0.765647987668206	+	compaction:Bend5_chr4_8201__del_173__ndel_121
42	53	TGAACAAACAGT	Sox17	0.0177979	0.088487207322835	+	compaction:Bend5_chr4_8201__del_173__ndel_121
51	62	AGTCCTTCCCAA	Klf4	0.0225775	0.0813887998067037	+	compaction:Bend5_chr4_8201__del_173__ndel_121
63	74	GCGGGCATTGTT	Klf4	0.0219298	0.0790539298859949	-	compaction:Bend5_chr4_8201__del_173__ndel_121
65	76	GGGCATTGTTCT	Sox17	0.209805	1.04310387924235	-	compaction:Bend5_chr4_8201__del_173__ndel_121
76	87	TCCTTATCCCAG	Gata4/6	0.179717	0.258235205954741	-	compaction:Bend5_chr4_8201__del_173__ndel_121
87	98	GTTAGTATCAGC	Jun_Atf3	0.021069	0.0526225743326019	+	compaction:Bend5_chr4_8201__del_173__ndel_121
88	99	TTAGTATCAGCT	Gata4/6	0.134184	0.192808876599492	-	compaction:Bend5_chr4_8201__del_173__ndel_121
97	108	GCTGACAGCAAG	Jun_Atf3	0.0448396	0.111992746881396	-	compaction:Bend5_chr4_8201__del_173__ndel_121
118	129	TCCAGATAGGAA	Gata4/6	0.452635	0.650390850322029	+	compaction:Bend5_chr4_8201__del_173__ndel_121
133	144	GAAGACACAGAG	Jun_Atf3	0.0215406	0.0538004568165953	-	compaction:Bend5_chr4_8201__del_173__ndel_121
144	157	GGTTGATGATTTAC	Hnf1b	0.019164	1.33271169328788	-	compaction:Bend5_chr4_8201__del_173__ndel_121
145	158	GTTGATGATTTACC	Hnf1b	0.0219638	1.52741667131269	+	compaction:Bend5_chr4_8201__del_173__ndel_121
147	158	TGATGATTTACC	Gata4/6	0.0375169	0.053908002015855	+	compaction:Bend5_chr4_8201__del_173__ndel_121
148	159	GATGATTTACCC	Jun_Atf3	0.190469	0.475721159549877	-	compaction:Bend5_chr4_8201__del_173__ndel_121
149	162	ATGATTTACCCAGT	Foxa2	0.0298994	0.132700423405252	-	compaction:Bend5_chr4_8201__del_173__ndel_121
31	42	CAGAGATAACTT	Gata4/6	0.30086	0.872313295599018	+	compaction:Bend5_chr4_8201__del_174__ndel_126
40	53	CTTGAACAAACAGT	Foxa2	0.172512	0.765647987668206	+	compaction:Bend5_chr4_8201__del_174__ndel_126
42	53	TGAACAAACAGT	Sox17	0.0177979	0.088487207322835	+	compaction:Bend5_chr4_8201__del_174__ndel_126
51	62	AGTCCTTCCCAA	Klf4	0.0225775	0.0813887998067037	+	compaction:Bend5_chr4_8201__del_174__ndel_126
63	74	GCGGGCATTGTT	Klf4	0.0219298	0.0790539298859949	-	compaction:Bend5_chr4_8201__del_174__ndel_126
65	76	GGGCATTGTTCT	Sox17	0.209805	1.04310387924235	-	compaction:Bend5_chr4_8201__del_174__ndel_126
76	87	TCCTTATCCCAG	Gata4/6	0.179717	0.258235205954741	-	compaction:Bend5_chr4_8201__del_174__ndel_126
87	98	GTTAGTATCAGC	Jun_Atf3	0.021069	0.0526225743326019	+	compaction:Bend5_chr4_8201__del_174__ndel_126
88	99	TTAGTATCAGCT	Gata4/6	0.134184	0.192808876599492	-	compaction:Bend5_chr4_8201__del_174__ndel_126
97	108	GCTGACAGCAAG	Jun_Atf3	0.0448396	0.111992746881396	-	compaction:Bend5_chr4_8201__del_174__ndel_126
118	129	TCCAGATAGGAA	Gata4/6	0.452635	0.650390850322029	+	compaction:Bend5_chr4_8201__del_174__ndel_126
133	144	GAAGACACAGAG	Jun_Atf3	0.0215406	0.0538004568165953	-	compaction:Bend5_chr4_8201__del_174__ndel_126
144	157	GGTTGATGATTTAC	Hnf1b	0.019164	1.33271169328788	-	compaction:Bend5_chr4_8201__del_174__ndel_126
145	158	GTTGATGATTTACC	Hnf1b	0.0219638	1.52741667131269	+	compaction:Bend5_chr4_8201__del_174__ndel_126
147	158	TGATGATTTACC	Gata4/6	0.0375169	0.053908002015855	+	compaction:Bend5_chr4_8201__del_174__ndel_126
148	159	GATGATTTACCC	Jun_Atf3	0.190469	0.475721159549877	-	compaction:Bend5_chr4_8201__del_174__ndel_126
149	162	ATGATTTACCCAGT	Foxa2	0.0298994	0.132700423405252	-	compaction:Bend5_chr4_8201__del_174__ndel_126
31	42	CAGAGATAACTT	Gata4/6	0.30086	0.872313295599018	+	compaction:Bend5_chr4_8201__del_175__ndel_119
40	53	CTTGAACAAACAGT	Foxa2	0.172512	0.765647987668206	+	compaction:Bend5_chr4_8201__del_175__ndel_119
42	53	TGAACAAACAGT	Sox17	0.0177979	0.088487207322835	+	compaction:Bend5_chr4_8201__del_175__ndel_119
51	62	AGTCCTTCCCAA	Klf4	0.0225775	0.0813887998067037	+	compaction:Bend5_chr4_8201__del_175__ndel_119
63	74	GCGGGCATTGTT	Klf4	0.0219298	0.0790539298859949	-	compaction:Bend5_chr4_8201__del_175__ndel_119
65	76	GGGCATTGTTCT	Sox17	0.209805	1.04310387924235	-	compaction:Bend5_chr4_8201__del_175__ndel_119
76	87	TCCTTATCCCAG	Gata4/6	0.179717	0.258235205954741	-	compaction:Bend5_chr4_8201__del_175__ndel_119
87	98	GTTAGTATCAGC	Jun_Atf3	0.021069	0.0526225743326019	+	compaction:Bend5_chr4_8201__del_175__ndel_119
88	99	TTAGTATCAGCT	Gata4/6	0.134184	0.192808876599492	-	compaction:Bend5_chr4_8201__del_175__ndel_119
97	108	GCTGACAGCAAG	Jun_Atf3	0.0448396	0.111992746881396	-	compaction:Bend5_chr4_8201__del_175__ndel_119
118	129	TCCAGATAGGAA	Gata4/6	0.452635	0.650390850322029	+	compaction:Bend5_chr4_8201__del_175__ndel_119
133	144	GAAGACACAGAG	Jun_Atf3	0.0215406	0.0538004568165953	-	compaction:Bend5_chr4_8201__del_175__ndel_119
144	157	GGTTGATGATTTAC	Hnf1b	0.019164	1.33271169328788	-	compaction:Bend5_chr4_8201__del_175__ndel_119
145	158	GTTGATGATTTACC	Hnf1b	0.0219638	1.52741667131269	+	compaction:Bend5_chr4_8201__del_175__ndel_119
147	158	TGATGATTTACC	Gata4/6	0.0375169	0.053908002015855	+	compaction:Bend5_chr4_8201__del_175__ndel_119
148	159	GATGATTTACCC	Jun_Atf3	0.190469	0.475721159549877	-	compaction:Bend5_chr4_8201__del_175__ndel_119
149	162	ATGATTTACCCAGT	Foxa2	0.0298994	0.132700423405252	-	compaction:Bend5_chr4_8201__del_175__ndel_119
31	42	CAGAGATAACTT	Gata4/6	0.30086	0.872313295599018	+	compaction:Bend5_chr4_8201__del_177__ndel_124
40	53	CTTGAACAAACAGT	Foxa2	0.172512	0.765647987668206	+	compaction:Bend5_chr4_8201__del_177__ndel_124
42	53	TGAACAAACAGT	Sox17	0.0177979	0.088487207322835	+	compaction:Bend5_chr4_8201__del_177__ndel_124
51	62	AGTCCTTCCCAA	Klf4	0.0225775	0.0813887998067037	+	compaction:Bend5_chr4_8201__del_177__ndel_124
63	74	GCGGGCATTGTT	Klf4	0.0219298	0.0790539298859949	-	compaction:Bend5_chr4_8201__del_177__ndel_124
65	76	GGGCATTGTTCT	Sox17	0.209805	1.04310387924235	-	compaction:Bend5_chr4_8201__del_177__ndel_124
76	87	TCCTTATCCCAG	Gata4/6	0.179717	0.258235205954741	-	compaction:Bend5_chr4_8201__del_177__ndel_124
87	98	GTTAGTATCAGC	Jun_Atf3	0.021069	0.0526225743326019	+	compaction:Bend5_chr4_8201__del_177__ndel_124
88	99	TTAGTATCAGCT	Gata4/6	0.134184	0.192808876599492	-	compaction:Bend5_chr4_8201__del_177__ndel_124
97	108	GCTGACAGCAAG	Jun_Atf3	0.0448396	0.111992746881396	-	compaction:Bend5_chr4_8201__del_177__ndel_124
118	129	TCCAGATAGGAA	Gata4/6	0.452635	0.650390850322029	+	compaction:Bend5_chr4_8201__del_177__ndel_124
133	144	GAAGACACAGAG	Jun_Atf3	0.0215406	0.0538004568165953	-	compaction:Bend5_chr4_8201__del_177__ndel_124
144	157	GGTTGATGATTTAC	Hnf1b	0.019164	1.33271169328788	-	compaction:Bend5_chr4_8201__del_177__ndel_124
145	158	GTTGATGATTTACC	Hnf1b	0.0219638	1.52741667131269	+	compaction:Bend5_chr4_8201__del_177__ndel_124
147	158	TGATGATTTACC	Gata4/6	0.0375169	0.053908002015855	+	compaction:Bend5_chr4_8201__del_177__ndel_124
148	159	GATGATTTACCC	Jun_Atf3	0.190469	0.475721159549877	-	compaction:Bend5_chr4_8201__del_177__ndel_124
149	162	ATGATTTACCCAGT	Foxa2	0.0298994	0.132700423405252	-	compaction:Bend5_chr4_8201__del_177__ndel_124
31	42	CAGAGATAACTT	Gata4/6	0.30086	0.872313295599018	+	compaction:Bend5_chr4_8201__del_178__ndel_123
40	53	CTTGAACAAACAGT	Foxa2	0.172512	0.765647987668206	+	compaction:Bend5_chr4_8201__del_178__ndel_123
42	53	TGAACAAACAGT	Sox17	0.0177979	0.088487207322835	+	compaction:Bend5_chr4_8201__del_178__ndel_123
51	62	AGTCCTTCCCAA	Klf4	0.0225775	0.0813887998067037	+	compaction:Bend5_chr4_8201__del_178__ndel_123
63	74	GCGGGCATTGTT	Klf4	0.0219298	0.0790539298859949	-	compaction:Bend5_chr4_8201__del_178__ndel_123
65	76	GGGCATTGTTCT	Sox17	0.209805	1.04310387924235	-	compaction:Bend5_chr4_8201__del_178__ndel_123
76	87	TCCTTATCCCAG	Gata4/6	0.179717	0.258235205954741	-	compaction:Bend5_chr4_8201__del_178__ndel_123
87	98	GTTAGTATCAGC	Jun_Atf3	0.021069	0.0526225743326019	+	compaction:Bend5_chr4_8201__del_178__ndel_123
88	99	TTAGTATCAGCT	Gata4/6	0.134184	0.192808876599492	-	compaction:Bend5_chr4_8201__del_178__ndel_123
97	108	GCTGACAGCAAG	Jun_Atf3	0.0448396	0.111992746881396	-	compaction:Bend5_chr4_8201__del_178__ndel_123
118	129	TCCAGATAGGAA	Gata4/6	0.452635	0.650390850322029	+	compaction:Bend5_chr4_8201__del_178__ndel_123
133	144	GAAGACACAGAG	Jun_Atf3	0.0215406	0.0538004568165953	-	compaction:Bend5_chr4_8201__del_178__ndel_123
144	157	GGTTGATGATTTAC	Hnf1b	0.019164	1.33271169328788	-	compaction:Bend5_chr4_8201__del_178__ndel_123
145	158	GTTGATGATTTACC	Hnf1b	0.0219638	1.52741667131269	+	compaction:Bend5_chr4_8201__del_178__ndel_123
147	158	TGATGATTTACC	Gata4/6	0.0375169	0.053908002015855	+	compaction:Bend5_chr4_8201__del_178__ndel_123
148	159	GATGATTTACCC	Jun_Atf3	0.190469	0.475721159549877	-	compaction:Bend5_chr4_8201__del_178__ndel_123
149	162	ATGATTTACCCAGT	Foxa2	0.0298994	0.132700423405252	-	compaction:Bend5_chr4_8201__del_178__ndel_123
31	42	CAGAGATAACTT	Gata4/6	0.30086	0.872313295599018	+	compaction:Bend5_chr4_8201__del_179__ndel_122
40	53	CTTGAACAAACAGT	Foxa2	0.172512	0.765647987668206	+	compaction:Bend5_chr4_8201__del_179__ndel_122
42	53	TGAACAAACAGT	Sox17	0.0177979	0.088487207322835	+	compaction:Bend5_chr4_8201__del_179__ndel_122
51	62	AGTCCTTCCCAA	Klf4	0.0225775	0.0813887998067037	+	compaction:Bend5_chr4_8201__del_179__ndel_122
63	74	GCGGGCATTGTT	Klf4	0.0219298	0.0790539298859949	-	compaction:Bend5_chr4_8201__del_179__ndel_122
65	76	GGGCATTGTTCT	Sox17	0.209805	1.04310387924235	-	compaction:Bend5_chr4_8201__del_179__ndel_122
76	87	TCCTTATCCCAG	Gata4/6	0.179717	0.258235205954741	-	compaction:Bend5_chr4_8201__del_179__ndel_122
87	98	GTTAGTATCAGC	Jun_Atf3	0.021069	0.0526225743326019	+	compaction:Bend5_chr4_8201__del_179__ndel_122
88	99	TTAGTATCAGCT	Gata4/6	0.134184	0.192808876599492	-	compaction:Bend5_chr4_8201__del_179__ndel_122
97	108	GCTGACAGCAAG	Jun_Atf3	0.0448396	0.111992746881396	-	compaction:Bend5_chr4_8201__del_179__ndel_122
118	129	TCCAGATAGGAA	Gata4/6	0.452635	0.650390850322029	+	compaction:Bend5_chr4_8201__del_179__ndel_122
133	144	GAAGACACAGAG	Jun_Atf3	0.0215406	0.0538004568165953	-	compaction:Bend5_chr4_8201__del_179__ndel_122
144	157	GGTTGATGATTTAC	Hnf1b	0.019164	1.33271169328788	-	compaction:Bend5_chr4_8201__del_179__ndel_122
145	158	GTTGATGATTTACC	Hnf1b	0.0219638	1.52741667131269	+	compaction:Bend5_chr4_8201__del_179__ndel_122
147	158	TGATGATTTACC	Gata4/6	0.0375169	0.053908002015855	+	compaction:Bend5_chr4_8201__del_179__ndel_122
148	159	GATGATTTACCC	Jun_Atf3	0.190469	0.475721159549877	-	compaction:Bend5_chr4_8201__del_179__ndel_122
149	162	ATGATTTACCCAGT	Foxa2	0.0298994	0.132700423405252	-	compaction:Bend5_chr4_8201__del_179__ndel_122
31	42	CAGAGATAACTT	Gata4/6	0.30086	0.872313295599018	+	compaction:Bend5_chr4_8201__del_180__ndel_120
40	53	CTTGAACAAACAGT	Foxa2	0.172512	0.765647987668206	+	compaction:Bend5_chr4_8201__del_180__ndel_120
42	53	TGAACAAACAGT	Sox17	0.0177979	0.088487207322835	+	compaction:Bend5_chr4_8201__del_180__ndel_120
51	62	AGTCCTTCCCAA	Klf4	0.0225775	0.0813887998067037	+	compaction:Bend5_chr4_8201__del_180__ndel_120
63	74	GCGGGCATTGTT	Klf4	0.0219298	0.0790539298859949	-	compaction:Bend5_chr4_8201__del_180__ndel_120
65	76	GGGCATTGTTCT	Sox17	0.209805	1.04310387924235	-	compaction:Bend5_chr4_8201__del_180__ndel_120
76	87	TCCTTATCCCAG	Gata4/6	0.179717	0.258235205954741	-	compaction:Bend5_chr4_8201__del_180__ndel_120
87	98	GTTAGTATCAGC	Jun_Atf3	0.021069	0.0526225743326019	+	compaction:Bend5_chr4_8201__del_180__ndel_120
88	99	TTAGTATCAGCT	Gata4/6	0.134184	0.192808876599492	-	compaction:Bend5_chr4_8201__del_180__ndel_120
97	108	GCTGACAGCAAG	Jun_Atf3	0.0448396	0.111992746881396	-	compaction:Bend5_chr4_8201__del_180__ndel_120
118	129	TCCAGATAGGAA	Gata4/6	0.452635	0.650390850322029	+	compaction:Bend5_chr4_8201__del_180__ndel_120
133	144	GAAGACACAGAG	Jun_Atf3	0.0215406	0.0538004568165953	-	compaction:Bend5_chr4_8201__del_180__ndel_120
144	157	GGTTGATGATTTAC	Hnf1b	0.019164	1.33271169328788	-	compaction:Bend5_chr4_8201__del_180__ndel_120
145	158	GTTGATGATTTACC	Hnf1b	0.0219638	1.52741667131269	+	compaction:Bend5_chr4_8201__del_180__ndel_120
147	158	TGATGATTTACC	Gata4/6	0.0375169	0.053908002015855	+	compaction:Bend5_chr4_8201__del_180__ndel_120
148	159	GATGATTTACCC	Jun_Atf3	0.190469	0.475721159549877	-	compaction:Bend5_chr4_8201__del_180__ndel_120
149	162	ATGATTTACCCAGT	Foxa2	0.0298994	0.132700423405252	-	compaction:Bend5_chr4_8201__del_180__ndel_120
14	25	CCCCATTGATTT	Sox17	0.0643417	0.319892647301291	-	compaction:Bend5_chr4_8201__del_181__ndel_4
17	28	CATTGATTTAGT	Gata4/6	0.0480361	0.0690230316373104	+	compaction:Bend5_chr4_8201__del_181__ndel_4
29	40	TTCAATTGTATG	Sox17	0.0744717	0.370256758245859	-	compaction:Bend5_chr4_8201__del_181__ndel_4
33	46	ATTGTATGCATTTG	Foxa2	0.0497949	0.221001234587388	-	compaction:Bend5_chr4_8201__del_181__ndel_4
56	69	AGCATTCAAACATG	Foxa2	0.0464807	0.206292051685735	+	compaction:Bend5_chr4_8201__del_181__ndel_4
104	115	CAGAGATAACTC	Gata4/6	0.313576	0.909182058036155	+	compaction:Bend5_chr4_8201__del_181__ndel_4
107	118	AGATAACTCATT	Jun_Atf3	0.0932293	0.232852331350631	+	compaction:Bend5_chr4_8201__del_181__ndel_4
108	121	GATAACTCATTTGA	Hnf1b	0.00192614	0.133948512884028	-	compaction:Bend5_chr4_8201__del_181__ndel_4
108	119	GATAACTCATTT	Jun_Atf3	0.0358325	0.0894963403470957	-	compaction:Bend5_chr4_8201__del_181__ndel_4
116	127	ATTTGATACAAA	Gata4/6	0.111222	0.159814798136504	+	compaction:Bend5_chr4_8201__del_181__ndel_4
118	131	TTGATACAAACAGT	Foxa2	0.0513586	0.227941295327028	+	compaction:Bend5_chr4_8201__del_181__ndel_4
128	139	CAGTCCTTCACT	Jun_Atf3	0.0256255	0.0640030271280123	+	compaction:Bend5_chr4_8201__del_181__ndel_4
146	157	GGCCATTGTTCT	Sox17	0.405006	2.01359991285444	-	compaction:Bend5_chr4_8201__del_181__ndel_4
159	170	CCTTTATCCCAG	Gata4/6	0.0880432	0.126509199936091	-	compaction:Bend5_chr4_8201__del_181__ndel_4
168	179	CAGTTAGTCATC	Jun_Atf3	0.422126	1.05431471891043	+	compaction:Bend5_chr4_8201__del_181__ndel_4
169	182	AGTTAGTCATCAGC	Hnf1b	0.00494446	0.343849909152274	-	compaction:Bend5_chr4_8201__del_181__ndel_4
169	180	AGTTAGTCATCA	Jun_Atf3	0.0203152	0.0507398605572963	-	compaction:Bend5_chr4_8201__del_181__ndel_4
170	183	GTTAGTCATCAGCT	Hnf1b	0.00140213	0.0975075686970222	+	compaction:Bend5_chr4_8201__del_181__ndel_4
171	182	TTAGTCATCAGC	Jun_Atf3	0.0314418	0.0785299946675592	+	compaction:Bend5_chr4_8201__del_181__ndel_4
172	183	TAGTCATCAGCT	Gata4/6	0.0564508	0.0811141069810306	-	compaction:Bend5_chr4_8201__del_181__ndel_4
181	192	GCTGACAGCAAG	Jun_Atf3	0.0448396	0.111992746881396	-	compaction:Bend5_chr4_8201__del_181__ndel_4
202	213	TCCAGATAGGAA	Gata4/6	0.452635	0.650390850322029	+	compaction:Bend5_chr4_8201__del_181__ndel_4
215	228	TGGAAGCACACAGA	Foxa2	0.022202	0.0985375893978941	+	compaction:Bend5_chr4_8201__del_181__ndel_4
229	242	GGTTGATGATTTAC	Hnf1b	0.019164	1.33271169328788	-	compaction:Bend5_chr4_8201__del_181__ndel_4
230	243	GTTGATGATTTACC	Hnf1b	0.0219638	1.52741667131269	+	compaction:Bend5_chr4_8201__del_181__ndel_4
232	243	TGATGATTTACC	Gata4/6	0.0375169	0.053908002015855	+	compaction:Bend5_chr4_8201__del_181__ndel_4
233	244	GATGATTTACCC	Jun_Atf3	0.190469	0.475721159549877	-	compaction:Bend5_chr4_8201__del_181__ndel_4
234	247	ATGATTTACCCAAG	Foxa2	0.0294631	0.130764023519912	-	compaction:Bend5_chr4_8201__del_181__ndel_4
264	275	GGCCTATCTCCT	Gata4/6	0.296117	0.425490267930691	-	compaction:Bend5_chr4_8201__del_181__ndel_4
271	282	CTCCTAGTCACG	Jun_Atf3	0.0638921	0.159578849566474	+	compaction:Bend5_chr4_8201__del_181__ndel_4
276	287	AGTCACGTCAGT	Jun_Atf3	0.0869816	0.217247886068093	+	compaction:Bend5_chr4_8201__del_181__ndel_4
281	294	CGTCAGTCCACAGC	Foxa2	0.0221104	0.0981310475012701	+	compaction:Bend5_chr4_8201__del_181__ndel_4
31	42	CAGAGATAACTT	Gata4/6	0.30086	0.872313295599018	+	compaction:Bend5_chr4_8201__del_182__ndel_118
40	53	CTTGAACAAACAGT	Foxa2	0.172512	0.765647987668206	+	compaction:Bend5_chr4_8201__del_182__ndel_118
42	53	TGAACAAACAGT	Sox17	0.0177979	0.088487207322835	+	compaction:Bend5_chr4_8201__del_182__ndel_118
51	62	AGTCCTTCCCAA	Klf4	0.0225775	0.0813887998067037	+	compaction:Bend5_chr4_8201__del_182__ndel_118
63	74	GCGGGCATTGTT	Klf4	0.0219298	0.0790539298859949	-	compaction:Bend5_chr4_8201__del_182__ndel_118
65	76	GGGCATTGTTCT	Sox17	0.209805	1.04310387924235	-	compaction:Bend5_chr4_8201__del_182__ndel_118
76	87	TCCTTATCCCAG	Gata4/6	0.179717	0.258235205954741	-	compaction:Bend5_chr4_8201__del_182__ndel_118
87	98	GTTAGTATCAGC	Jun_Atf3	0.021069	0.0526225743326019	+	compaction:Bend5_chr4_8201__del_182__ndel_118
88	99	TTAGTATCAGCT	Gata4/6	0.134184	0.192808876599492	-	compaction:Bend5_chr4_8201__del_182__ndel_118
97	108	GCTGACAGCAAG	Jun_Atf3	0.0448396	0.111992746881396	-	compaction:Bend5_chr4_8201__del_182__ndel_118
118	129	TCCAGATAGGAA	Gata4/6	0.452635	0.650390850322029	+	compaction:Bend5_chr4_8201__del_182__ndel_118
133	144	GAAGACACAGAG	Jun_Atf3	0.0215406	0.0538004568165953	-	compaction:Bend5_chr4_8201__del_182__ndel_118
144	157	GGTTGATGATTTAC	Hnf1b	0.019164	1.33271169328788	-	compaction:Bend5_chr4_8201__del_182__ndel_118
145	158	GTTGATGATTTACC	Hnf1b	0.0219638	1.52741667131269	+	compaction:Bend5_chr4_8201__del_182__ndel_118
147	158	TGATGATTTACC	Gata4/6	0.0375169	0.053908002015855	+	compaction:Bend5_chr4_8201__del_182__ndel_118
148	159	GATGATTTACCC	Jun_Atf3	0.190469	0.475721159549877	-	compaction:Bend5_chr4_8201__del_182__ndel_118
149	162	ATGATTTACCCAGT	Foxa2	0.0298994	0.132700423405252	-	compaction:Bend5_chr4_8201__del_182__ndel_118
31	42	CAGAGATAACTT	Gata4/6	0.30086	0.872313295599018	+	compaction:Bend5_chr4_8201__del_184__ndel_117
40	53	CTTGAACAAACAGT	Foxa2	0.172512	0.765647987668206	+	compaction:Bend5_chr4_8201__del_184__ndel_117
42	53	TGAACAAACAGT	Sox17	0.0177979	0.088487207322835	+	compaction:Bend5_chr4_8201__del_184__ndel_117
51	62	AGTCCTTCCCAA	Klf4	0.0225775	0.0813887998067037	+	compaction:Bend5_chr4_8201__del_184__ndel_117
63	74	GCGGGCATTGTT	Klf4	0.0219298	0.0790539298859949	-	compaction:Bend5_chr4_8201__del_184__ndel_117
65	76	GGGCATTGTTCT	Sox17	0.209805	1.04310387924235	-	compaction:Bend5_chr4_8201__del_184__ndel_117
76	87	TCCTTATCCCAG	Gata4/6	0.179717	0.258235205954741	-	compaction:Bend5_chr4_8201__del_184__ndel_117
87	98	GTTAGTATCAGC	Jun_Atf3	0.021069	0.0526225743326019	+	compaction:Bend5_chr4_8201__del_184__ndel_117
88	99	TTAGTATCAGCT	Gata4/6	0.134184	0.192808876599492	-	compaction:Bend5_chr4_8201__del_184__ndel_117
97	108	GCTGACAGCAAG	Jun_Atf3	0.0448396	0.111992746881396	-	compaction:Bend5_chr4_8201__del_184__ndel_117
118	129	TCCAGATAGGAA	Gata4/6	0.452635	0.650390850322029	+	compaction:Bend5_chr4_8201__del_184__ndel_117
133	144	GAAGACACAGAG	Jun_Atf3	0.0215406	0.0538004568165953	-	compaction:Bend5_chr4_8201__del_184__ndel_117
144	157	GGTTGATGATTTAC	Hnf1b	0.019164	1.33271169328788	-	compaction:Bend5_chr4_8201__del_184__ndel_117
145	158	GTTGATGATTTACC	Hnf1b	0.0219638	1.52741667131269	+	compaction:Bend5_chr4_8201__del_184__ndel_117
147	158	TGATGATTTACC	Gata4/6	0.0375169	0.053908002015855	+	compaction:Bend5_chr4_8201__del_184__ndel_117
148	159	GATGATTTACCC	Jun_Atf3	0.190469	0.475721159549877	-	compaction:Bend5_chr4_8201__del_184__ndel_117
149	162	ATGATTTACCCAGT	Foxa2	0.0298994	0.132700423405252	-	compaction:Bend5_chr4_8201__del_184__ndel_117
31	42	CAGAGATAACTT	Gata4/6	0.30086	0.872313295599018	+	compaction:Bend5_chr4_8201__del_185__ndel_116
40	53	CTTGAACAAACAGT	Foxa2	0.172512	0.765647987668206	+	compaction:Bend5_chr4_8201__del_185__ndel_116
42	53	TGAACAAACAGT	Sox17	0.0177979	0.088487207322835	+	compaction:Bend5_chr4_8201__del_185__ndel_116
51	62	AGTCCTTCCCAA	Klf4	0.0225775	0.0813887998067037	+	compaction:Bend5_chr4_8201__del_185__ndel_116
63	74	GCGGGCATTGTT	Klf4	0.0219298	0.0790539298859949	-	compaction:Bend5_chr4_8201__del_185__ndel_116
65	76	GGGCATTGTTCT	Sox17	0.209805	1.04310387924235	-	compaction:Bend5_chr4_8201__del_185__ndel_116
76	87	TCCTTATCCCAG	Gata4/6	0.179717	0.258235205954741	-	compaction:Bend5_chr4_8201__del_185__ndel_116
87	98	GTTAGTATCAGC	Jun_Atf3	0.021069	0.0526225743326019	+	compaction:Bend5_chr4_8201__del_185__ndel_116
88	99	TTAGTATCAGCT	Gata4/6	0.134184	0.192808876599492	-	compaction:Bend5_chr4_8201__del_185__ndel_116
97	108	GCTGACAGCAAG	Jun_Atf3	0.0448396	0.111992746881396	-	compaction:Bend5_chr4_8201__del_185__ndel_116
118	129	TCCAGATAGGAA	Gata4/6	0.452635	0.650390850322029	+	compaction:Bend5_chr4_8201__del_185__ndel_116
133	144	GAAGACACAGAG	Jun_Atf3	0.0215406	0.0538004568165953	-	compaction:Bend5_chr4_8201__del_185__ndel_116
144	157	GGTTGATGATTTAC	Hnf1b	0.019164	1.33271169328788	-	compaction:Bend5_chr4_8201__del_185__ndel_116
145	158	GTTGATGATTTACC	Hnf1b	0.0219638	1.52741667131269	+	compaction:Bend5_chr4_8201__del_185__ndel_116
147	158	TGATGATTTACC	Gata4/6	0.0375169	0.053908002015855	+	compaction:Bend5_chr4_8201__del_185__ndel_116
148	159	GATGATTTACCC	Jun_Atf3	0.190469	0.475721159549877	-	compaction:Bend5_chr4_8201__del_185__ndel_116
149	162	ATGATTTACCCAGT	Foxa2	0.0298994	0.132700423405252	-	compaction:Bend5_chr4_8201__del_185__ndel_116
31	42	CAGAGATAACTT	Gata4/6	0.30086	0.872313295599018	+	compaction:Bend5_chr4_8201__del_186__ndel_115
40	53	CTTGAACAAACAGT	Foxa2	0.172512	0.765647987668206	+	compaction:Bend5_chr4_8201__del_186__ndel_115
42	53	TGAACAAACAGT	Sox17	0.0177979	0.088487207322835	+	compaction:Bend5_chr4_8201__del_186__ndel_115
51	62	AGTCCTTCCCAA	Klf4	0.0225775	0.0813887998067037	+	compaction:Bend5_chr4_8201__del_186__ndel_115
63	74	GCGGGCATTGTT	Klf4	0.0219298	0.0790539298859949	-	compaction:Bend5_chr4_8201__del_186__ndel_115
65	76	GGGCATTGTTCT	Sox17	0.209805	1.04310387924235	-	compaction:Bend5_chr4_8201__del_186__ndel_115
76	87	TCCTTATCCCAG	Gata4/6	0.179717	0.258235205954741	-	compaction:Bend5_chr4_8201__del_186__ndel_115
87	98	GTTAGTATCAGC	Jun_Atf3	0.021069	0.0526225743326019	+	compaction:Bend5_chr4_8201__del_186__ndel_115
88	99	TTAGTATCAGCT	Gata4/6	0.134184	0.192808876599492	-	compaction:Bend5_chr4_8201__del_186__ndel_115
97	108	GCTGACAGCAAG	Jun_Atf3	0.0448396	0.111992746881396	-	compaction:Bend5_chr4_8201__del_186__ndel_115
118	129	TCCAGATAGGAA	Gata4/6	0.452635	0.650390850322029	+	compaction:Bend5_chr4_8201__del_186__ndel_115
133	144	GAAGACACAGAG	Jun_Atf3	0.0215406	0.0538004568165953	-	compaction:Bend5_chr4_8201__del_186__ndel_115
144	157	GGTTGATGATTTAC	Hnf1b	0.019164	1.33271169328788	-	compaction:Bend5_chr4_8201__del_186__ndel_115
145	158	GTTGATGATTTACC	Hnf1b	0.0219638	1.52741667131269	+	compaction:Bend5_chr4_8201__del_186__ndel_115
147	158	TGATGATTTACC	Gata4/6	0.0375169	0.053908002015855	+	compaction:Bend5_chr4_8201__del_186__ndel_115
148	159	GATGATTTACCC	Jun_Atf3	0.190469	0.475721159549877	-	compaction:Bend5_chr4_8201__del_186__ndel_115
149	162	ATGATTTACCCAGT	Foxa2	0.0298994	0.132700423405252	-	compaction:Bend5_chr4_8201__del_186__ndel_115
33	44	CAGAGATAACTT	Gata4/6	0.30086	0.872313295599018	+	compaction:Bend5_chr4_8201__del_191__ndel_107
42	55	CTTGAACAAACAGT	Foxa2	0.172512	0.765647987668206	+	compaction:Bend5_chr4_8201__del_191__ndel_107
44	55	TGAACAAACAGT	Sox17	0.0177979	0.088487207322835	+	compaction:Bend5_chr4_8201__del_191__ndel_107
69	80	GGCCATTGTTCT	Sox17	0.405006	2.01359991285444	-	compaction:Bend5_chr4_8201__del_191__ndel_107
81	92	ACCTTATCCCAG	Gata4/6	0.165571	0.237908830467526	-	compaction:Bend5_chr4_8201__del_191__ndel_107
92	103	GTTAGTATCAGC	Jun_Atf3	0.021069	0.0526225743326019	+	compaction:Bend5_chr4_8201__del_191__ndel_107
93	104	TTAGTATCAGCT	Gata4/6	0.134184	0.192808876599492	-	compaction:Bend5_chr4_8201__del_191__ndel_107
102	113	GCTGACAGCAAG	Jun_Atf3	0.0448396	0.111992746881396	-	compaction:Bend5_chr4_8201__del_191__ndel_107
123	134	TCCAGATAGGAA	Gata4/6	0.452635	0.650390850322029	+	compaction:Bend5_chr4_8201__del_191__ndel_107
136	149	TGGAAGCACACAGA	Foxa2	0.022202	0.0985375893978941	+	compaction:Bend5_chr4_8201__del_191__ndel_107
150	163	GGTTGATGATTTAC	Hnf1b	0.019164	1.33271169328788	-	compaction:Bend5_chr4_8201__del_191__ndel_107
151	164	GTTGATGATTTACC	Hnf1b	0.0219638	1.52741667131269	+	compaction:Bend5_chr4_8201__del_191__ndel_107
153	164	TGATGATTTACC	Gata4/6	0.0375169	0.053908002015855	+	compaction:Bend5_chr4_8201__del_191__ndel_107
154	165	GATGATTTACCC	Jun_Atf3	0.190469	0.475721159549877	-	compaction:Bend5_chr4_8201__del_191__ndel_107
155	168	ATGATTTACCCAGT	Foxa2	0.0298994	0.132700423405252	-	compaction:Bend5_chr4_8201__del_191__ndel_107
182	193	GGCCTATCTCGC	Gata4/6	0.304424	0.437426589235108	-	compaction:Bend5_chr4_8201__del_191__ndel_107
33	44	CAGAGATAACTT	Gata4/6	0.30086	0.872313295599018	+	compaction:Bend5_chr4_8201__del_193__ndel_108
42	55	CTTGAACAAACAGT	Foxa2	0.172512	0.765647987668206	+	compaction:Bend5_chr4_8201__del_193__ndel_108
44	55	TGAACAAACAGT	Sox17	0.0177979	0.088487207322835	+	compaction:Bend5_chr4_8201__del_193__ndel_108
69	80	GGCCATTGTTCT	Sox17	0.405006	2.01359991285444	-	compaction:Bend5_chr4_8201__del_193__ndel_108
81	92	ACCTTATCCCAG	Gata4/6	0.165571	0.237908830467526	-	compaction:Bend5_chr4_8201__del_193__ndel_108
92	103	GTTAGTATCAGC	Jun_Atf3	0.021069	0.0526225743326019	+	compaction:Bend5_chr4_8201__del_193__ndel_108
93	104	TTAGTATCAGCT	Gata4/6	0.134184	0.192808876599492	-	compaction:Bend5_chr4_8201__del_193__ndel_108
102	113	GCTGACAGCAAG	Jun_Atf3	0.0448396	0.111992746881396	-	compaction:Bend5_chr4_8201__del_193__ndel_108
123	134	TCCAGATAGGAA	Gata4/6	0.452635	0.650390850322029	+	compaction:Bend5_chr4_8201__del_193__ndel_108
136	149	TGGAAGCACACAGA	Foxa2	0.022202	0.0985375893978941	+	compaction:Bend5_chr4_8201__del_193__ndel_108
150	163	GGTTGATGATTTAC	Hnf1b	0.019164	1.33271169328788	-	compaction:Bend5_chr4_8201__del_193__ndel_108
151	164	GTTGATGATTTACC	Hnf1b	0.0219638	1.52741667131269	+	compaction:Bend5_chr4_8201__del_193__ndel_108
153	164	TGATGATTTACC	Gata4/6	0.0375169	0.053908002015855	+	compaction:Bend5_chr4_8201__del_193__ndel_108
154	165	GATGATTTACCC	Jun_Atf3	0.190469	0.475721159549877	-	compaction:Bend5_chr4_8201__del_193__ndel_108
155	168	ATGATTTACCCAGT	Foxa2	0.0298994	0.132700423405252	-	compaction:Bend5_chr4_8201__del_193__ndel_108
33	44	CAGAGATAACTT	Gata4/6	0.30086	0.872313295599018	+	compaction:Bend5_chr4_8201__del_193__ndel_99
42	55	CTTGAACAAACAGT	Foxa2	0.172512	0.765647987668206	+	compaction:Bend5_chr4_8201__del_193__ndel_99
44	55	TGAACAAACAGT	Sox17	0.0177979	0.088487207322835	+	compaction:Bend5_chr4_8201__del_193__ndel_99
69	80	GGCCATTGTTCT	Sox17	0.405006	2.01359991285444	-	compaction:Bend5_chr4_8201__del_193__ndel_99
81	92	ACCTTATCCCAG	Gata4/6	0.165571	0.237908830467526	-	compaction:Bend5_chr4_8201__del_193__ndel_99
92	103	GTTAGTATCAGC	Jun_Atf3	0.021069	0.0526225743326019	+	compaction:Bend5_chr4_8201__del_193__ndel_99
93	104	TTAGTATCAGCT	Gata4/6	0.134184	0.192808876599492	-	compaction:Bend5_chr4_8201__del_193__ndel_99
102	113	GCTGACAGCAAG	Jun_Atf3	0.0448396	0.111992746881396	-	compaction:Bend5_chr4_8201__del_193__ndel_99
123	134	TCCAGATAGGAA	Gata4/6	0.452635	0.650390850322029	+	compaction:Bend5_chr4_8201__del_193__ndel_99
136	149	TGGAAGCACACAGA	Foxa2	0.022202	0.0985375893978941	+	compaction:Bend5_chr4_8201__del_193__ndel_99
150	163	GGTTGATGATTTAC	Hnf1b	0.019164	1.33271169328788	-	compaction:Bend5_chr4_8201__del_193__ndel_99
151	164	GTTGATGATTTACC	Hnf1b	0.0219638	1.52741667131269	+	compaction:Bend5_chr4_8201__del_193__ndel_99
153	164	TGATGATTTACC	Gata4/6	0.0375169	0.053908002015855	+	compaction:Bend5_chr4_8201__del_193__ndel_99
154	165	GATGATTTACCC	Jun_Atf3	0.190469	0.475721159549877	-	compaction:Bend5_chr4_8201__del_193__ndel_99
155	168	ATGATTTACCCAGT	Foxa2	0.0298994	0.132700423405252	-	compaction:Bend5_chr4_8201__del_193__ndel_99
182	193	GGCCTATCTCCG	Gata4/6	0.296884	0.426592369584776	-	compaction:Bend5_chr4_8201__del_193__ndel_99
33	44	CAGAGATAACTT	Gata4/6	0.30086	0.872313295599018	+	compaction:Bend5_chr4_8201__del_194__ndel_100
42	55	CTTGAACAAACAGT	Foxa2	0.172512	0.765647987668206	+	compaction:Bend5_chr4_8201__del_194__ndel_100
44	55	TGAACAAACAGT	Sox17	0.0177979	0.088487207322835	+	compaction:Bend5_chr4_8201__del_194__ndel_100
69	80	GGCCATTGTTCT	Sox17	0.405006	2.01359991285444	-	compaction:Bend5_chr4_8201__del_194__ndel_100
81	92	ACCTTATCCCAG	Gata4/6	0.165571	0.237908830467526	-	compaction:Bend5_chr4_8201__del_194__ndel_100
92	103	GTTAGTATCAGC	Jun_Atf3	0.021069	0.0526225743326019	+	compaction:Bend5_chr4_8201__del_194__ndel_100
93	104	TTAGTATCAGCT	Gata4/6	0.134184	0.192808876599492	-	compaction:Bend5_chr4_8201__del_194__ndel_100
102	113	GCTGACAGCAAG	Jun_Atf3	0.0448396	0.111992746881396	-	compaction:Bend5_chr4_8201__del_194__ndel_100
123	134	TCCAGATAGGAA	Gata4/6	0.452635	0.650390850322029	+	compaction:Bend5_chr4_8201__del_194__ndel_100
136	149	TGGAAGCACACAGA	Foxa2	0.022202	0.0985375893978941	+	compaction:Bend5_chr4_8201__del_194__ndel_100
150	163	GGTTGATGATTTAC	Hnf1b	0.019164	1.33271169328788	-	compaction:Bend5_chr4_8201__del_194__ndel_100
151	164	GTTGATGATTTACC	Hnf1b	0.0219638	1.52741667131269	+	compaction:Bend5_chr4_8201__del_194__ndel_100
153	164	TGATGATTTACC	Gata4/6	0.0375169	0.053908002015855	+	compaction:Bend5_chr4_8201__del_194__ndel_100
154	165	GATGATTTACCC	Jun_Atf3	0.190469	0.475721159549877	-	compaction:Bend5_chr4_8201__del_194__ndel_100
155	168	ATGATTTACCCAGT	Foxa2	0.0298994	0.132700423405252	-	compaction:Bend5_chr4_8201__del_194__ndel_100
182	193	GGCCTATCTCCG	Gata4/6	0.296884	0.426592369584776	-	compaction:Bend5_chr4_8201__del_194__ndel_100
33	44	CAGAGATAACTT	Gata4/6	0.30086	0.872313295599018	+	compaction:Bend5_chr4_8201__del_194__ndel_101
42	55	CTTGAACAAACAGT	Foxa2	0.172512	0.765647987668206	+	compaction:Bend5_chr4_8201__del_194__ndel_101
44	55	TGAACAAACAGT	Sox17	0.0177979	0.088487207322835	+	compaction:Bend5_chr4_8201__del_194__ndel_101
69	80	GGCCATTGTTCT	Sox17	0.405006	2.01359991285444	-	compaction:Bend5_chr4_8201__del_194__ndel_101
81	92	ACCTTATCCCAG	Gata4/6	0.165571	0.237908830467526	-	compaction:Bend5_chr4_8201__del_194__ndel_101
92	103	GTTAGTATCAGC	Jun_Atf3	0.021069	0.0526225743326019	+	compaction:Bend5_chr4_8201__del_194__ndel_101
93	104	TTAGTATCAGCT	Gata4/6	0.134184	0.192808876599492	-	compaction:Bend5_chr4_8201__del_194__ndel_101
102	113	GCTGACAGCAAG	Jun_Atf3	0.0448396	0.111992746881396	-	compaction:Bend5_chr4_8201__del_194__ndel_101
123	134	TCCAGATAGGAA	Gata4/6	0.452635	0.650390850322029	+	compaction:Bend5_chr4_8201__del_194__ndel_101
136	149	TGGAAGCACACAGA	Foxa2	0.022202	0.0985375893978941	+	compaction:Bend5_chr4_8201__del_194__ndel_101
150	163	GGTTGATGATTTAC	Hnf1b	0.019164	1.33271169328788	-	compaction:Bend5_chr4_8201__del_194__ndel_101
151	164	GTTGATGATTTACC	Hnf1b	0.0219638	1.52741667131269	+	compaction:Bend5_chr4_8201__del_194__ndel_101
153	164	TGATGATTTACC	Gata4/6	0.0375169	0.053908002015855	+	compaction:Bend5_chr4_8201__del_194__ndel_101
154	165	GATGATTTACCC	Jun_Atf3	0.190469	0.475721159549877	-	compaction:Bend5_chr4_8201__del_194__ndel_101
155	168	ATGATTTACCCAGT	Foxa2	0.0298994	0.132700423405252	-	compaction:Bend5_chr4_8201__del_194__ndel_101
182	193	GGCCTATCTCCG	Gata4/6	0.296884	0.426592369584776	-	compaction:Bend5_chr4_8201__del_194__ndel_101
33	44	CAGAGATAACTT	Gata4/6	0.30086	0.872313295599018	+	compaction:Bend5_chr4_8201__del_195__ndel_106
42	55	CTTGAACAAACAGT	Foxa2	0.172512	0.765647987668206	+	compaction:Bend5_chr4_8201__del_195__ndel_106
44	55	TGAACAAACAGT	Sox17	0.0177979	0.088487207322835	+	compaction:Bend5_chr4_8201__del_195__ndel_106
69	80	GGCCATTGTTCT	Sox17	0.405006	2.01359991285444	-	compaction:Bend5_chr4_8201__del_195__ndel_106
81	92	ACCTTATCCCAG	Gata4/6	0.165571	0.237908830467526	-	compaction:Bend5_chr4_8201__del_195__ndel_106
92	103	GTTAGTATCAGC	Jun_Atf3	0.021069	0.0526225743326019	+	compaction:Bend5_chr4_8201__del_195__ndel_106
93	104	TTAGTATCAGCT	Gata4/6	0.134184	0.192808876599492	-	compaction:Bend5_chr4_8201__del_195__ndel_106
102	113	GCTGACAGCAAG	Jun_Atf3	0.0448396	0.111992746881396	-	compaction:Bend5_chr4_8201__del_195__ndel_106
123	134	TCCAGATAGGAA	Gata4/6	0.452635	0.650390850322029	+	compaction:Bend5_chr4_8201__del_195__ndel_106
136	149	TGGAAGCACACAGA	Foxa2	0.022202	0.0985375893978941	+	compaction:Bend5_chr4_8201__del_195__ndel_106
150	163	GGTTGATGATTTAC	Hnf1b	0.019164	1.33271169328788	-	compaction:Bend5_chr4_8201__del_195__ndel_106
151	164	GTTGATGATTTACC	Hnf1b	0.0219638	1.52741667131269	+	compaction:Bend5_chr4_8201__del_195__ndel_106
153	164	TGATGATTTACC	Gata4/6	0.0375169	0.053908002015855	+	compaction:Bend5_chr4_8201__del_195__ndel_106
154	165	GATGATTTACCC	Jun_Atf3	0.190469	0.475721159549877	-	compaction:Bend5_chr4_8201__del_195__ndel_106
155	168	ATGATTTACCCAGT	Foxa2	0.0298994	0.132700423405252	-	compaction:Bend5_chr4_8201__del_195__ndel_106
182	193	GGCCTATCTCCG	Gata4/6	0.296884	0.426592369584776	-	compaction:Bend5_chr4_8201__del_195__ndel_106
33	44	CAGAGATAACTT	Gata4/6	0.30086	0.872313295599018	+	compaction:Bend5_chr4_8201__del_196__ndel_103
42	55	CTTGAACAAACAGT	Foxa2	0.172512	0.765647987668206	+	compaction:Bend5_chr4_8201__del_196__ndel_103
44	55	TGAACAAACAGT	Sox17	0.0177979	0.088487207322835	+	compaction:Bend5_chr4_8201__del_196__ndel_103
69	80	GGCCATTGTTCT	Sox17	0.405006	2.01359991285444	-	compaction:Bend5_chr4_8201__del_196__ndel_103
81	92	ACCTTATCCCAG	Gata4/6	0.165571	0.237908830467526	-	compaction:Bend5_chr4_8201__del_196__ndel_103
92	103	GTTAGTATCAGC	Jun_Atf3	0.021069	0.0526225743326019	+	compaction:Bend5_chr4_8201__del_196__ndel_103
93	104	TTAGTATCAGCT	Gata4/6	0.134184	0.192808876599492	-	compaction:Bend5_chr4_8201__del_196__ndel_103
102	113	GCTGACAGCAAG	Jun_Atf3	0.0448396	0.111992746881396	-	compaction:Bend5_chr4_8201__del_196__ndel_103
123	134	TCCAGATAGGAA	Gata4/6	0.452635	0.650390850322029	+	compaction:Bend5_chr4_8201__del_196__ndel_103
136	149	TGGAAGCACACAGA	Foxa2	0.022202	0.0985375893978941	+	compaction:Bend5_chr4_8201__del_196__ndel_103
150	163	GGTTGATGATTTAC	Hnf1b	0.019164	1.33271169328788	-	compaction:Bend5_chr4_8201__del_196__ndel_103
151	164	GTTGATGATTTACC	Hnf1b	0.0219638	1.52741667131269	+	compaction:Bend5_chr4_8201__del_196__ndel_103
153	164	TGATGATTTACC	Gata4/6	0.0375169	0.053908002015855	+	compaction:Bend5_chr4_8201__del_196__ndel_103
154	165	GATGATTTACCC	Jun_Atf3	0.190469	0.475721159549877	-	compaction:Bend5_chr4_8201__del_196__ndel_103
155	168	ATGATTTACCCAGT	Foxa2	0.0298994	0.132700423405252	-	compaction:Bend5_chr4_8201__del_196__ndel_103
182	193	GGCCTATCTCCG	Gata4/6	0.296884	0.426592369584776	-	compaction:Bend5_chr4_8201__del_196__ndel_103
33	44	CAGAGATAACTT	Gata4/6	0.30086	0.872313295599018	+	compaction:Bend5_chr4_8201__del_196__ndel_105
42	55	CTTGAACAAACAGT	Foxa2	0.172512	0.765647987668206	+	compaction:Bend5_chr4_8201__del_196__ndel_105
44	55	TGAACAAACAGT	Sox17	0.0177979	0.088487207322835	+	compaction:Bend5_chr4_8201__del_196__ndel_105
69	80	GGCCATTGTTCT	Sox17	0.405006	2.01359991285444	-	compaction:Bend5_chr4_8201__del_196__ndel_105
81	92	ACCTTATCCCAG	Gata4/6	0.165571	0.237908830467526	-	compaction:Bend5_chr4_8201__del_196__ndel_105
92	103	GTTAGTATCAGC	Jun_Atf3	0.021069	0.0526225743326019	+	compaction:Bend5_chr4_8201__del_196__ndel_105
93	104	TTAGTATCAGCT	Gata4/6	0.134184	0.192808876599492	-	compaction:Bend5_chr4_8201__del_196__ndel_105
102	113	GCTGACAGCAAG	Jun_Atf3	0.0448396	0.111992746881396	-	compaction:Bend5_chr4_8201__del_196__ndel_105
123	134	TCCAGATAGGAA	Gata4/6	0.452635	0.650390850322029	+	compaction:Bend5_chr4_8201__del_196__ndel_105
136	149	TGGAAGCACACAGA	Foxa2	0.022202	0.0985375893978941	+	compaction:Bend5_chr4_8201__del_196__ndel_105
150	163	GGTTGATGATTTAC	Hnf1b	0.019164	1.33271169328788	-	compaction:Bend5_chr4_8201__del_196__ndel_105
151	164	GTTGATGATTTACC	Hnf1b	0.0219638	1.52741667131269	+	compaction:Bend5_chr4_8201__del_196__ndel_105
153	164	TGATGATTTACC	Gata4/6	0.0375169	0.053908002015855	+	compaction:Bend5_chr4_8201__del_196__ndel_105
154	165	GATGATTTACCC	Jun_Atf3	0.190469	0.475721159549877	-	compaction:Bend5_chr4_8201__del_196__ndel_105
155	168	ATGATTTACCCAGT	Foxa2	0.0298994	0.132700423405252	-	compaction:Bend5_chr4_8201__del_196__ndel_105
182	193	GGCCTATCTCCG	Gata4/6	0.296884	0.426592369584776	-	compaction:Bend5_chr4_8201__del_196__ndel_105
33	44	CAGAGATAACTT	Gata4/6	0.30086	0.872313295599018	+	compaction:Bend5_chr4_8201__del_197__ndel_104
42	55	CTTGAACAAACAGT	Foxa2	0.172512	0.765647987668206	+	compaction:Bend5_chr4_8201__del_197__ndel_104
44	55	TGAACAAACAGT	Sox17	0.0177979	0.088487207322835	+	compaction:Bend5_chr4_8201__del_197__ndel_104
69	80	GGCCATTGTTCT	Sox17	0.405006	2.01359991285444	-	compaction:Bend5_chr4_8201__del_197__ndel_104
81	92	ACCTTATCCCAG	Gata4/6	0.165571	0.237908830467526	-	compaction:Bend5_chr4_8201__del_197__ndel_104
92	103	GTTAGTATCAGC	Jun_Atf3	0.021069	0.0526225743326019	+	compaction:Bend5_chr4_8201__del_197__ndel_104
93	104	TTAGTATCAGCT	Gata4/6	0.134184	0.192808876599492	-	compaction:Bend5_chr4_8201__del_197__ndel_104
102	113	GCTGACAGCAAG	Jun_Atf3	0.0448396	0.111992746881396	-	compaction:Bend5_chr4_8201__del_197__ndel_104
123	134	TCCAGATAGGAA	Gata4/6	0.452635	0.650390850322029	+	compaction:Bend5_chr4_8201__del_197__ndel_104
136	149	TGGAAGCACACAGA	Foxa2	0.022202	0.0985375893978941	+	compaction:Bend5_chr4_8201__del_197__ndel_104
150	163	GGTTGATGATTTAC	Hnf1b	0.019164	1.33271169328788	-	compaction:Bend5_chr4_8201__del_197__ndel_104
151	164	GTTGATGATTTACC	Hnf1b	0.0219638	1.52741667131269	+	compaction:Bend5_chr4_8201__del_197__ndel_104
153	164	TGATGATTTACC	Gata4/6	0.0375169	0.053908002015855	+	compaction:Bend5_chr4_8201__del_197__ndel_104
154	165	GATGATTTACCC	Jun_Atf3	0.190469	0.475721159549877	-	compaction:Bend5_chr4_8201__del_197__ndel_104
155	168	ATGATTTACCCAGT	Foxa2	0.0298994	0.132700423405252	-	compaction:Bend5_chr4_8201__del_197__ndel_104
182	193	GGCCTATCTCCG	Gata4/6	0.296884	0.426592369584776	-	compaction:Bend5_chr4_8201__del_197__ndel_104
33	44	CAGAGATAACTT	Gata4/6	0.30086	0.872313295599018	+	compaction:Bend5_chr4_8201__del_198__ndel_102
42	55	CTTGAACAAACAGT	Foxa2	0.172512	0.765647987668206	+	compaction:Bend5_chr4_8201__del_198__ndel_102
44	55	TGAACAAACAGT	Sox17	0.0177979	0.088487207322835	+	compaction:Bend5_chr4_8201__del_198__ndel_102
69	80	GGCCATTGTTCT	Sox17	0.405006	2.01359991285444	-	compaction:Bend5_chr4_8201__del_198__ndel_102
81	92	ACCTTATCCCAG	Gata4/6	0.165571	0.237908830467526	-	compaction:Bend5_chr4_8201__del_198__ndel_102
92	103	GTTAGTATCAGC	Jun_Atf3	0.021069	0.0526225743326019	+	compaction:Bend5_chr4_8201__del_198__ndel_102
93	104	TTAGTATCAGCT	Gata4/6	0.134184	0.192808876599492	-	compaction:Bend5_chr4_8201__del_198__ndel_102
102	113	GCTGACAGCAAG	Jun_Atf3	0.0448396	0.111992746881396	-	compaction:Bend5_chr4_8201__del_198__ndel_102
123	134	TCCAGATAGGAA	Gata4/6	0.452635	0.650390850322029	+	compaction:Bend5_chr4_8201__del_198__ndel_102
136	149	TGGAAGCACACAGA	Foxa2	0.022202	0.0985375893978941	+	compaction:Bend5_chr4_8201__del_198__ndel_102
150	163	GGTTGATGATTTAC	Hnf1b	0.019164	1.33271169328788	-	compaction:Bend5_chr4_8201__del_198__ndel_102
151	164	GTTGATGATTTACC	Hnf1b	0.0219638	1.52741667131269	+	compaction:Bend5_chr4_8201__del_198__ndel_102
153	164	TGATGATTTACC	Gata4/6	0.0375169	0.053908002015855	+	compaction:Bend5_chr4_8201__del_198__ndel_102
154	165	GATGATTTACCC	Jun_Atf3	0.190469	0.475721159549877	-	compaction:Bend5_chr4_8201__del_198__ndel_102
155	168	ATGATTTACCCAGT	Foxa2	0.0298994	0.132700423405252	-	compaction:Bend5_chr4_8201__del_198__ndel_102
182	193	GGCCTATCTCCG	Gata4/6	0.296884	0.426592369584776	-	compaction:Bend5_chr4_8201__del_198__ndel_102
62	73	CAGAGATAACTT	Gata4/6	0.30086	0.872313295599018	+	compaction:Bend5_chr4_8201__del_19__ndel_67
71	84	CTTGAACAAACAGT	Foxa2	0.172512	0.765647987668206	+	compaction:Bend5_chr4_8201__del_19__ndel_67
73	84	TGAACAAACAGT	Sox17	0.0177979	0.088487207322835	+	compaction:Bend5_chr4_8201__del_19__ndel_67
98	109	GGCCATTGTTCT	Sox17	0.405006	2.01359991285444	-	compaction:Bend5_chr4_8201__del_19__ndel_67
110	121	ACCTTATCCCAG	Gata4/6	0.165571	0.237908830467526	-	compaction:Bend5_chr4_8201__del_19__ndel_67
121	132	GTTAGTATCAGC	Jun_Atf3	0.021069	0.0526225743326019	+	compaction:Bend5_chr4_8201__del_19__ndel_67
122	133	TTAGTATCAGCT	Gata4/6	0.134184	0.192808876599492	-	compaction:Bend5_chr4_8201__del_19__ndel_67
131	142	GCTGACAGCAAG	Jun_Atf3	0.0448396	0.111992746881396	-	compaction:Bend5_chr4_8201__del_19__ndel_67
152	163	TCCAGATAGGAA	Gata4/6	0.452635	0.650390850322029	+	compaction:Bend5_chr4_8201__del_19__ndel_67
165	178	TGGAAGCACACAGA	Foxa2	0.022202	0.0985375893978941	+	compaction:Bend5_chr4_8201__del_19__ndel_67
179	192	GGTTGATGATTTAC	Hnf1b	0.019164	1.33271169328788	-	compaction:Bend5_chr4_8201__del_19__ndel_67
180	193	GTTGATGATTTACC	Hnf1b	0.0219638	1.52741667131269	+	compaction:Bend5_chr4_8201__del_19__ndel_67
182	193	TGATGATTTACC	Gata4/6	0.0375169	0.053908002015855	+	compaction:Bend5_chr4_8201__del_19__ndel_67
183	194	GATGATTTACCC	Jun_Atf3	0.190469	0.475721159549877	-	compaction:Bend5_chr4_8201__del_19__ndel_67
184	197	ATGATTTACCCAGT	Foxa2	0.0298994	0.132700423405252	-	compaction:Bend5_chr4_8201__del_19__ndel_67
211	222	GGCCTATCTCCA	Gata4/6	0.175367	0.508458969983756	-	compaction:Bend5_chr4_8201__del_19__ndel_67
221	232	CAGTACGTCAGC	Jun_Atf3	0.242038	0.604521460264574	+	compaction:Bend5_chr4_8201__del_19__ndel_67
32	43	CAGAGATAACTT	Gata4/6	0.30086	0.872313295599018	+	compaction:Bend5_chr4_8201__del_1__ndel_109
41	54	CTTGAACAAACAGT	Foxa2	0.172512	0.765647987668206	+	compaction:Bend5_chr4_8201__del_1__ndel_109
43	54	TGAACAAACAGT	Sox17	0.0177979	0.088487207322835	+	compaction:Bend5_chr4_8201__del_1__ndel_109
68	79	GGCCATTGTTCT	Sox17	0.405006	2.01359991285444	-	compaction:Bend5_chr4_8201__del_1__ndel_109
80	91	ACCTTATCCCAG	Gata4/6	0.165571	0.237908830467526	-	compaction:Bend5_chr4_8201__del_1__ndel_109
91	102	GTTAGTATCAGC	Jun_Atf3	0.021069	0.0526225743326019	+	compaction:Bend5_chr4_8201__del_1__ndel_109
92	103	TTAGTATCAGCT	Gata4/6	0.134184	0.192808876599492	-	compaction:Bend5_chr4_8201__del_1__ndel_109
101	112	GCTGACAGCAAG	Jun_Atf3	0.0448396	0.111992746881396	-	compaction:Bend5_chr4_8201__del_1__ndel_109
122	133	TCCAGATAGGAA	Gata4/6	0.452635	0.650390850322029	+	compaction:Bend5_chr4_8201__del_1__ndel_109
135	148	TGGAAGCACACAGA	Foxa2	0.022202	0.0985375893978941	+	compaction:Bend5_chr4_8201__del_1__ndel_109
149	162	GGTTGATGATTTAC	Hnf1b	0.019164	1.33271169328788	-	compaction:Bend5_chr4_8201__del_1__ndel_109
150	163	GTTGATGATTTACC	Hnf1b	0.0219638	1.52741667131269	+	compaction:Bend5_chr4_8201__del_1__ndel_109
152	163	TGATGATTTACC	Gata4/6	0.0375169	0.053908002015855	+	compaction:Bend5_chr4_8201__del_1__ndel_109
153	164	GATGATTTACCC	Jun_Atf3	0.190469	0.475721159549877	-	compaction:Bend5_chr4_8201__del_1__ndel_109
154	167	ATGATTTACCCAGT	Foxa2	0.0298994	0.132700423405252	-	compaction:Bend5_chr4_8201__del_1__ndel_109
31	42	CAGAGATAACTT	Gata4/6	0.30086	0.872313295599018	+	compaction:Bend5_chr4_8201__del_1__ndel_114
40	53	CTTGAACAAACAGT	Foxa2	0.172512	0.765647987668206	+	compaction:Bend5_chr4_8201__del_1__ndel_114
42	53	TGAACAAACAGT	Sox17	0.0177979	0.088487207322835	+	compaction:Bend5_chr4_8201__del_1__ndel_114
51	62	AGTCCTTCCCAA	Klf4	0.0225775	0.0813887998067037	+	compaction:Bend5_chr4_8201__del_1__ndel_114
63	74	GCGGGCATTGTT	Klf4	0.0219298	0.0790539298859949	-	compaction:Bend5_chr4_8201__del_1__ndel_114
65	76	GGGCATTGTTCT	Sox17	0.209805	1.04310387924235	-	compaction:Bend5_chr4_8201__del_1__ndel_114
76	87	TCCTTATCCCAG	Gata4/6	0.179717	0.258235205954741	-	compaction:Bend5_chr4_8201__del_1__ndel_114
87	98	GTTAGTATCAGC	Jun_Atf3	0.021069	0.0526225743326019	+	compaction:Bend5_chr4_8201__del_1__ndel_114
88	99	TTAGTATCAGCT	Gata4/6	0.134184	0.192808876599492	-	compaction:Bend5_chr4_8201__del_1__ndel_114
97	108	GCTGACAGCAAG	Jun_Atf3	0.0448396	0.111992746881396	-	compaction:Bend5_chr4_8201__del_1__ndel_114
118	129	TCCAGATAGGAA	Gata4/6	0.452635	0.650390850322029	+	compaction:Bend5_chr4_8201__del_1__ndel_114
133	144	GAAGACACAGAG	Jun_Atf3	0.0215406	0.0538004568165953	-	compaction:Bend5_chr4_8201__del_1__ndel_114
144	157	GGTTGATGATTTAC	Hnf1b	0.019164	1.33271169328788	-	compaction:Bend5_chr4_8201__del_1__ndel_114
145	158	GTTGATGATTTACC	Hnf1b	0.0219638	1.52741667131269	+	compaction:Bend5_chr4_8201__del_1__ndel_114
147	158	TGATGATTTACC	Gata4/6	0.0375169	0.053908002015855	+	compaction:Bend5_chr4_8201__del_1__ndel_114
148	159	GATGATTTACCC	Jun_Atf3	0.190469	0.475721159549877	-	compaction:Bend5_chr4_8201__del_1__ndel_114
149	162	ATGATTTACCCAGT	Foxa2	0.0298994	0.132700423405252	-	compaction:Bend5_chr4_8201__del_1__ndel_114
2	13	GCCCGCGACCTC	Klf4	0.016645	0.0600029486339312	+	compaction:Bend5_chr4_8201__del_1__ndel_139
27	38	CAGAGATAACTT	Gata4/6	0.30086	0.872313295599018	+	compaction:Bend5_chr4_8201__del_1__ndel_139
36	49	CTTGAACAAACAGT	Foxa2	0.172512	0.765647987668206	+	compaction:Bend5_chr4_8201__del_1__ndel_139
38	49	TGAACAAACAGT	Sox17	0.0177979	0.088487207322835	+	compaction:Bend5_chr4_8201__del_1__ndel_139
47	58	AGTCCTTCCCAA	Klf4	0.0225775	0.0813887998067037	+	compaction:Bend5_chr4_8201__del_1__ndel_139
59	70	GCGGGCATTGTT	Klf4	0.0219298	0.0790539298859949	-	compaction:Bend5_chr4_8201__del_1__ndel_139
61	72	GGGCATTGTTCT	Sox17	0.209805	1.04310387924235	-	compaction:Bend5_chr4_8201__del_1__ndel_139
72	83	TCCTTATCCCAG	Gata4/6	0.179717	0.258235205954741	-	compaction:Bend5_chr4_8201__del_1__ndel_139
83	94	GTTAGTATCAGC	Jun_Atf3	0.021069	0.0526225743326019	+	compaction:Bend5_chr4_8201__del_1__ndel_139
84	95	TTAGTATCAGCT	Gata4/6	0.134184	0.192808876599492	-	compaction:Bend5_chr4_8201__del_1__ndel_139
93	104	GCTGACAGCAAG	Jun_Atf3	0.0448396	0.111992746881396	-	compaction:Bend5_chr4_8201__del_1__ndel_139
114	125	TCCAGATAGGAA	Gata4/6	0.452635	0.650390850322029	+	compaction:Bend5_chr4_8201__del_1__ndel_139
129	140	GAAGACACAGAG	Jun_Atf3	0.0215406	0.0538004568165953	-	compaction:Bend5_chr4_8201__del_1__ndel_139
140	153	GGTTGATGATTACC	Hnf1b	0.0224555	1.56161069863421	-	compaction:Bend5_chr4_8201__del_1__ndel_139
141	154	GTTGATGATTACCC	Hnf1b	0.0055443	0.385564258040909	+	compaction:Bend5_chr4_8201__del_1__ndel_139
143	154	TGATGATTACCC	Gata4/6	0.161039	0.231396803484064	+	compaction:Bend5_chr4_8201__del_1__ndel_139
144	157	GATGATTACCCAGG	Foxa2	0.0182031	0.0807895502012795	-	compaction:Bend5_chr4_8201__del_1__ndel_139
144	155	GATGATTACCCA	Jun_Atf3	0.0801475	0.20017883033472	-	compaction:Bend5_chr4_8201__del_1__ndel_139
147	158	GATTACCCAGGG	Jun_Atf3	0.039311	0.0981843476002143	-	compaction:Bend5_chr4_8201__del_1__ndel_139
12	23	CCCCATTGTTTA	Sox17	0.394973	1.96371806437401	-	compaction:Bend5_chr4_8201__del_1__ndel_14
16	29	ATTGTTTAGTTTCA	Foxa2	0.0715285	0.317459956906912	-	compaction:Bend5_chr4_8201__del_1__ndel_14
25	36	TTTCATTGTATG	Sox17	0.132545	0.658984312452883	-	compaction:Bend5_chr4_8201__del_1__ndel_14
29	42	ATTGTATGCATTTG	Foxa2	0.0497949	0.221001234587388	-	compaction:Bend5_chr4_8201__del_1__ndel_14
52	65	AGCATTCAAACAGC	Foxa2	0.0249709	0.110826605310147	+	compaction:Bend5_chr4_8201__del_1__ndel_14
99	110	CAGAGATAACAT	Gata4/6	0.765005	1.09923504026556	+	compaction:Bend5_chr4_8201__del_1__ndel_14
104	115	ATAACATTTGAA	Sox17	0.0125251	0.0622720163861602	+	compaction:Bend5_chr4_8201__del_1__ndel_14
106	119	AACATTTGAACAAA	Foxa2	0.0161676	0.0717555324002069	-	compaction:Bend5_chr4_8201__del_1__ndel_14
110	123	TTTGAACAAACAGT	Foxa2	0.143685	0.637707122450068	+	compaction:Bend5_chr4_8201__del_1__ndel_14
112	123	TGAACAAACAGT	Sox17	0.0177979	0.088487207322835	+	compaction:Bend5_chr4_8201__del_1__ndel_14
120	131	CAGTCCTTCACT	Jun_Atf3	0.0256255	0.0640030271280123	+	compaction:Bend5_chr4_8201__del_1__ndel_14
138	149	GGCCATTGTTCT	Sox17	0.405006	2.01359991285444	-	compaction:Bend5_chr4_8201__del_1__ndel_14
151	162	CCTTTATCCCAG	Gata4/6	0.0880432	0.126509199936091	-	compaction:Bend5_chr4_8201__del_1__ndel_14
160	171	CAGTTAGTCATC	Jun_Atf3	0.422126	1.05431471891043	+	compaction:Bend5_chr4_8201__del_1__ndel_14
161	174	AGTTAGTCATCAGC	Hnf1b	0.00494446	0.343849909152274	-	compaction:Bend5_chr4_8201__del_1__ndel_14
161	172	AGTTAGTCATCA	Jun_Atf3	0.0203152	0.0507398605572963	-	compaction:Bend5_chr4_8201__del_1__ndel_14
162	175	GTTAGTCATCAGCT	Hnf1b	0.00140213	0.0975075686970222	+	compaction:Bend5_chr4_8201__del_1__ndel_14
163	174	TTAGTCATCAGC	Jun_Atf3	0.0314418	0.0785299946675592	+	compaction:Bend5_chr4_8201__del_1__ndel_14
164	175	TAGTCATCAGCT	Gata4/6	0.0564508	0.0811141069810306	-	compaction:Bend5_chr4_8201__del_1__ndel_14
173	184	GCTGACAGCAAG	Jun_Atf3	0.0448396	0.111992746881396	-	compaction:Bend5_chr4_8201__del_1__ndel_14
194	205	TCCAGATAGGAA	Gata4/6	0.452635	0.650390850322029	+	compaction:Bend5_chr4_8201__del_1__ndel_14
207	220	TGGAAGCACACAGA	Foxa2	0.022202	0.0985375893978941	+	compaction:Bend5_chr4_8201__del_1__ndel_14
221	234	GGTTGATGATTTAC	Hnf1b	0.019164	1.33271169328788	-	compaction:Bend5_chr4_8201__del_1__ndel_14
222	235	GTTGATGATTTACC	Hnf1b	0.0219638	1.52741667131269	+	compaction:Bend5_chr4_8201__del_1__ndel_14
224	235	TGATGATTTACC	Gata4/6	0.0375169	0.053908002015855	+	compaction:Bend5_chr4_8201__del_1__ndel_14
225	236	GATGATTTACCC	Jun_Atf3	0.190469	0.475721159549877	-	compaction:Bend5_chr4_8201__del_1__ndel_14
226	239	ATGATTTACCCAAG	Foxa2	0.0294631	0.130764023519912	-	compaction:Bend5_chr4_8201__del_1__ndel_14
256	267	GGCCTATCTCCT	Gata4/6	0.296117	0.425490267930691	-	compaction:Bend5_chr4_8201__del_1__ndel_14
267	278	TAGTACGTCAGT	Jun_Atf3	0.150506	0.375908356946347	+	compaction:Bend5_chr4_8201__del_1__ndel_14
272	285	CGTCAGTCCACAGA	Foxa2	0.0282888	0.125552209663956	+	compaction:Bend5_chr4_8201__del_1__ndel_14
25	36	CAGAGATAACTT	Gata4/6	0.30086	0.872313295599018	+	compaction:Bend5_chr4_8201__del_1__ndel_141
34	47	CTTGAACAAACAGT	Foxa2	0.172512	0.765647987668206	+	compaction:Bend5_chr4_8201__del_1__ndel_141
36	47	TGAACAAACAGT	Sox17	0.0177979	0.088487207322835	+	compaction:Bend5_chr4_8201__del_1__ndel_141
45	56	AGTCCTTCCCAA	Klf4	0.0225775	0.0813887998067037	+	compaction:Bend5_chr4_8201__del_1__ndel_141
57	68	GCGGGCATTGTT	Klf4	0.0219298	0.0790539298859949	-	compaction:Bend5_chr4_8201__del_1__ndel_141
59	70	GGGCATTGTTCT	Sox17	0.209805	1.04310387924235	-	compaction:Bend5_chr4_8201__del_1__ndel_141
70	81	TCCTTATCCCAG	Gata4/6	0.179717	0.258235205954741	-	compaction:Bend5_chr4_8201__del_1__ndel_141
81	92	GTTAGTATCAGC	Jun_Atf3	0.021069	0.0526225743326019	+	compaction:Bend5_chr4_8201__del_1__ndel_141
82	93	TTAGTATCAGCT	Gata4/6	0.134184	0.192808876599492	-	compaction:Bend5_chr4_8201__del_1__ndel_141
91	102	GCTGACAGCAAG	Jun_Atf3	0.0448396	0.111992746881396	-	compaction:Bend5_chr4_8201__del_1__ndel_141
112	123	TCCAGATAGGAA	Gata4/6	0.452635	0.650390850322029	+	compaction:Bend5_chr4_8201__del_1__ndel_141
127	138	GAAGACACAGAG	Jun_Atf3	0.0215406	0.0538004568165953	-	compaction:Bend5_chr4_8201__del_1__ndel_141
138	151	GGTTGATGATTACC	Hnf1b	0.0224555	1.56161069863421	-	compaction:Bend5_chr4_8201__del_1__ndel_141
139	152	GTTGATGATTACCC	Hnf1b	0.0055443	0.385564258040909	+	compaction:Bend5_chr4_8201__del_1__ndel_141
141	152	TGATGATTACCC	Gata4/6	0.161039	0.231396803484064	+	compaction:Bend5_chr4_8201__del_1__ndel_141
142	155	GATGATTACCCAGG	Foxa2	0.0182031	0.0807895502012795	-	compaction:Bend5_chr4_8201__del_1__ndel_141
142	153	GATGATTACCCA	Jun_Atf3	0.0801475	0.20017883033472	-	compaction:Bend5_chr4_8201__del_1__ndel_141
145	156	GATTACCCAGGG	Jun_Atf3	0.039311	0.0981843476002143	-	compaction:Bend5_chr4_8201__del_1__ndel_141
24	35	CAGAGATAACTT	Gata4/6	0.30086	0.872313295599018	+	compaction:Bend5_chr4_8201__del_1__ndel_142
33	46	CTTGAACAAACAGT	Foxa2	0.172512	0.765647987668206	+	compaction:Bend5_chr4_8201__del_1__ndel_142
35	46	TGAACAAACAGT	Sox17	0.0177979	0.088487207322835	+	compaction:Bend5_chr4_8201__del_1__ndel_142
44	55	AGTCCTTCCCAA	Klf4	0.0225775	0.0813887998067037	+	compaction:Bend5_chr4_8201__del_1__ndel_142
56	67	GCGGGCATTGTT	Klf4	0.0219298	0.0790539298859949	-	compaction:Bend5_chr4_8201__del_1__ndel_142
58	69	GGGCATTGTTCT	Sox17	0.209805	1.04310387924235	-	compaction:Bend5_chr4_8201__del_1__ndel_142
69	80	TCCTTATCCCAG	Gata4/6	0.179717	0.258235205954741	-	compaction:Bend5_chr4_8201__del_1__ndel_142
80	91	GTTAGTATCAGC	Jun_Atf3	0.021069	0.0526225743326019	+	compaction:Bend5_chr4_8201__del_1__ndel_142
81	92	TTAGTATCAGCT	Gata4/6	0.134184	0.192808876599492	-	compaction:Bend5_chr4_8201__del_1__ndel_142
90	101	GCTGACAGCAAG	Jun_Atf3	0.0448396	0.111992746881396	-	compaction:Bend5_chr4_8201__del_1__ndel_142
111	122	TCCAGATAGGAA	Gata4/6	0.452635	0.650390850322029	+	compaction:Bend5_chr4_8201__del_1__ndel_142
126	137	GAAGACACAGAG	Jun_Atf3	0.0215406	0.0538004568165953	-	compaction:Bend5_chr4_8201__del_1__ndel_142
137	150	GGTTGATGATTACC	Hnf1b	0.0224555	1.56161069863421	-	compaction:Bend5_chr4_8201__del_1__ndel_142
138	151	GTTGATGATTACCC	Hnf1b	0.0055443	0.385564258040909	+	compaction:Bend5_chr4_8201__del_1__ndel_142
140	151	TGATGATTACCC	Gata4/6	0.161039	0.231396803484064	+	compaction:Bend5_chr4_8201__del_1__ndel_142
141	154	GATGATTACCCAGG	Foxa2	0.0182031	0.0807895502012795	-	compaction:Bend5_chr4_8201__del_1__ndel_142
141	152	GATGATTACCCA	Jun_Atf3	0.0801475	0.20017883033472	-	compaction:Bend5_chr4_8201__del_1__ndel_142
144	155	GATTACCCAGGG	Jun_Atf3	0.039311	0.0981843476002143	-	compaction:Bend5_chr4_8201__del_1__ndel_142
23	34	CAGAGATAACTT	Gata4/6	0.30086	0.872313295599018	+	compaction:Bend5_chr4_8201__del_1__ndel_143
32	45	CTTGAACAAACAGT	Foxa2	0.172512	0.765647987668206	+	compaction:Bend5_chr4_8201__del_1__ndel_143
34	45	TGAACAAACAGT	Sox17	0.0177979	0.088487207322835	+	compaction:Bend5_chr4_8201__del_1__ndel_143
43	54	AGTCCTTCCCAA	Klf4	0.0225775	0.0813887998067037	+	compaction:Bend5_chr4_8201__del_1__ndel_143
55	66	GCGGGCATTGTT	Klf4	0.0219298	0.0790539298859949	-	compaction:Bend5_chr4_8201__del_1__ndel_143
57	68	GGGCATTGTTCT	Sox17	0.209805	1.04310387924235	-	compaction:Bend5_chr4_8201__del_1__ndel_143
68	79	TCCTTATCCCAG	Gata4/6	0.179717	0.258235205954741	-	compaction:Bend5_chr4_8201__del_1__ndel_143
79	90	GTTAGTATCAGC	Jun_Atf3	0.021069	0.0526225743326019	+	compaction:Bend5_chr4_8201__del_1__ndel_143
80	91	TTAGTATCAGCT	Gata4/6	0.134184	0.192808876599492	-	compaction:Bend5_chr4_8201__del_1__ndel_143
89	100	GCTGACAGCAAG	Jun_Atf3	0.0448396	0.111992746881396	-	compaction:Bend5_chr4_8201__del_1__ndel_143
110	121	TCCAGATAGGAA	Gata4/6	0.452635	0.650390850322029	+	compaction:Bend5_chr4_8201__del_1__ndel_143
125	136	GAAGACACAGAG	Jun_Atf3	0.0215406	0.0538004568165953	-	compaction:Bend5_chr4_8201__del_1__ndel_143
136	149	GGTTGATGATTACC	Hnf1b	0.0224555	1.56161069863421	-	compaction:Bend5_chr4_8201__del_1__ndel_143
137	150	GTTGATGATTACCC	Hnf1b	0.0055443	0.385564258040909	+	compaction:Bend5_chr4_8201__del_1__ndel_143
139	150	TGATGATTACCC	Gata4/6	0.161039	0.231396803484064	+	compaction:Bend5_chr4_8201__del_1__ndel_143
140	153	GATGATTACCCAGG	Foxa2	0.0182031	0.0807895502012795	-	compaction:Bend5_chr4_8201__del_1__ndel_143
140	151	GATGATTACCCA	Jun_Atf3	0.0801475	0.20017883033472	-	compaction:Bend5_chr4_8201__del_1__ndel_143
143	154	GATTACCCAGGG	Jun_Atf3	0.039311	0.0981843476002143	-	compaction:Bend5_chr4_8201__del_1__ndel_143
21	32	CAGAGATAACTT	Gata4/6	0.30086	0.872313295599018	+	compaction:Bend5_chr4_8201__del_1__ndel_145
30	43	CTTGAACAAACAGT	Foxa2	0.172512	0.765647987668206	+	compaction:Bend5_chr4_8201__del_1__ndel_145
32	43	TGAACAAACAGT	Sox17	0.0177979	0.088487207322835	+	compaction:Bend5_chr4_8201__del_1__ndel_145
41	52	AGTCCTTCCCAA	Klf4	0.0225775	0.0813887998067037	+	compaction:Bend5_chr4_8201__del_1__ndel_145
53	64	GCGGGCATTGTT	Klf4	0.0219298	0.0790539298859949	-	compaction:Bend5_chr4_8201__del_1__ndel_145
55	66	GGGCATTGTTCT	Sox17	0.209805	1.04310387924235	-	compaction:Bend5_chr4_8201__del_1__ndel_145
66	77	TCCTTATCCCAG	Gata4/6	0.179717	0.258235205954741	-	compaction:Bend5_chr4_8201__del_1__ndel_145
77	88	GTTAGTATCAGC	Jun_Atf3	0.021069	0.0526225743326019	+	compaction:Bend5_chr4_8201__del_1__ndel_145
78	89	TTAGTATCAGCT	Gata4/6	0.134184	0.192808876599492	-	compaction:Bend5_chr4_8201__del_1__ndel_145
87	98	GCTGACAGCAAG	Jun_Atf3	0.0448396	0.111992746881396	-	compaction:Bend5_chr4_8201__del_1__ndel_145
108	119	TCCAGATAGGAA	Gata4/6	0.452635	0.650390850322029	+	compaction:Bend5_chr4_8201__del_1__ndel_145
123	134	GAAGACACAGAG	Jun_Atf3	0.0215406	0.0538004568165953	-	compaction:Bend5_chr4_8201__del_1__ndel_145
134	147	GGTTGATGATTACC	Hnf1b	0.0224555	1.56161069863421	-	compaction:Bend5_chr4_8201__del_1__ndel_145
135	148	GTTGATGATTACCC	Hnf1b	0.0055443	0.385564258040909	+	compaction:Bend5_chr4_8201__del_1__ndel_145
137	148	TGATGATTACCC	Gata4/6	0.161039	0.231396803484064	+	compaction:Bend5_chr4_8201__del_1__ndel_145
138	151	GATGATTACCCAGG	Foxa2	0.0182031	0.0807895502012795	-	compaction:Bend5_chr4_8201__del_1__ndel_145
138	149	GATGATTACCCA	Jun_Atf3	0.0801475	0.20017883033472	-	compaction:Bend5_chr4_8201__del_1__ndel_145
141	152	GATTACCCAGGG	Jun_Atf3	0.039311	0.0981843476002143	-	compaction:Bend5_chr4_8201__del_1__ndel_145
20	31	CAGAGATAACTT	Gata4/6	0.30086	0.872313295599018	+	compaction:Bend5_chr4_8201__del_1__ndel_146
29	42	CTTGAACAAACAGT	Foxa2	0.172512	0.765647987668206	+	compaction:Bend5_chr4_8201__del_1__ndel_146
31	42	TGAACAAACAGT	Sox17	0.0177979	0.088487207322835	+	compaction:Bend5_chr4_8201__del_1__ndel_146
40	51	AGTCCTTCCCAA	Klf4	0.0225775	0.0813887998067037	+	compaction:Bend5_chr4_8201__del_1__ndel_146
52	63	GCGGGCATTGTT	Klf4	0.0219298	0.0790539298859949	-	compaction:Bend5_chr4_8201__del_1__ndel_146
54	65	GGGCATTGTTCT	Sox17	0.209805	1.04310387924235	-	compaction:Bend5_chr4_8201__del_1__ndel_146
65	76	TCCTTATCCCAG	Gata4/6	0.179717	0.258235205954741	-	compaction:Bend5_chr4_8201__del_1__ndel_146
76	87	GTTAGTATCAGC	Jun_Atf3	0.021069	0.0526225743326019	+	compaction:Bend5_chr4_8201__del_1__ndel_146
77	88	TTAGTATCAGCT	Gata4/6	0.134184	0.192808876599492	-	compaction:Bend5_chr4_8201__del_1__ndel_146
86	97	GCTGACAGCAAG	Jun_Atf3	0.0448396	0.111992746881396	-	compaction:Bend5_chr4_8201__del_1__ndel_146
107	118	TCCAGATAGGAA	Gata4/6	0.452635	0.650390850322029	+	compaction:Bend5_chr4_8201__del_1__ndel_146
122	133	GAAGACACAGAG	Jun_Atf3	0.0215406	0.0538004568165953	-	compaction:Bend5_chr4_8201__del_1__ndel_146
133	146	GGTTGATGATTACC	Hnf1b	0.0224555	1.56161069863421	-	compaction:Bend5_chr4_8201__del_1__ndel_146
134	147	GTTGATGATTACCC	Hnf1b	0.0055443	0.385564258040909	+	compaction:Bend5_chr4_8201__del_1__ndel_146
136	147	TGATGATTACCC	Gata4/6	0.161039	0.231396803484064	+	compaction:Bend5_chr4_8201__del_1__ndel_146
137	150	GATGATTACCCAGG	Foxa2	0.0182031	0.0807895502012795	-	compaction:Bend5_chr4_8201__del_1__ndel_146
137	148	GATGATTACCCA	Jun_Atf3	0.0801475	0.20017883033472	-	compaction:Bend5_chr4_8201__del_1__ndel_146
140	151	GATTACCCAGGG	Jun_Atf3	0.039311	0.0981843476002143	-	compaction:Bend5_chr4_8201__del_1__ndel_146
12	23	CAGAGATAACTT	Gata4/6	0.30086	0.872313295599018	+	compaction:Bend5_chr4_8201__del_1__ndel_154
21	34	CTTGAACAAACAGT	Foxa2	0.172512	0.765647987668206	+	compaction:Bend5_chr4_8201__del_1__ndel_154
23	34	TGAACAAACAGT	Sox17	0.0177979	0.088487207322835	+	compaction:Bend5_chr4_8201__del_1__ndel_154
32	43	AGTCCTTCCCAA	Klf4	0.0225775	0.0813887998067037	+	compaction:Bend5_chr4_8201__del_1__ndel_154
44	55	GCGGGCATTGTT	Klf4	0.0219298	0.0790539298859949	-	compaction:Bend5_chr4_8201__del_1__ndel_154
46	57	GGGCATTGTTCT	Sox17	0.209805	1.04310387924235	-	compaction:Bend5_chr4_8201__del_1__ndel_154
57	68	TCCTTATCCCAG	Gata4/6	0.179717	0.258235205954741	-	compaction:Bend5_chr4_8201__del_1__ndel_154
68	79	GTTAGTATCAGC	Jun_Atf3	0.021069	0.0526225743326019	+	compaction:Bend5_chr4_8201__del_1__ndel_154
69	80	TTAGTATCAGCT	Gata4/6	0.134184	0.192808876599492	-	compaction:Bend5_chr4_8201__del_1__ndel_154
78	89	GCTGACAGCAAG	Jun_Atf3	0.0448396	0.111992746881396	-	compaction:Bend5_chr4_8201__del_1__ndel_154
99	110	TCCAGATAGGAA	Gata4/6	0.452635	0.650390850322029	+	compaction:Bend5_chr4_8201__del_1__ndel_154
114	125	GAAGACACAGAG	Jun_Atf3	0.0215406	0.0538004568165953	-	compaction:Bend5_chr4_8201__del_1__ndel_154
125	138	GGTTGATGATTACC	Hnf1b	0.0224555	1.56161069863421	-	compaction:Bend5_chr4_8201__del_1__ndel_154
126	139	GTTGATGATTACCC	Hnf1b	0.0055443	0.385564258040909	+	compaction:Bend5_chr4_8201__del_1__ndel_154
128	139	TGATGATTACCC	Gata4/6	0.161039	0.231396803484064	+	compaction:Bend5_chr4_8201__del_1__ndel_154
129	142	GATGATTACCCAGG	Foxa2	0.0182031	0.0807895502012795	-	compaction:Bend5_chr4_8201__del_1__ndel_154
129	140	GATGATTACCCA	Jun_Atf3	0.0801475	0.20017883033472	-	compaction:Bend5_chr4_8201__del_1__ndel_154
132	143	GATTACCCAGGG	Jun_Atf3	0.039311	0.0981843476002143	-	compaction:Bend5_chr4_8201__del_1__ndel_154
11	22	CAGAGATAACTT	Gata4/6	0.30086	0.872313295599018	+	compaction:Bend5_chr4_8201__del_1__ndel_155
20	33	CTTGAACAAACAGT	Foxa2	0.172512	0.765647987668206	+	compaction:Bend5_chr4_8201__del_1__ndel_155
22	33	TGAACAAACAGT	Sox17	0.0177979	0.088487207322835	+	compaction:Bend5_chr4_8201__del_1__ndel_155
31	42	AGTCCTTCCCAA	Klf4	0.0225775	0.0813887998067037	+	compaction:Bend5_chr4_8201__del_1__ndel_155
43	54	GCGGGCATTGTT	Klf4	0.0219298	0.0790539298859949	-	compaction:Bend5_chr4_8201__del_1__ndel_155
45	56	GGGCATTGTTCT	Sox17	0.209805	1.04310387924235	-	compaction:Bend5_chr4_8201__del_1__ndel_155
56	67	TCCTTATCCCAG	Gata4/6	0.179717	0.258235205954741	-	compaction:Bend5_chr4_8201__del_1__ndel_155
67	78	GTTAGTATCAGC	Jun_Atf3	0.021069	0.0526225743326019	+	compaction:Bend5_chr4_8201__del_1__ndel_155
68	79	TTAGTATCAGCT	Gata4/6	0.134184	0.192808876599492	-	compaction:Bend5_chr4_8201__del_1__ndel_155
77	88	GCTGACAGCAAG	Jun_Atf3	0.0448396	0.111992746881396	-	compaction:Bend5_chr4_8201__del_1__ndel_155
98	109	TCCAGATAGGAA	Gata4/6	0.452635	0.650390850322029	+	compaction:Bend5_chr4_8201__del_1__ndel_155
113	124	GAAGACACAGAG	Jun_Atf3	0.0215406	0.0538004568165953	-	compaction:Bend5_chr4_8201__del_1__ndel_155
124	137	GGTTGATGATTACC	Hnf1b	0.0224555	1.56161069863421	-	compaction:Bend5_chr4_8201__del_1__ndel_155
125	138	GTTGATGATTACCC	Hnf1b	0.0055443	0.385564258040909	+	compaction:Bend5_chr4_8201__del_1__ndel_155
127	138	TGATGATTACCC	Gata4/6	0.161039	0.231396803484064	+	compaction:Bend5_chr4_8201__del_1__ndel_155
128	141	GATGATTACCCAGG	Foxa2	0.0182031	0.0807895502012795	-	compaction:Bend5_chr4_8201__del_1__ndel_155
128	139	GATGATTACCCA	Jun_Atf3	0.0801475	0.20017883033472	-	compaction:Bend5_chr4_8201__del_1__ndel_155
131	142	GATTACCCAGGG	Jun_Atf3	0.039311	0.0981843476002143	-	compaction:Bend5_chr4_8201__del_1__ndel_155
8	19	CAGAGATAACTT	Gata4/6	0.30086	0.872313295599018	+	compaction:Bend5_chr4_8201__del_1__ndel_158
17	30	CTTGAACAAACAGT	Foxa2	0.172512	0.765647987668206	+	compaction:Bend5_chr4_8201__del_1__ndel_158
19	30	TGAACAAACAGT	Sox17	0.0177979	0.088487207322835	+	compaction:Bend5_chr4_8201__del_1__ndel_158
28	39	AGTCCTTCCCAA	Klf4	0.0225775	0.0813887998067037	+	compaction:Bend5_chr4_8201__del_1__ndel_158
40	51	GCGGGCATTGTT	Klf4	0.0219298	0.0790539298859949	-	compaction:Bend5_chr4_8201__del_1__ndel_158
42	53	GGGCATTGTTCT	Sox17	0.209805	1.04310387924235	-	compaction:Bend5_chr4_8201__del_1__ndel_158
53	64	TCCTTATCCCAG	Gata4/6	0.179717	0.258235205954741	-	compaction:Bend5_chr4_8201__del_1__ndel_158
64	75	GTTAGTATCAGC	Jun_Atf3	0.021069	0.0526225743326019	+	compaction:Bend5_chr4_8201__del_1__ndel_158
65	76	TTAGTATCAGCT	Gata4/6	0.134184	0.192808876599492	-	compaction:Bend5_chr4_8201__del_1__ndel_158
74	85	GCTGACAGCAAG	Jun_Atf3	0.0448396	0.111992746881396	-	compaction:Bend5_chr4_8201__del_1__ndel_158
95	106	TCCAGATAGGAA	Gata4/6	0.452635	0.650390850322029	+	compaction:Bend5_chr4_8201__del_1__ndel_158
110	121	GAAGACACAGAG	Jun_Atf3	0.0215406	0.0538004568165953	-	compaction:Bend5_chr4_8201__del_1__ndel_158
121	134	GGTTGATGATTACC	Hnf1b	0.0224555	1.56161069863421	-	compaction:Bend5_chr4_8201__del_1__ndel_158
122	135	GTTGATGATTACCC	Hnf1b	0.0055443	0.385564258040909	+	compaction:Bend5_chr4_8201__del_1__ndel_158
124	135	TGATGATTACCC	Gata4/6	0.161039	0.231396803484064	+	compaction:Bend5_chr4_8201__del_1__ndel_158
125	138	GATGATTACCCAGG	Foxa2	0.0182031	0.0807895502012795	-	compaction:Bend5_chr4_8201__del_1__ndel_158
125	136	GATGATTACCCA	Jun_Atf3	0.0801475	0.20017883033472	-	compaction:Bend5_chr4_8201__del_1__ndel_158
128	139	GATTACCCAGGG	Jun_Atf3	0.039311	0.0981843476002143	-	compaction:Bend5_chr4_8201__del_1__ndel_158
7	18	CAGAGATAACTT	Gata4/6	0.30086	0.872313295599018	+	compaction:Bend5_chr4_8201__del_1__ndel_159
16	29	CTTGAACAAACAGT	Foxa2	0.172512	0.765647987668206	+	compaction:Bend5_chr4_8201__del_1__ndel_159
18	29	TGAACAAACAGT	Sox17	0.0177979	0.088487207322835	+	compaction:Bend5_chr4_8201__del_1__ndel_159
27	38	AGTCCTTCCCAA	Klf4	0.0225775	0.0813887998067037	+	compaction:Bend5_chr4_8201__del_1__ndel_159
39	50	GCGGGCATTGTT	Klf4	0.0219298	0.0790539298859949	-	compaction:Bend5_chr4_8201__del_1__ndel_159
41	52	GGGCATTGTTCT	Sox17	0.209805	1.04310387924235	-	compaction:Bend5_chr4_8201__del_1__ndel_159
52	63	TCCTTATCCCAG	Gata4/6	0.179717	0.258235205954741	-	compaction:Bend5_chr4_8201__del_1__ndel_159
63	74	GTTAGTATCAGC	Jun_Atf3	0.021069	0.0526225743326019	+	compaction:Bend5_chr4_8201__del_1__ndel_159
64	75	TTAGTATCAGCT	Gata4/6	0.134184	0.192808876599492	-	compaction:Bend5_chr4_8201__del_1__ndel_159
73	84	GCTGACAGCAAG	Jun_Atf3	0.0448396	0.111992746881396	-	compaction:Bend5_chr4_8201__del_1__ndel_159
94	105	TCCAGATAGGAA	Gata4/6	0.452635	0.650390850322029	+	compaction:Bend5_chr4_8201__del_1__ndel_159
109	120	GAAGACACAGAG	Jun_Atf3	0.0215406	0.0538004568165953	-	compaction:Bend5_chr4_8201__del_1__ndel_159
120	133	GGTTGATGATTACC	Hnf1b	0.0224555	1.56161069863421	-	compaction:Bend5_chr4_8201__del_1__ndel_159
121	134	GTTGATGATTACCC	Hnf1b	0.0055443	0.385564258040909	+	compaction:Bend5_chr4_8201__del_1__ndel_159
123	134	TGATGATTACCC	Gata4/6	0.161039	0.231396803484064	+	compaction:Bend5_chr4_8201__del_1__ndel_159
124	137	GATGATTACCCAGG	Foxa2	0.0182031	0.0807895502012795	-	compaction:Bend5_chr4_8201__del_1__ndel_159
124	135	GATGATTACCCA	Jun_Atf3	0.0801475	0.20017883033472	-	compaction:Bend5_chr4_8201__del_1__ndel_159
127	138	GATTACCCAGGG	Jun_Atf3	0.039311	0.0981843476002143	-	compaction:Bend5_chr4_8201__del_1__ndel_159
6	17	CAGAGATAACTT	Gata4/6	0.30086	0.872313295599018	+	compaction:Bend5_chr4_8201__del_1__ndel_160
15	28	CTTGAACAAACAGT	Foxa2	0.172512	0.765647987668206	+	compaction:Bend5_chr4_8201__del_1__ndel_160
17	28	TGAACAAACAGT	Sox17	0.0177979	0.088487207322835	+	compaction:Bend5_chr4_8201__del_1__ndel_160
26	37	AGTCCTTCCCAA	Klf4	0.0225775	0.0813887998067037	+	compaction:Bend5_chr4_8201__del_1__ndel_160
38	49	GCGGGCATTGTT	Klf4	0.0219298	0.0790539298859949	-	compaction:Bend5_chr4_8201__del_1__ndel_160
40	51	GGGCATTGTTCT	Sox17	0.209805	1.04310387924235	-	compaction:Bend5_chr4_8201__del_1__ndel_160
51	62	TCCTTATCCCAG	Gata4/6	0.179717	0.258235205954741	-	compaction:Bend5_chr4_8201__del_1__ndel_160
62	73	GTTAGTATCAGC	Jun_Atf3	0.021069	0.0526225743326019	+	compaction:Bend5_chr4_8201__del_1__ndel_160
63	74	TTAGTATCAGCT	Gata4/6	0.134184	0.192808876599492	-	compaction:Bend5_chr4_8201__del_1__ndel_160
72	83	GCTGACAGCAAG	Jun_Atf3	0.0448396	0.111992746881396	-	compaction:Bend5_chr4_8201__del_1__ndel_160
93	104	TCCAGATAGGAA	Gata4/6	0.452635	0.650390850322029	+	compaction:Bend5_chr4_8201__del_1__ndel_160
108	119	GAAGACACAGAG	Jun_Atf3	0.0215406	0.0538004568165953	-	compaction:Bend5_chr4_8201__del_1__ndel_160
119	132	GGTTGATGATTACC	Hnf1b	0.0224555	1.56161069863421	-	compaction:Bend5_chr4_8201__del_1__ndel_160
120	133	GTTGATGATTACCC	Hnf1b	0.0055443	0.385564258040909	+	compaction:Bend5_chr4_8201__del_1__ndel_160
122	133	TGATGATTACCC	Gata4/6	0.161039	0.231396803484064	+	compaction:Bend5_chr4_8201__del_1__ndel_160
123	136	GATGATTACCCAGG	Foxa2	0.0182031	0.0807895502012795	-	compaction:Bend5_chr4_8201__del_1__ndel_160
123	134	GATGATTACCCA	Jun_Atf3	0.0801475	0.20017883033472	-	compaction:Bend5_chr4_8201__del_1__ndel_160
126	137	GATTACCCAGGG	Jun_Atf3	0.039311	0.0981843476002143	-	compaction:Bend5_chr4_8201__del_1__ndel_160
5	16	CAGAGATAACTT	Gata4/6	0.30086	0.872313295599018	+	compaction:Bend5_chr4_8201__del_1__ndel_161
14	27	CTTGAACAAACAGT	Foxa2	0.172512	0.765647987668206	+	compaction:Bend5_chr4_8201__del_1__ndel_161
16	27	TGAACAAACAGT	Sox17	0.0177979	0.088487207322835	+	compaction:Bend5_chr4_8201__del_1__ndel_161
25	36	AGTCCTTCCCAA	Klf4	0.0225775	0.0813887998067037	+	compaction:Bend5_chr4_8201__del_1__ndel_161
37	48	GCGGGCATTGTT	Klf4	0.0219298	0.0790539298859949	-	compaction:Bend5_chr4_8201__del_1__ndel_161
39	50	GGGCATTGTTCT	Sox17	0.209805	1.04310387924235	-	compaction:Bend5_chr4_8201__del_1__ndel_161
50	61	TCCTTATCCCAG	Gata4/6	0.179717	0.258235205954741	-	compaction:Bend5_chr4_8201__del_1__ndel_161
61	72	GTTAGTATCAGC	Jun_Atf3	0.021069	0.0526225743326019	+	compaction:Bend5_chr4_8201__del_1__ndel_161
62	73	TTAGTATCAGCT	Gata4/6	0.134184	0.192808876599492	-	compaction:Bend5_chr4_8201__del_1__ndel_161
71	82	GCTGACAGCAAG	Jun_Atf3	0.0448396	0.111992746881396	-	compaction:Bend5_chr4_8201__del_1__ndel_161
92	103	TCCAGATAGGAA	Gata4/6	0.452635	0.650390850322029	+	compaction:Bend5_chr4_8201__del_1__ndel_161
107	118	GAAGACACAGAG	Jun_Atf3	0.0215406	0.0538004568165953	-	compaction:Bend5_chr4_8201__del_1__ndel_161
118	131	GGTTGATGATTACC	Hnf1b	0.0224555	1.56161069863421	-	compaction:Bend5_chr4_8201__del_1__ndel_161
119	132	GTTGATGATTACCC	Hnf1b	0.0055443	0.385564258040909	+	compaction:Bend5_chr4_8201__del_1__ndel_161
121	132	TGATGATTACCC	Gata4/6	0.161039	0.231396803484064	+	compaction:Bend5_chr4_8201__del_1__ndel_161
122	135	GATGATTACCCAGG	Foxa2	0.0182031	0.0807895502012795	-	compaction:Bend5_chr4_8201__del_1__ndel_161
122	133	GATGATTACCCA	Jun_Atf3	0.0801475	0.20017883033472	-	compaction:Bend5_chr4_8201__del_1__ndel_161
125	136	GATTACCCAGGG	Jun_Atf3	0.039311	0.0981843476002143	-	compaction:Bend5_chr4_8201__del_1__ndel_161
4	15	CAGAGATAACTT	Gata4/6	0.30086	0.872313295599018	+	compaction:Bend5_chr4_8201__del_1__ndel_162
13	26	CTTGAACAAACAGT	Foxa2	0.172512	0.765647987668206	+	compaction:Bend5_chr4_8201__del_1__ndel_162
15	26	TGAACAAACAGT	Sox17	0.0177979	0.088487207322835	+	compaction:Bend5_chr4_8201__del_1__ndel_162
24	35	AGTCCTTCCCAA	Klf4	0.0225775	0.0813887998067037	+	compaction:Bend5_chr4_8201__del_1__ndel_162
36	47	GCGGGCATTGTT	Klf4	0.0219298	0.0790539298859949	-	compaction:Bend5_chr4_8201__del_1__ndel_162
38	49	GGGCATTGTTCT	Sox17	0.209805	1.04310387924235	-	compaction:Bend5_chr4_8201__del_1__ndel_162
49	60	TCCTTATCCCAG	Gata4/6	0.179717	0.258235205954741	-	compaction:Bend5_chr4_8201__del_1__ndel_162
60	71	GTTAGTATCAGC	Jun_Atf3	0.021069	0.0526225743326019	+	compaction:Bend5_chr4_8201__del_1__ndel_162
61	72	TTAGTATCAGCT	Gata4/6	0.134184	0.192808876599492	-	compaction:Bend5_chr4_8201__del_1__ndel_162
70	81	GCTGACAGCAAG	Jun_Atf3	0.0448396	0.111992746881396	-	compaction:Bend5_chr4_8201__del_1__ndel_162
91	102	TCCAGATAGGAA	Gata4/6	0.452635	0.650390850322029	+	compaction:Bend5_chr4_8201__del_1__ndel_162
106	117	GAAGACACAGAG	Jun_Atf3	0.0215406	0.0538004568165953	-	compaction:Bend5_chr4_8201__del_1__ndel_162
117	130	GGTTGATGATTACC	Hnf1b	0.0224555	1.56161069863421	-	compaction:Bend5_chr4_8201__del_1__ndel_162
118	131	GTTGATGATTACCC	Hnf1b	0.0055443	0.385564258040909	+	compaction:Bend5_chr4_8201__del_1__ndel_162
120	131	TGATGATTACCC	Gata4/6	0.161039	0.231396803484064	+	compaction:Bend5_chr4_8201__del_1__ndel_162
121	134	GATGATTACCCAGG	Foxa2	0.0182031	0.0807895502012795	-	compaction:Bend5_chr4_8201__del_1__ndel_162
121	132	GATGATTACCCA	Jun_Atf3	0.0801475	0.20017883033472	-	compaction:Bend5_chr4_8201__del_1__ndel_162
124	135	GATTACCCAGGG	Jun_Atf3	0.039311	0.0981843476002143	-	compaction:Bend5_chr4_8201__del_1__ndel_162
3	14	CAGAGATAACTT	Gata4/6	0.30086	0.872313295599018	+	compaction:Bend5_chr4_8201__del_1__ndel_163
12	25	CTTGAACAAACAGT	Foxa2	0.172512	0.765647987668206	+	compaction:Bend5_chr4_8201__del_1__ndel_163
14	25	TGAACAAACAGT	Sox17	0.0177979	0.088487207322835	+	compaction:Bend5_chr4_8201__del_1__ndel_163
23	34	AGTCCTTCCCAA	Klf4	0.0225775	0.0813887998067037	+	compaction:Bend5_chr4_8201__del_1__ndel_163
35	46	GCGGGCATTGTT	Klf4	0.0219298	0.0790539298859949	-	compaction:Bend5_chr4_8201__del_1__ndel_163
37	48	GGGCATTGTTCT	Sox17	0.209805	1.04310387924235	-	compaction:Bend5_chr4_8201__del_1__ndel_163
48	59	TCCTTATCCCAG	Gata4/6	0.179717	0.258235205954741	-	compaction:Bend5_chr4_8201__del_1__ndel_163
59	70	GTTAGTATCAGC	Jun_Atf3	0.021069	0.0526225743326019	+	compaction:Bend5_chr4_8201__del_1__ndel_163
60	71	TTAGTATCAGCT	Gata4/6	0.134184	0.192808876599492	-	compaction:Bend5_chr4_8201__del_1__ndel_163
69	80	GCTGACAGCAAG	Jun_Atf3	0.0448396	0.111992746881396	-	compaction:Bend5_chr4_8201__del_1__ndel_163
90	101	TCCAGATAGGAA	Gata4/6	0.452635	0.650390850322029	+	compaction:Bend5_chr4_8201__del_1__ndel_163
105	116	GAAGACACAGAG	Jun_Atf3	0.0215406	0.0538004568165953	-	compaction:Bend5_chr4_8201__del_1__ndel_163
116	129	GGTTGATGATTACC	Hnf1b	0.0224555	1.56161069863421	-	compaction:Bend5_chr4_8201__del_1__ndel_163
117	130	GTTGATGATTACCC	Hnf1b	0.0055443	0.385564258040909	+	compaction:Bend5_chr4_8201__del_1__ndel_163
119	130	TGATGATTACCC	Gata4/6	0.161039	0.231396803484064	+	compaction:Bend5_chr4_8201__del_1__ndel_163
120	133	GATGATTACCCAGG	Foxa2	0.0182031	0.0807895502012795	-	compaction:Bend5_chr4_8201__del_1__ndel_163
120	131	GATGATTACCCA	Jun_Atf3	0.0801475	0.20017883033472	-	compaction:Bend5_chr4_8201__del_1__ndel_163
123	134	GATTACCCAGGG	Jun_Atf3	0.039311	0.0981843476002143	-	compaction:Bend5_chr4_8201__del_1__ndel_163
2	13	CAGAGATAACTT	Gata4/6	0.30086	0.872313295599018	+	compaction:Bend5_chr4_8201__del_1__ndel_164
11	24	CTTGAACAAACAGT	Foxa2	0.172512	0.765647987668206	+	compaction:Bend5_chr4_8201__del_1__ndel_164
13	24	TGAACAAACAGT	Sox17	0.0177979	0.088487207322835	+	compaction:Bend5_chr4_8201__del_1__ndel_164
22	33	AGTCCTTCCCAA	Klf4	0.0225775	0.0813887998067037	+	compaction:Bend5_chr4_8201__del_1__ndel_164
34	45	GCGGGCATTGTT	Klf4	0.0219298	0.0790539298859949	-	compaction:Bend5_chr4_8201__del_1__ndel_164
36	47	GGGCATTGTTCT	Sox17	0.209805	1.04310387924235	-	compaction:Bend5_chr4_8201__del_1__ndel_164
47	58	TCCTTATCCCAG	Gata4/6	0.179717	0.258235205954741	-	compaction:Bend5_chr4_8201__del_1__ndel_164
58	69	GTTAGTATCAGC	Jun_Atf3	0.021069	0.0526225743326019	+	compaction:Bend5_chr4_8201__del_1__ndel_164
59	70	TTAGTATCAGCT	Gata4/6	0.134184	0.192808876599492	-	compaction:Bend5_chr4_8201__del_1__ndel_164
68	79	GCTGACAGCAAG	Jun_Atf3	0.0448396	0.111992746881396	-	compaction:Bend5_chr4_8201__del_1__ndel_164
89	100	TCCAGATAGGAA	Gata4/6	0.452635	0.650390850322029	+	compaction:Bend5_chr4_8201__del_1__ndel_164
104	115	GAAGACACAGAG	Jun_Atf3	0.0215406	0.0538004568165953	-	compaction:Bend5_chr4_8201__del_1__ndel_164
115	128	GGTTGATGATTACC	Hnf1b	0.0224555	1.56161069863421	-	compaction:Bend5_chr4_8201__del_1__ndel_164
116	129	GTTGATGATTACCC	Hnf1b	0.0055443	0.385564258040909	+	compaction:Bend5_chr4_8201__del_1__ndel_164
118	129	TGATGATTACCC	Gata4/6	0.161039	0.231396803484064	+	compaction:Bend5_chr4_8201__del_1__ndel_164
119	132	GATGATTACCCAGG	Foxa2	0.0182031	0.0807895502012795	-	compaction:Bend5_chr4_8201__del_1__ndel_164
119	130	GATGATTACCCA	Jun_Atf3	0.0801475	0.20017883033472	-	compaction:Bend5_chr4_8201__del_1__ndel_164
122	133	GATTACCCAGGG	Jun_Atf3	0.039311	0.0981843476002143	-	compaction:Bend5_chr4_8201__del_1__ndel_164
1	12	CAGAGATAACTT	Gata4/6	0.30086	0.872313295599018	+	compaction:Bend5_chr4_8201__del_1__ndel_165
10	23	CTTGAACAAACAGT	Foxa2	0.172512	0.765647987668206	+	compaction:Bend5_chr4_8201__del_1__ndel_165
12	23	TGAACAAACAGT	Sox17	0.0177979	0.088487207322835	+	compaction:Bend5_chr4_8201__del_1__ndel_165
21	32	AGTCCTTCCCAA	Klf4	0.0225775	0.0813887998067037	+	compaction:Bend5_chr4_8201__del_1__ndel_165
33	44	GCGGGCATTGTT	Klf4	0.0219298	0.0790539298859949	-	compaction:Bend5_chr4_8201__del_1__ndel_165
35	46	GGGCATTGTTCT	Sox17	0.209805	1.04310387924235	-	compaction:Bend5_chr4_8201__del_1__ndel_165
46	57	TCCTTATCCCAG	Gata4/6	0.179717	0.258235205954741	-	compaction:Bend5_chr4_8201__del_1__ndel_165
57	68	GTTAGTATCAGC	Jun_Atf3	0.021069	0.0526225743326019	+	compaction:Bend5_chr4_8201__del_1__ndel_165
58	69	TTAGTATCAGCT	Gata4/6	0.134184	0.192808876599492	-	compaction:Bend5_chr4_8201__del_1__ndel_165
67	78	GCTGACAGCAAG	Jun_Atf3	0.0448396	0.111992746881396	-	compaction:Bend5_chr4_8201__del_1__ndel_165
88	99	TCCAGATAGGAA	Gata4/6	0.452635	0.650390850322029	+	compaction:Bend5_chr4_8201__del_1__ndel_165
103	114	GAAGACACAGAG	Jun_Atf3	0.0215406	0.0538004568165953	-	compaction:Bend5_chr4_8201__del_1__ndel_165
114	127	GGTTGATGATTACC	Hnf1b	0.0224555	1.56161069863421	-	compaction:Bend5_chr4_8201__del_1__ndel_165
115	128	GTTGATGATTACCC	Hnf1b	0.0055443	0.385564258040909	+	compaction:Bend5_chr4_8201__del_1__ndel_165
117	128	TGATGATTACCC	Gata4/6	0.161039	0.231396803484064	+	compaction:Bend5_chr4_8201__del_1__ndel_165
118	131	GATGATTACCCAGG	Foxa2	0.0182031	0.0807895502012795	-	compaction:Bend5_chr4_8201__del_1__ndel_165
118	129	GATGATTACCCA	Jun_Atf3	0.0801475	0.20017883033472	-	compaction:Bend5_chr4_8201__del_1__ndel_165
121	132	GATTACCCAGGG	Jun_Atf3	0.039311	0.0981843476002143	-	compaction:Bend5_chr4_8201__del_1__ndel_165
9	22	CTTGAACAAACAGT	Foxa2	0.172512	0.765647987668206	+	compaction:Bend5_chr4_8201__del_1__ndel_166
11	22	TGAACAAACAGT	Sox17	0.0177979	0.088487207322835	+	compaction:Bend5_chr4_8201__del_1__ndel_166
20	31	AGTCCTTCCCAA	Klf4	0.0225775	0.0813887998067037	+	compaction:Bend5_chr4_8201__del_1__ndel_166
32	43	GCGGGCATTGTT	Klf4	0.0219298	0.0790539298859949	-	compaction:Bend5_chr4_8201__del_1__ndel_166
34	45	GGGCATTGTTCT	Sox17	0.209805	1.04310387924235	-	compaction:Bend5_chr4_8201__del_1__ndel_166
45	56	TCCTTATCCCAG	Gata4/6	0.179717	0.258235205954741	-	compaction:Bend5_chr4_8201__del_1__ndel_166
56	67	GTTAGTATCAGC	Jun_Atf3	0.021069	0.0526225743326019	+	compaction:Bend5_chr4_8201__del_1__ndel_166
57	68	TTAGTATCAGCT	Gata4/6	0.134184	0.192808876599492	-	compaction:Bend5_chr4_8201__del_1__ndel_166
66	77	GCTGACAGCAAG	Jun_Atf3	0.0448396	0.111992746881396	-	compaction:Bend5_chr4_8201__del_1__ndel_166
87	98	TCCAGATAGGAA	Gata4/6	0.452635	0.650390850322029	+	compaction:Bend5_chr4_8201__del_1__ndel_166
102	113	GAAGACACAGAG	Jun_Atf3	0.0215406	0.0538004568165953	-	compaction:Bend5_chr4_8201__del_1__ndel_166
113	126	GGTTGATGATTACC	Hnf1b	0.0224555	1.56161069863421	-	compaction:Bend5_chr4_8201__del_1__ndel_166
114	127	GTTGATGATTACCC	Hnf1b	0.0055443	0.385564258040909	+	compaction:Bend5_chr4_8201__del_1__ndel_166
116	127	TGATGATTACCC	Gata4/6	0.161039	0.231396803484064	+	compaction:Bend5_chr4_8201__del_1__ndel_166
117	130	GATGATTACCCAGG	Foxa2	0.0182031	0.0807895502012795	-	compaction:Bend5_chr4_8201__del_1__ndel_166
117	128	GATGATTACCCA	Jun_Atf3	0.0801475	0.20017883033472	-	compaction:Bend5_chr4_8201__del_1__ndel_166
120	131	GATTACCCAGGG	Jun_Atf3	0.039311	0.0981843476002143	-	compaction:Bend5_chr4_8201__del_1__ndel_166
8	21	CTTGAACAAACAGT	Foxa2	0.172512	0.765647987668206	+	compaction:Bend5_chr4_8201__del_1__ndel_177
10	21	TGAACAAACAGT	Sox17	0.0177979	0.088487207322835	+	compaction:Bend5_chr4_8201__del_1__ndel_177
19	30	AGTCCTTCCCAA	Klf4	0.0225775	0.0813887998067037	+	compaction:Bend5_chr4_8201__del_1__ndel_177
31	42	GCGGGCATTGTT	Klf4	0.0219298	0.0790539298859949	-	compaction:Bend5_chr4_8201__del_1__ndel_177
33	44	GGGCATTGTTCT	Sox17	0.209805	1.04310387924235	-	compaction:Bend5_chr4_8201__del_1__ndel_177
44	55	TCCTTATCCCAG	Gata4/6	0.179717	0.258235205954741	-	compaction:Bend5_chr4_8201__del_1__ndel_177
55	66	GTTAGTATCAGC	Jun_Atf3	0.021069	0.0526225743326019	+	compaction:Bend5_chr4_8201__del_1__ndel_177
56	67	TTAGTATCAGCT	Gata4/6	0.134184	0.192808876599492	-	compaction:Bend5_chr4_8201__del_1__ndel_177
65	76	GCTGACAGCAAG	Jun_Atf3	0.0448396	0.111992746881396	-	compaction:Bend5_chr4_8201__del_1__ndel_177
86	97	TCCAGATAGGAA	Gata4/6	0.452635	0.650390850322029	+	compaction:Bend5_chr4_8201__del_1__ndel_177
110	123	GGTTGATGATTACC	Hnf1b	0.0224555	1.56161069863421	-	compaction:Bend5_chr4_8201__del_1__ndel_177
7	20	CTTGAACAAACAGT	Foxa2	0.172512	0.765647987668206	+	compaction:Bend5_chr4_8201__del_1__ndel_178
9	20	TGAACAAACAGT	Sox17	0.0177979	0.088487207322835	+	compaction:Bend5_chr4_8201__del_1__ndel_178
18	29	AGTCCTTCCCAA	Klf4	0.0225775	0.0813887998067037	+	compaction:Bend5_chr4_8201__del_1__ndel_178
30	41	GCGGGCATTGTT	Klf4	0.0219298	0.0790539298859949	-	compaction:Bend5_chr4_8201__del_1__ndel_178
32	43	GGGCATTGTTCT	Sox17	0.209805	1.04310387924235	-	compaction:Bend5_chr4_8201__del_1__ndel_178
43	54	TCCTTATCCCAG	Gata4/6	0.179717	0.258235205954741	-	compaction:Bend5_chr4_8201__del_1__ndel_178
54	65	GTTAGTATCAGC	Jun_Atf3	0.021069	0.0526225743326019	+	compaction:Bend5_chr4_8201__del_1__ndel_178
55	66	TTAGTATCAGCT	Gata4/6	0.134184	0.192808876599492	-	compaction:Bend5_chr4_8201__del_1__ndel_178
64	75	GCTGACAGCAAG	Jun_Atf3	0.0448396	0.111992746881396	-	compaction:Bend5_chr4_8201__del_1__ndel_178
85	96	TCCAGATAGGAA	Gata4/6	0.452635	0.650390850322029	+	compaction:Bend5_chr4_8201__del_1__ndel_178
109	122	GGTTGATGATTACC	Hnf1b	0.0224555	1.56161069863421	-	compaction:Bend5_chr4_8201__del_1__ndel_178
6	19	CTTGAACAAACAGT	Foxa2	0.172512	0.765647987668206	+	compaction:Bend5_chr4_8201__del_1__ndel_179
8	19	TGAACAAACAGT	Sox17	0.0177979	0.088487207322835	+	compaction:Bend5_chr4_8201__del_1__ndel_179
17	28	AGTCCTTCCCAA	Klf4	0.0225775	0.0813887998067037	+	compaction:Bend5_chr4_8201__del_1__ndel_179
29	40	GCGGGCATTGTT	Klf4	0.0219298	0.0790539298859949	-	compaction:Bend5_chr4_8201__del_1__ndel_179
31	42	GGGCATTGTTCT	Sox17	0.209805	1.04310387924235	-	compaction:Bend5_chr4_8201__del_1__ndel_179
42	53	TCCTTATCCCAG	Gata4/6	0.179717	0.258235205954741	-	compaction:Bend5_chr4_8201__del_1__ndel_179
53	64	GTTAGTATCAGC	Jun_Atf3	0.021069	0.0526225743326019	+	compaction:Bend5_chr4_8201__del_1__ndel_179
54	65	TTAGTATCAGCT	Gata4/6	0.134184	0.192808876599492	-	compaction:Bend5_chr4_8201__del_1__ndel_179
63	74	GCTGACAGCAAG	Jun_Atf3	0.0448396	0.111992746881396	-	compaction:Bend5_chr4_8201__del_1__ndel_179
84	95	TCCAGATAGGAA	Gata4/6	0.452635	0.650390850322029	+	compaction:Bend5_chr4_8201__del_1__ndel_179
108	121	GGTTGATGATTACC	Hnf1b	0.0224555	1.56161069863421	-	compaction:Bend5_chr4_8201__del_1__ndel_179
10	21	CCCCATTGTTTA	Sox17	0.394973	1.96371806437401	-	compaction:Bend5_chr4_8201__del_1__ndel_21
14	27	ATTGTTTAGTTTCA	Foxa2	0.0715285	0.317459956906912	-	compaction:Bend5_chr4_8201__del_1__ndel_21
23	34	TTTCATTGTATG	Sox17	0.132545	0.658984312452883	-	compaction:Bend5_chr4_8201__del_1__ndel_21
27	40	ATTGTATGCATTTG	Foxa2	0.0497949	0.221001234587388	-	compaction:Bend5_chr4_8201__del_1__ndel_21
50	63	AGCATTCAAACAGC	Foxa2	0.0249709	0.110826605310147	+	compaction:Bend5_chr4_8201__del_1__ndel_21
97	108	CAGAGATAACAT	Gata4/6	0.765005	1.09923504026556	+	compaction:Bend5_chr4_8201__del_1__ndel_21
102	113	ATAACATTTGAA	Sox17	0.0125251	0.0622720163861602	+	compaction:Bend5_chr4_8201__del_1__ndel_21
104	117	AACATTTGAACAAA	Foxa2	0.0161676	0.0717555324002069	-	compaction:Bend5_chr4_8201__del_1__ndel_21
108	121	TTTGAACAAACAGT	Foxa2	0.143685	0.637707122450068	+	compaction:Bend5_chr4_8201__del_1__ndel_21
110	121	TGAACAAACAGT	Sox17	0.0177979	0.088487207322835	+	compaction:Bend5_chr4_8201__del_1__ndel_21
118	129	CAGTCCTTCACT	Jun_Atf3	0.0256255	0.0640030271280123	+	compaction:Bend5_chr4_8201__del_1__ndel_21
136	147	GGCCATTGTTCT	Sox17	0.405006	2.01359991285444	-	compaction:Bend5_chr4_8201__del_1__ndel_21
149	160	CCTTTATCCCAG	Gata4/6	0.0880432	0.126509199936091	-	compaction:Bend5_chr4_8201__del_1__ndel_21
158	169	CAGTTAGTCATC	Jun_Atf3	0.422126	1.05431471891043	+	compaction:Bend5_chr4_8201__del_1__ndel_21
159	172	AGTTAGTCATCAGC	Hnf1b	0.00494446	0.343849909152274	-	compaction:Bend5_chr4_8201__del_1__ndel_21
159	170	AGTTAGTCATCA	Jun_Atf3	0.0203152	0.0507398605572963	-	compaction:Bend5_chr4_8201__del_1__ndel_21
160	173	GTTAGTCATCAGCT	Hnf1b	0.00140213	0.0975075686970222	+	compaction:Bend5_chr4_8201__del_1__ndel_21
161	172	TTAGTCATCAGC	Jun_Atf3	0.0314418	0.0785299946675592	+	compaction:Bend5_chr4_8201__del_1__ndel_21
162	173	TAGTCATCAGCT	Gata4/6	0.0564508	0.0811141069810306	-	compaction:Bend5_chr4_8201__del_1__ndel_21
171	182	GCTGACAGCAAG	Jun_Atf3	0.0448396	0.111992746881396	-	compaction:Bend5_chr4_8201__del_1__ndel_21
192	203	TCCAGATAGGAA	Gata4/6	0.452635	0.650390850322029	+	compaction:Bend5_chr4_8201__del_1__ndel_21
205	218	TGGAAGCACACAGA	Foxa2	0.022202	0.0985375893978941	+	compaction:Bend5_chr4_8201__del_1__ndel_21
219	232	GGTTGATGATTTAC	Hnf1b	0.019164	1.33271169328788	-	compaction:Bend5_chr4_8201__del_1__ndel_21
220	233	GTTGATGATTTACC	Hnf1b	0.0219638	1.52741667131269	+	compaction:Bend5_chr4_8201__del_1__ndel_21
222	233	TGATGATTTACC	Gata4/6	0.0375169	0.053908002015855	+	compaction:Bend5_chr4_8201__del_1__ndel_21
223	234	GATGATTTACCC	Jun_Atf3	0.190469	0.475721159549877	-	compaction:Bend5_chr4_8201__del_1__ndel_21
224	237	ATGATTTACCCAGT	Foxa2	0.0298994	0.132700423405252	-	compaction:Bend5_chr4_8201__del_1__ndel_21
251	262	GGCCTATCTCCA	Gata4/6	0.175367	0.508458969983756	-	compaction:Bend5_chr4_8201__del_1__ndel_21
261	272	CAGTACGTCAGT	Jun_Atf3	0.157246	0.392742385661604	+	compaction:Bend5_chr4_8201__del_1__ndel_21
9	20	CCCCATTGTTTA	Sox17	0.394973	1.96371806437401	-	compaction:Bend5_chr4_8201__del_1__ndel_22
13	26	ATTGTTTAGTTTCA	Foxa2	0.0715285	0.317459956906912	-	compaction:Bend5_chr4_8201__del_1__ndel_22
22	33	TTTCATTGTATG	Sox17	0.132545	0.658984312452883	-	compaction:Bend5_chr4_8201__del_1__ndel_22
26	39	ATTGTATGCATTTG	Foxa2	0.0497949	0.221001234587388	-	compaction:Bend5_chr4_8201__del_1__ndel_22
49	62	AGCATTCAAACAGC	Foxa2	0.0249709	0.110826605310147	+	compaction:Bend5_chr4_8201__del_1__ndel_22
96	107	CAGAGATAACAT	Gata4/6	0.765005	1.09923504026556	+	compaction:Bend5_chr4_8201__del_1__ndel_22
101	112	ATAACATTTGAA	Sox17	0.0125251	0.0622720163861602	+	compaction:Bend5_chr4_8201__del_1__ndel_22
103	116	AACATTTGAACAAA	Foxa2	0.0161676	0.0717555324002069	-	compaction:Bend5_chr4_8201__del_1__ndel_22
107	120	TTTGAACAAACAGT	Foxa2	0.143685	0.637707122450068	+	compaction:Bend5_chr4_8201__del_1__ndel_22
109	120	TGAACAAACAGT	Sox17	0.0177979	0.088487207322835	+	compaction:Bend5_chr4_8201__del_1__ndel_22
117	128	CAGTCCTTCACT	Jun_Atf3	0.0256255	0.0640030271280123	+	compaction:Bend5_chr4_8201__del_1__ndel_22
135	146	GGCCATTGTTCT	Sox17	0.405006	2.01359991285444	-	compaction:Bend5_chr4_8201__del_1__ndel_22
148	159	CCTTTATCCCAG	Gata4/6	0.0880432	0.126509199936091	-	compaction:Bend5_chr4_8201__del_1__ndel_22
157	168	CAGTTAGTCATC	Jun_Atf3	0.422126	1.05431471891043	+	compaction:Bend5_chr4_8201__del_1__ndel_22
158	171	AGTTAGTCATCAGC	Hnf1b	0.00494446	0.343849909152274	-	compaction:Bend5_chr4_8201__del_1__ndel_22
158	169	AGTTAGTCATCA	Jun_Atf3	0.0203152	0.0507398605572963	-	compaction:Bend5_chr4_8201__del_1__ndel_22
159	172	GTTAGTCATCAGCT	Hnf1b	0.00140213	0.0975075686970222	+	compaction:Bend5_chr4_8201__del_1__ndel_22
160	171	TTAGTCATCAGC	Jun_Atf3	0.0314418	0.0785299946675592	+	compaction:Bend5_chr4_8201__del_1__ndel_22
161	172	TAGTCATCAGCT	Gata4/6	0.0564508	0.0811141069810306	-	compaction:Bend5_chr4_8201__del_1__ndel_22
170	181	GCTGACAGCAAG	Jun_Atf3	0.0448396	0.111992746881396	-	compaction:Bend5_chr4_8201__del_1__ndel_22
191	202	TCCAGATAGGAA	Gata4/6	0.452635	0.650390850322029	+	compaction:Bend5_chr4_8201__del_1__ndel_22
204	217	TGGAAGCACACAGA	Foxa2	0.022202	0.0985375893978941	+	compaction:Bend5_chr4_8201__del_1__ndel_22
218	231	GGTTGATGATTTAC	Hnf1b	0.019164	1.33271169328788	-	compaction:Bend5_chr4_8201__del_1__ndel_22
219	232	GTTGATGATTTACC	Hnf1b	0.0219638	1.52741667131269	+	compaction:Bend5_chr4_8201__del_1__ndel_22
221	232	TGATGATTTACC	Gata4/6	0.0375169	0.053908002015855	+	compaction:Bend5_chr4_8201__del_1__ndel_22
222	233	GATGATTTACCC	Jun_Atf3	0.190469	0.475721159549877	-	compaction:Bend5_chr4_8201__del_1__ndel_22
223	236	ATGATTTACCCAGT	Foxa2	0.0298994	0.132700423405252	-	compaction:Bend5_chr4_8201__del_1__ndel_22
250	261	GGCCTATCTCCA	Gata4/6	0.175367	0.508458969983756	-	compaction:Bend5_chr4_8201__del_1__ndel_22
260	271	CAGTACGTCAGT	Jun_Atf3	0.157246	0.392742385661604	+	compaction:Bend5_chr4_8201__del_1__ndel_22
4	15	CCCCATTGTTTA	Sox17	0.394973	1.96371806437401	-	compaction:Bend5_chr4_8201__del_1__ndel_33
8	21	ATTGTTTAGTTTCA	Foxa2	0.0715285	0.317459956906912	-	compaction:Bend5_chr4_8201__del_1__ndel_33
17	28	TTTCATTGTATG	Sox17	0.132545	0.658984312452883	-	compaction:Bend5_chr4_8201__del_1__ndel_33
21	34	ATTGTATGCATTTG	Foxa2	0.0497949	0.221001234587388	-	compaction:Bend5_chr4_8201__del_1__ndel_33
44	57	AGCATTCAAACAGC	Foxa2	0.0249709	0.110826605310147	+	compaction:Bend5_chr4_8201__del_1__ndel_33
91	102	CAGAGATAACAT	Gata4/6	0.765005	1.09923504026556	+	compaction:Bend5_chr4_8201__del_1__ndel_33
96	107	ATAACATTTGAA	Sox17	0.0125251	0.0622720163861602	+	compaction:Bend5_chr4_8201__del_1__ndel_33
98	111	AACATTTGAACAAA	Foxa2	0.0161676	0.0717555324002069	-	compaction:Bend5_chr4_8201__del_1__ndel_33
102	115	TTTGAACAAACAGT	Foxa2	0.143685	0.637707122450068	+	compaction:Bend5_chr4_8201__del_1__ndel_33
104	115	TGAACAAACAGT	Sox17	0.0177979	0.088487207322835	+	compaction:Bend5_chr4_8201__del_1__ndel_33
112	123	CAGTCCTTCACT	Jun_Atf3	0.0256255	0.0640030271280123	+	compaction:Bend5_chr4_8201__del_1__ndel_33
130	141	GGCCATTGTTCT	Sox17	0.405006	2.01359991285444	-	compaction:Bend5_chr4_8201__del_1__ndel_33
143	154	CCTTTATCCCAG	Gata4/6	0.0880432	0.126509199936091	-	compaction:Bend5_chr4_8201__del_1__ndel_33
152	163	CAGTTAGTCATC	Jun_Atf3	0.422126	1.05431471891043	+	compaction:Bend5_chr4_8201__del_1__ndel_33
153	166	AGTTAGTCATCAGC	Hnf1b	0.00494446	0.343849909152274	-	compaction:Bend5_chr4_8201__del_1__ndel_33
153	164	AGTTAGTCATCA	Jun_Atf3	0.0203152	0.0507398605572963	-	compaction:Bend5_chr4_8201__del_1__ndel_33
154	167	GTTAGTCATCAGCT	Hnf1b	0.00140213	0.0975075686970222	+	compaction:Bend5_chr4_8201__del_1__ndel_33
155	166	TTAGTCATCAGC	Jun_Atf3	0.0314418	0.0785299946675592	+	compaction:Bend5_chr4_8201__del_1__ndel_33
156	167	TAGTCATCAGCT	Gata4/6	0.0564508	0.0811141069810306	-	compaction:Bend5_chr4_8201__del_1__ndel_33
165	176	GCTGACAGCAAG	Jun_Atf3	0.0448396	0.111992746881396	-	compaction:Bend5_chr4_8201__del_1__ndel_33
186	197	TCCAGATAGGAA	Gata4/6	0.452635	0.650390850322029	+	compaction:Bend5_chr4_8201__del_1__ndel_33
199	212	TGGAAGCACACAGA	Foxa2	0.022202	0.0985375893978941	+	compaction:Bend5_chr4_8201__del_1__ndel_33
213	226	GGTTGATGATTTAC	Hnf1b	0.019164	1.33271169328788	-	compaction:Bend5_chr4_8201__del_1__ndel_33
214	227	GTTGATGATTTACC	Hnf1b	0.0219638	1.52741667131269	+	compaction:Bend5_chr4_8201__del_1__ndel_33
216	227	TGATGATTTACC	Gata4/6	0.0375169	0.053908002015855	+	compaction:Bend5_chr4_8201__del_1__ndel_33
217	228	GATGATTTACCC	Jun_Atf3	0.190469	0.475721159549877	-	compaction:Bend5_chr4_8201__del_1__ndel_33
218	231	ATGATTTACCCAGT	Foxa2	0.0298994	0.132700423405252	-	compaction:Bend5_chr4_8201__del_1__ndel_33
245	256	GGCCTATCTCCA	Gata4/6	0.175367	0.508458969983756	-	compaction:Bend5_chr4_8201__del_1__ndel_33
255	266	CAGTACGTCAGC	Jun_Atf3	0.242038	0.604521460264574	+	compaction:Bend5_chr4_8201__del_1__ndel_33
2	13	CCCCATTGTTTA	Sox17	0.394973	1.96371806437401	-	compaction:Bend5_chr4_8201__del_1__ndel_35
6	19	ATTGTTTAGTTTCA	Foxa2	0.0715285	0.317459956906912	-	compaction:Bend5_chr4_8201__del_1__ndel_35
15	26	TTTCATTGTATG	Sox17	0.132545	0.658984312452883	-	compaction:Bend5_chr4_8201__del_1__ndel_35
19	32	ATTGTATGCATTTG	Foxa2	0.0497949	0.221001234587388	-	compaction:Bend5_chr4_8201__del_1__ndel_35
42	55	AGCATTCAAACAGC	Foxa2	0.0249709	0.110826605310147	+	compaction:Bend5_chr4_8201__del_1__ndel_35
89	100	CAGAGATAACAT	Gata4/6	0.765005	1.09923504026556	+	compaction:Bend5_chr4_8201__del_1__ndel_35
94	105	ATAACATTTGAA	Sox17	0.0125251	0.0622720163861602	+	compaction:Bend5_chr4_8201__del_1__ndel_35
96	109	AACATTTGAACAAA	Foxa2	0.0161676	0.0717555324002069	-	compaction:Bend5_chr4_8201__del_1__ndel_35
100	113	TTTGAACAAACAGT	Foxa2	0.143685	0.637707122450068	+	compaction:Bend5_chr4_8201__del_1__ndel_35
102	113	TGAACAAACAGT	Sox17	0.0177979	0.088487207322835	+	compaction:Bend5_chr4_8201__del_1__ndel_35
110	121	CAGTCCTTCACT	Jun_Atf3	0.0256255	0.0640030271280123	+	compaction:Bend5_chr4_8201__del_1__ndel_35
128	139	GGCCATTGTTCT	Sox17	0.405006	2.01359991285444	-	compaction:Bend5_chr4_8201__del_1__ndel_35
141	152	CCTTTATCCCAG	Gata4/6	0.0880432	0.126509199936091	-	compaction:Bend5_chr4_8201__del_1__ndel_35
150	161	CAGTTAGTCATC	Jun_Atf3	0.422126	1.05431471891043	+	compaction:Bend5_chr4_8201__del_1__ndel_35
151	164	AGTTAGTCATCAGC	Hnf1b	0.00494446	0.343849909152274	-	compaction:Bend5_chr4_8201__del_1__ndel_35
151	162	AGTTAGTCATCA	Jun_Atf3	0.0203152	0.0507398605572963	-	compaction:Bend5_chr4_8201__del_1__ndel_35
152	165	GTTAGTCATCAGCT	Hnf1b	0.00140213	0.0975075686970222	+	compaction:Bend5_chr4_8201__del_1__ndel_35
153	164	TTAGTCATCAGC	Jun_Atf3	0.0314418	0.0785299946675592	+	compaction:Bend5_chr4_8201__del_1__ndel_35
154	165	TAGTCATCAGCT	Gata4/6	0.0564508	0.0811141069810306	-	compaction:Bend5_chr4_8201__del_1__ndel_35
163	174	GCTGACAGCAAG	Jun_Atf3	0.0448396	0.111992746881396	-	compaction:Bend5_chr4_8201__del_1__ndel_35
184	195	TCCAGATAGGAA	Gata4/6	0.452635	0.650390850322029	+	compaction:Bend5_chr4_8201__del_1__ndel_35
197	210	TGGAAGCACACAGA	Foxa2	0.022202	0.0985375893978941	+	compaction:Bend5_chr4_8201__del_1__ndel_35
211	224	GGTTGATGATTTAC	Hnf1b	0.019164	1.33271169328788	-	compaction:Bend5_chr4_8201__del_1__ndel_35
212	225	GTTGATGATTTACC	Hnf1b	0.0219638	1.52741667131269	+	compaction:Bend5_chr4_8201__del_1__ndel_35
214	225	TGATGATTTACC	Gata4/6	0.0375169	0.053908002015855	+	compaction:Bend5_chr4_8201__del_1__ndel_35
215	226	GATGATTTACCC	Jun_Atf3	0.190469	0.475721159549877	-	compaction:Bend5_chr4_8201__del_1__ndel_35
216	229	ATGATTTACCCAGT	Foxa2	0.0298994	0.132700423405252	-	compaction:Bend5_chr4_8201__del_1__ndel_35
243	254	GGCCTATCTCCA	Gata4/6	0.175367	0.508458969983756	-	compaction:Bend5_chr4_8201__del_1__ndel_35
253	264	CAGTACGTCAGC	Jun_Atf3	0.242038	0.604521460264574	+	compaction:Bend5_chr4_8201__del_1__ndel_35
4	17	ATTGTTTAGTTTCA	Foxa2	0.0715285	0.317459956906912	-	compaction:Bend5_chr4_8201__del_1__ndel_37
13	24	TTTCATTGTATG	Sox17	0.132545	0.658984312452883	-	compaction:Bend5_chr4_8201__del_1__ndel_37
17	30	ATTGTATGCATTTG	Foxa2	0.0497949	0.221001234587388	-	compaction:Bend5_chr4_8201__del_1__ndel_37
40	53	AGCATTCAAACAGC	Foxa2	0.0249709	0.110826605310147	+	compaction:Bend5_chr4_8201__del_1__ndel_37
87	98	CAGAGATAACAT	Gata4/6	0.765005	1.09923504026556	+	compaction:Bend5_chr4_8201__del_1__ndel_37
92	103	ATAACATTTGAA	Sox17	0.0125251	0.0622720163861602	+	compaction:Bend5_chr4_8201__del_1__ndel_37
94	107	AACATTTGAACAAA	Foxa2	0.0161676	0.0717555324002069	-	compaction:Bend5_chr4_8201__del_1__ndel_37
98	111	TTTGAACAAACAGT	Foxa2	0.143685	0.637707122450068	+	compaction:Bend5_chr4_8201__del_1__ndel_37
100	111	TGAACAAACAGT	Sox17	0.0177979	0.088487207322835	+	compaction:Bend5_chr4_8201__del_1__ndel_37
108	119	CAGTCCTTCACT	Jun_Atf3	0.0256255	0.0640030271280123	+	compaction:Bend5_chr4_8201__del_1__ndel_37
126	137	GGCCATTGTTCT	Sox17	0.405006	2.01359991285444	-	compaction:Bend5_chr4_8201__del_1__ndel_37
139	150	CCTTTATCCCAG	Gata4/6	0.0880432	0.126509199936091	-	compaction:Bend5_chr4_8201__del_1__ndel_37
148	159	CAGTTAGTCATC	Jun_Atf3	0.422126	1.05431471891043	+	compaction:Bend5_chr4_8201__del_1__ndel_37
149	162	AGTTAGTCATCAGC	Hnf1b	0.00494446	0.343849909152274	-	compaction:Bend5_chr4_8201__del_1__ndel_37
149	160	AGTTAGTCATCA	Jun_Atf3	0.0203152	0.0507398605572963	-	compaction:Bend5_chr4_8201__del_1__ndel_37
150	163	GTTAGTCATCAGCT	Hnf1b	0.00140213	0.0975075686970222	+	compaction:Bend5_chr4_8201__del_1__ndel_37
151	162	TTAGTCATCAGC	Jun_Atf3	0.0314418	0.0785299946675592	+	compaction:Bend5_chr4_8201__del_1__ndel_37
152	163	TAGTCATCAGCT	Gata4/6	0.0564508	0.0811141069810306	-	compaction:Bend5_chr4_8201__del_1__ndel_37
161	172	GCTGACAGCAAG	Jun_Atf3	0.0448396	0.111992746881396	-	compaction:Bend5_chr4_8201__del_1__ndel_37
182	193	TCCAGATAGGAA	Gata4/6	0.452635	0.650390850322029	+	compaction:Bend5_chr4_8201__del_1__ndel_37
195	208	TGGAAGCACACAGA	Foxa2	0.022202	0.0985375893978941	+	compaction:Bend5_chr4_8201__del_1__ndel_37
209	222	GGTTGATGATTTAC	Hnf1b	0.019164	1.33271169328788	-	compaction:Bend5_chr4_8201__del_1__ndel_37
210	223	GTTGATGATTTACC	Hnf1b	0.0219638	1.52741667131269	+	compaction:Bend5_chr4_8201__del_1__ndel_37
212	223	TGATGATTTACC	Gata4/6	0.0375169	0.053908002015855	+	compaction:Bend5_chr4_8201__del_1__ndel_37
213	224	GATGATTTACCC	Jun_Atf3	0.190469	0.475721159549877	-	compaction:Bend5_chr4_8201__del_1__ndel_37
214	227	ATGATTTACCCAGT	Foxa2	0.0298994	0.132700423405252	-	compaction:Bend5_chr4_8201__del_1__ndel_37
241	252	GGCCTATCTCCA	Gata4/6	0.175367	0.508458969983756	-	compaction:Bend5_chr4_8201__del_1__ndel_37
251	262	CAGTACGTCAGC	Jun_Atf3	0.242038	0.604521460264574	+	compaction:Bend5_chr4_8201__del_1__ndel_37
2	15	CTTGTTTAGTTTCA	Foxa2	0.0476196	0.21134675218863	-	compaction:Bend5_chr4_8201__del_1__ndel_39
11	22	TTTCATTGTATG	Sox17	0.132545	0.658984312452883	-	compaction:Bend5_chr4_8201__del_1__ndel_39
15	28	ATTGTATGCATTTG	Foxa2	0.0497949	0.221001234587388	-	compaction:Bend5_chr4_8201__del_1__ndel_39
38	51	AGCATTCAAACAGC	Foxa2	0.0249709	0.110826605310147	+	compaction:Bend5_chr4_8201__del_1__ndel_39
85	96	CAGAGATAACAT	Gata4/6	0.765005	1.09923504026556	+	compaction:Bend5_chr4_8201__del_1__ndel_39
90	101	ATAACATTTGAA	Sox17	0.0125251	0.0622720163861602	+	compaction:Bend5_chr4_8201__del_1__ndel_39
92	105	AACATTTGAACAAA	Foxa2	0.0161676	0.0717555324002069	-	compaction:Bend5_chr4_8201__del_1__ndel_39
96	109	TTTGAACAAACAGT	Foxa2	0.143685	0.637707122450068	+	compaction:Bend5_chr4_8201__del_1__ndel_39
98	109	TGAACAAACAGT	Sox17	0.0177979	0.088487207322835	+	compaction:Bend5_chr4_8201__del_1__ndel_39
106	117	CAGTCCTTCACT	Jun_Atf3	0.0256255	0.0640030271280123	+	compaction:Bend5_chr4_8201__del_1__ndel_39
124	135	GGCCATTGTTCT	Sox17	0.405006	2.01359991285444	-	compaction:Bend5_chr4_8201__del_1__ndel_39
137	148	CCTTTATCCCAG	Gata4/6	0.0880432	0.126509199936091	-	compaction:Bend5_chr4_8201__del_1__ndel_39
146	157	CAGTTAGTCATC	Jun_Atf3	0.422126	1.05431471891043	+	compaction:Bend5_chr4_8201__del_1__ndel_39
147	160	AGTTAGTCATCAGC	Hnf1b	0.00494446	0.343849909152274	-	compaction:Bend5_chr4_8201__del_1__ndel_39
147	158	AGTTAGTCATCA	Jun_Atf3	0.0203152	0.0507398605572963	-	compaction:Bend5_chr4_8201__del_1__ndel_39
148	161	GTTAGTCATCAGCT	Hnf1b	0.00140213	0.0975075686970222	+	compaction:Bend5_chr4_8201__del_1__ndel_39
149	160	TTAGTCATCAGC	Jun_Atf3	0.0314418	0.0785299946675592	+	compaction:Bend5_chr4_8201__del_1__ndel_39
150	161	TAGTCATCAGCT	Gata4/6	0.0564508	0.0811141069810306	-	compaction:Bend5_chr4_8201__del_1__ndel_39
159	170	GCTGACAGCAAG	Jun_Atf3	0.0448396	0.111992746881396	-	compaction:Bend5_chr4_8201__del_1__ndel_39
180	191	TCCAGATAGGAA	Gata4/6	0.452635	0.650390850322029	+	compaction:Bend5_chr4_8201__del_1__ndel_39
193	206	TGGAAGCACACAGA	Foxa2	0.022202	0.0985375893978941	+	compaction:Bend5_chr4_8201__del_1__ndel_39
207	220	GGTTGATGATTTAC	Hnf1b	0.019164	1.33271169328788	-	compaction:Bend5_chr4_8201__del_1__ndel_39
208	221	GTTGATGATTTACC	Hnf1b	0.0219638	1.52741667131269	+	compaction:Bend5_chr4_8201__del_1__ndel_39
210	221	TGATGATTTACC	Gata4/6	0.0375169	0.053908002015855	+	compaction:Bend5_chr4_8201__del_1__ndel_39
211	222	GATGATTTACCC	Jun_Atf3	0.190469	0.475721159549877	-	compaction:Bend5_chr4_8201__del_1__ndel_39
212	225	ATGATTTACCCAGT	Foxa2	0.0298994	0.132700423405252	-	compaction:Bend5_chr4_8201__del_1__ndel_39
239	250	GGCCTATCTCCA	Gata4/6	0.175367	0.508458969983756	-	compaction:Bend5_chr4_8201__del_1__ndel_39
249	260	CAGTACGTCAGC	Jun_Atf3	0.242038	0.604521460264574	+	compaction:Bend5_chr4_8201__del_1__ndel_39
1	14	CTTGTTTAGTTTCA	Foxa2	0.0476196	0.21134675218863	-	compaction:Bend5_chr4_8201__del_1__ndel_40
10	21	TTTCATTGTATG	Sox17	0.132545	0.658984312452883	-	compaction:Bend5_chr4_8201__del_1__ndel_40
14	27	ATTGTATGCATTTG	Foxa2	0.0497949	0.221001234587388	-	compaction:Bend5_chr4_8201__del_1__ndel_40
37	50	AGCATTCAAACAGC	Foxa2	0.0249709	0.110826605310147	+	compaction:Bend5_chr4_8201__del_1__ndel_40
84	95	CAGAGATAACAT	Gata4/6	0.765005	1.09923504026556	+	compaction:Bend5_chr4_8201__del_1__ndel_40
89	100	ATAACATTTGAA	Sox17	0.0125251	0.0622720163861602	+	compaction:Bend5_chr4_8201__del_1__ndel_40
91	104	AACATTTGAACAAA	Foxa2	0.0161676	0.0717555324002069	-	compaction:Bend5_chr4_8201__del_1__ndel_40
95	108	TTTGAACAAACAGT	Foxa2	0.143685	0.637707122450068	+	compaction:Bend5_chr4_8201__del_1__ndel_40
97	108	TGAACAAACAGT	Sox17	0.0177979	0.088487207322835	+	compaction:Bend5_chr4_8201__del_1__ndel_40
105	116	CAGTCCTTCACT	Jun_Atf3	0.0256255	0.0640030271280123	+	compaction:Bend5_chr4_8201__del_1__ndel_40
123	134	GGCCATTGTTCT	Sox17	0.405006	2.01359991285444	-	compaction:Bend5_chr4_8201__del_1__ndel_40
136	147	CCTTTATCCCAG	Gata4/6	0.0880432	0.126509199936091	-	compaction:Bend5_chr4_8201__del_1__ndel_40
145	156	CAGTTAGTCATC	Jun_Atf3	0.422126	1.05431471891043	+	compaction:Bend5_chr4_8201__del_1__ndel_40
146	159	AGTTAGTCATCAGC	Hnf1b	0.00494446	0.343849909152274	-	compaction:Bend5_chr4_8201__del_1__ndel_40
146	157	AGTTAGTCATCA	Jun_Atf3	0.0203152	0.0507398605572963	-	compaction:Bend5_chr4_8201__del_1__ndel_40
147	160	GTTAGTCATCAGCT	Hnf1b	0.00140213	0.0975075686970222	+	compaction:Bend5_chr4_8201__del_1__ndel_40
148	159	TTAGTCATCAGC	Jun_Atf3	0.0314418	0.0785299946675592	+	compaction:Bend5_chr4_8201__del_1__ndel_40
149	160	TAGTCATCAGCT	Gata4/6	0.0564508	0.0811141069810306	-	compaction:Bend5_chr4_8201__del_1__ndel_40
158	169	GCTGACAGCAAG	Jun_Atf3	0.0448396	0.111992746881396	-	compaction:Bend5_chr4_8201__del_1__ndel_40
179	190	TCCAGATAGGAA	Gata4/6	0.452635	0.650390850322029	+	compaction:Bend5_chr4_8201__del_1__ndel_40
192	205	TGGAAGCACACAGA	Foxa2	0.022202	0.0985375893978941	+	compaction:Bend5_chr4_8201__del_1__ndel_40
206	219	GGTTGATGATTTAC	Hnf1b	0.019164	1.33271169328788	-	compaction:Bend5_chr4_8201__del_1__ndel_40
207	220	GTTGATGATTTACC	Hnf1b	0.0219638	1.52741667131269	+	compaction:Bend5_chr4_8201__del_1__ndel_40
209	220	TGATGATTTACC	Gata4/6	0.0375169	0.053908002015855	+	compaction:Bend5_chr4_8201__del_1__ndel_40
210	221	GATGATTTACCC	Jun_Atf3	0.190469	0.475721159549877	-	compaction:Bend5_chr4_8201__del_1__ndel_40
211	224	ATGATTTACCCAGT	Foxa2	0.0298994	0.132700423405252	-	compaction:Bend5_chr4_8201__del_1__ndel_40
238	249	GGCCTATCTCCA	Gata4/6	0.175367	0.508458969983756	-	compaction:Bend5_chr4_8201__del_1__ndel_40
248	259	CAGTACGTCAGC	Jun_Atf3	0.242038	0.604521460264574	+	compaction:Bend5_chr4_8201__del_1__ndel_40
9	20	TTTCATTGTATG	Sox17	0.132545	0.658984312452883	-	compaction:Bend5_chr4_8201__del_1__ndel_41
13	26	ATTGTATGCATTTG	Foxa2	0.0497949	0.221001234587388	-	compaction:Bend5_chr4_8201__del_1__ndel_41
36	49	AGCATTCAAACAGC	Foxa2	0.0249709	0.110826605310147	+	compaction:Bend5_chr4_8201__del_1__ndel_41
83	94	CAGAGATAACAT	Gata4/6	0.765005	1.09923504026556	+	compaction:Bend5_chr4_8201__del_1__ndel_41
88	99	ATAACATTTGAA	Sox17	0.0125251	0.0622720163861602	+	compaction:Bend5_chr4_8201__del_1__ndel_41
90	103	AACATTTGAACAAA	Foxa2	0.0161676	0.0717555324002069	-	compaction:Bend5_chr4_8201__del_1__ndel_41
94	107	TTTGAACAAACAGT	Foxa2	0.143685	0.637707122450068	+	compaction:Bend5_chr4_8201__del_1__ndel_41
96	107	TGAACAAACAGT	Sox17	0.0177979	0.088487207322835	+	compaction:Bend5_chr4_8201__del_1__ndel_41
104	115	CAGTCCTTCACT	Jun_Atf3	0.0256255	0.0640030271280123	+	compaction:Bend5_chr4_8201__del_1__ndel_41
122	133	GGCCATTGTTCT	Sox17	0.405006	2.01359991285444	-	compaction:Bend5_chr4_8201__del_1__ndel_41
135	146	CCTTTATCCCAG	Gata4/6	0.0880432	0.126509199936091	-	compaction:Bend5_chr4_8201__del_1__ndel_41
144	155	CAGTTAGTCATC	Jun_Atf3	0.422126	1.05431471891043	+	compaction:Bend5_chr4_8201__del_1__ndel_41
145	158	AGTTAGTCATCAGC	Hnf1b	0.00494446	0.343849909152274	-	compaction:Bend5_chr4_8201__del_1__ndel_41
145	156	AGTTAGTCATCA	Jun_Atf3	0.0203152	0.0507398605572963	-	compaction:Bend5_chr4_8201__del_1__ndel_41
146	159	GTTAGTCATCAGCT	Hnf1b	0.00140213	0.0975075686970222	+	compaction:Bend5_chr4_8201__del_1__ndel_41
147	158	TTAGTCATCAGC	Jun_Atf3	0.0314418	0.0785299946675592	+	compaction:Bend5_chr4_8201__del_1__ndel_41
148	159	TAGTCATCAGCT	Gata4/6	0.0564508	0.0811141069810306	-	compaction:Bend5_chr4_8201__del_1__ndel_41
157	168	GCTGACAGCAAG	Jun_Atf3	0.0448396	0.111992746881396	-	compaction:Bend5_chr4_8201__del_1__ndel_41
178	189	TCCAGATAGGAA	Gata4/6	0.452635	0.650390850322029	+	compaction:Bend5_chr4_8201__del_1__ndel_41
191	204	TGGAAGCACACAGA	Foxa2	0.022202	0.0985375893978941	+	compaction:Bend5_chr4_8201__del_1__ndel_41
205	218	GGTTGATGATTTAC	Hnf1b	0.019164	1.33271169328788	-	compaction:Bend5_chr4_8201__del_1__ndel_41
206	219	GTTGATGATTTACC	Hnf1b	0.0219638	1.52741667131269	+	compaction:Bend5_chr4_8201__del_1__ndel_41
208	219	TGATGATTTACC	Gata4/6	0.0375169	0.053908002015855	+	compaction:Bend5_chr4_8201__del_1__ndel_41
209	220	GATGATTTACCC	Jun_Atf3	0.190469	0.475721159549877	-	compaction:Bend5_chr4_8201__del_1__ndel_41
210	223	ATGATTTACCCAGT	Foxa2	0.0298994	0.132700423405252	-	compaction:Bend5_chr4_8201__del_1__ndel_41
237	248	GGCCTATCTCCA	Gata4/6	0.175367	0.508458969983756	-	compaction:Bend5_chr4_8201__del_1__ndel_41
247	258	CAGTACGTCAGC	Jun_Atf3	0.242038	0.604521460264574	+	compaction:Bend5_chr4_8201__del_1__ndel_41
8	19	TTTCATTGTATG	Sox17	0.132545	0.658984312452883	-	compaction:Bend5_chr4_8201__del_1__ndel_42
12	25	ATTGTATGCATTTG	Foxa2	0.0497949	0.221001234587388	-	compaction:Bend5_chr4_8201__del_1__ndel_42
35	48	AGCATTCAAACAGC	Foxa2	0.0249709	0.110826605310147	+	compaction:Bend5_chr4_8201__del_1__ndel_42
82	93	CAGAGATAACAT	Gata4/6	0.765005	1.09923504026556	+	compaction:Bend5_chr4_8201__del_1__ndel_42
87	98	ATAACATTTGAA	Sox17	0.0125251	0.0622720163861602	+	compaction:Bend5_chr4_8201__del_1__ndel_42
89	102	AACATTTGAACAAA	Foxa2	0.0161676	0.0717555324002069	-	compaction:Bend5_chr4_8201__del_1__ndel_42
93	106	TTTGAACAAACAGT	Foxa2	0.143685	0.637707122450068	+	compaction:Bend5_chr4_8201__del_1__ndel_42
95	106	TGAACAAACAGT	Sox17	0.0177979	0.088487207322835	+	compaction:Bend5_chr4_8201__del_1__ndel_42
103	114	CAGTCCTTCACT	Jun_Atf3	0.0256255	0.0640030271280123	+	compaction:Bend5_chr4_8201__del_1__ndel_42
121	132	GGCCATTGTTCT	Sox17	0.405006	2.01359991285444	-	compaction:Bend5_chr4_8201__del_1__ndel_42
134	145	CCTTTATCCCAG	Gata4/6	0.0880432	0.126509199936091	-	compaction:Bend5_chr4_8201__del_1__ndel_42
143	154	CAGTTAGTCATC	Jun_Atf3	0.422126	1.05431471891043	+	compaction:Bend5_chr4_8201__del_1__ndel_42
144	157	AGTTAGTCATCAGC	Hnf1b	0.00494446	0.343849909152274	-	compaction:Bend5_chr4_8201__del_1__ndel_42
144	155	AGTTAGTCATCA	Jun_Atf3	0.0203152	0.0507398605572963	-	compaction:Bend5_chr4_8201__del_1__ndel_42
145	158	GTTAGTCATCAGCT	Hnf1b	0.00140213	0.0975075686970222	+	compaction:Bend5_chr4_8201__del_1__ndel_42
146	157	TTAGTCATCAGC	Jun_Atf3	0.0314418	0.0785299946675592	+	compaction:Bend5_chr4_8201__del_1__ndel_42
147	158	TAGTCATCAGCT	Gata4/6	0.0564508	0.0811141069810306	-	compaction:Bend5_chr4_8201__del_1__ndel_42
156	167	GCTGACAGCAAG	Jun_Atf3	0.0448396	0.111992746881396	-	compaction:Bend5_chr4_8201__del_1__ndel_42
177	188	TCCAGATAGGAA	Gata4/6	0.452635	0.650390850322029	+	compaction:Bend5_chr4_8201__del_1__ndel_42
190	203	TGGAAGCACACAGA	Foxa2	0.022202	0.0985375893978941	+	compaction:Bend5_chr4_8201__del_1__ndel_42
204	217	GGTTGATGATTTAC	Hnf1b	0.019164	1.33271169328788	-	compaction:Bend5_chr4_8201__del_1__ndel_42
205	218	GTTGATGATTTACC	Hnf1b	0.0219638	1.52741667131269	+	compaction:Bend5_chr4_8201__del_1__ndel_42
207	218	TGATGATTTACC	Gata4/6	0.0375169	0.053908002015855	+	compaction:Bend5_chr4_8201__del_1__ndel_42
208	219	GATGATTTACCC	Jun_Atf3	0.190469	0.475721159549877	-	compaction:Bend5_chr4_8201__del_1__ndel_42
209	222	ATGATTTACCCAGT	Foxa2	0.0298994	0.132700423405252	-	compaction:Bend5_chr4_8201__del_1__ndel_42
236	247	GGCCTATCTCCA	Gata4/6	0.175367	0.508458969983756	-	compaction:Bend5_chr4_8201__del_1__ndel_42
246	257	CAGTACGTCAGC	Jun_Atf3	0.242038	0.604521460264574	+	compaction:Bend5_chr4_8201__del_1__ndel_42
7	18	TTTCATTGTATG	Sox17	0.132545	0.658984312452883	-	compaction:Bend5_chr4_8201__del_1__ndel_43
11	24	ATTGTATGCATTTG	Foxa2	0.0497949	0.221001234587388	-	compaction:Bend5_chr4_8201__del_1__ndel_43
34	47	AGCATTCAAACAGC	Foxa2	0.0249709	0.110826605310147	+	compaction:Bend5_chr4_8201__del_1__ndel_43
81	92	CAGAGATAACAT	Gata4/6	0.765005	1.09923504026556	+	compaction:Bend5_chr4_8201__del_1__ndel_43
86	97	ATAACATTTGAA	Sox17	0.0125251	0.0622720163861602	+	compaction:Bend5_chr4_8201__del_1__ndel_43
88	101	AACATTTGAACAAA	Foxa2	0.0161676	0.0717555324002069	-	compaction:Bend5_chr4_8201__del_1__ndel_43
92	105	TTTGAACAAACAGT	Foxa2	0.143685	0.637707122450068	+	compaction:Bend5_chr4_8201__del_1__ndel_43
94	105	TGAACAAACAGT	Sox17	0.0177979	0.088487207322835	+	compaction:Bend5_chr4_8201__del_1__ndel_43
102	113	CAGTCCTTCACT	Jun_Atf3	0.0256255	0.0640030271280123	+	compaction:Bend5_chr4_8201__del_1__ndel_43
120	131	GGCCATTGTTCT	Sox17	0.405006	2.01359991285444	-	compaction:Bend5_chr4_8201__del_1__ndel_43
133	144	CCTTTATCCCAG	Gata4/6	0.0880432	0.126509199936091	-	compaction:Bend5_chr4_8201__del_1__ndel_43
142	153	CAGTTAGTCATC	Jun_Atf3	0.422126	1.05431471891043	+	compaction:Bend5_chr4_8201__del_1__ndel_43
143	156	AGTTAGTCATCAGC	Hnf1b	0.00494446	0.343849909152274	-	compaction:Bend5_chr4_8201__del_1__ndel_43
143	154	AGTTAGTCATCA	Jun_Atf3	0.0203152	0.0507398605572963	-	compaction:Bend5_chr4_8201__del_1__ndel_43
144	157	GTTAGTCATCAGCT	Hnf1b	0.00140213	0.0975075686970222	+	compaction:Bend5_chr4_8201__del_1__ndel_43
145	156	TTAGTCATCAGC	Jun_Atf3	0.0314418	0.0785299946675592	+	compaction:Bend5_chr4_8201__del_1__ndel_43
146	157	TAGTCATCAGCT	Gata4/6	0.0564508	0.0811141069810306	-	compaction:Bend5_chr4_8201__del_1__ndel_43
155	166	GCTGACAGCAAG	Jun_Atf3	0.0448396	0.111992746881396	-	compaction:Bend5_chr4_8201__del_1__ndel_43
176	187	TCCAGATAGGAA	Gata4/6	0.452635	0.650390850322029	+	compaction:Bend5_chr4_8201__del_1__ndel_43
189	202	TGGAAGCACACAGA	Foxa2	0.022202	0.0985375893978941	+	compaction:Bend5_chr4_8201__del_1__ndel_43
203	216	GGTTGATGATTTAC	Hnf1b	0.019164	1.33271169328788	-	compaction:Bend5_chr4_8201__del_1__ndel_43
204	217	GTTGATGATTTACC	Hnf1b	0.0219638	1.52741667131269	+	compaction:Bend5_chr4_8201__del_1__ndel_43
206	217	TGATGATTTACC	Gata4/6	0.0375169	0.053908002015855	+	compaction:Bend5_chr4_8201__del_1__ndel_43
207	218	GATGATTTACCC	Jun_Atf3	0.190469	0.475721159549877	-	compaction:Bend5_chr4_8201__del_1__ndel_43
208	221	ATGATTTACCCAGT	Foxa2	0.0298994	0.132700423405252	-	compaction:Bend5_chr4_8201__del_1__ndel_43
235	246	GGCCTATCTCCA	Gata4/6	0.175367	0.508458969983756	-	compaction:Bend5_chr4_8201__del_1__ndel_43
245	256	CAGTACGTCAGC	Jun_Atf3	0.242038	0.604521460264574	+	compaction:Bend5_chr4_8201__del_1__ndel_43
4	15	TTTCATTGTATG	Sox17	0.132545	0.658984312452883	-	compaction:Bend5_chr4_8201__del_1__ndel_46
8	21	ATTGTATGCATTTG	Foxa2	0.0497949	0.221001234587388	-	compaction:Bend5_chr4_8201__del_1__ndel_46
31	44	AGCATTCAAACAGC	Foxa2	0.0249709	0.110826605310147	+	compaction:Bend5_chr4_8201__del_1__ndel_46
78	89	CAGAGATAACAT	Gata4/6	0.765005	1.09923504026556	+	compaction:Bend5_chr4_8201__del_1__ndel_46
83	94	ATAACATTTGAA	Sox17	0.0125251	0.0622720163861602	+	compaction:Bend5_chr4_8201__del_1__ndel_46
85	98	AACATTTGAACAAA	Foxa2	0.0161676	0.0717555324002069	-	compaction:Bend5_chr4_8201__del_1__ndel_46
89	102	TTTGAACAAACAGT	Foxa2	0.143685	0.637707122450068	+	compaction:Bend5_chr4_8201__del_1__ndel_46
91	102	TGAACAAACAGT	Sox17	0.0177979	0.088487207322835	+	compaction:Bend5_chr4_8201__del_1__ndel_46
99	110	CAGTCCTTCACT	Jun_Atf3	0.0256255	0.0640030271280123	+	compaction:Bend5_chr4_8201__del_1__ndel_46
117	128	GGCCATTGTTCT	Sox17	0.405006	2.01359991285444	-	compaction:Bend5_chr4_8201__del_1__ndel_46
130	141	CCTTTATCCCAG	Gata4/6	0.0880432	0.126509199936091	-	compaction:Bend5_chr4_8201__del_1__ndel_46
139	150	CAGTTAGTCATC	Jun_Atf3	0.422126	1.05431471891043	+	compaction:Bend5_chr4_8201__del_1__ndel_46
140	153	AGTTAGTCATCAGC	Hnf1b	0.00494446	0.343849909152274	-	compaction:Bend5_chr4_8201__del_1__ndel_46
140	151	AGTTAGTCATCA	Jun_Atf3	0.0203152	0.0507398605572963	-	compaction:Bend5_chr4_8201__del_1__ndel_46
141	154	GTTAGTCATCAGCT	Hnf1b	0.00140213	0.0975075686970222	+	compaction:Bend5_chr4_8201__del_1__ndel_46
142	153	TTAGTCATCAGC	Jun_Atf3	0.0314418	0.0785299946675592	+	compaction:Bend5_chr4_8201__del_1__ndel_46
143	154	TAGTCATCAGCT	Gata4/6	0.0564508	0.0811141069810306	-	compaction:Bend5_chr4_8201__del_1__ndel_46
152	163	GCTGACAGCAAG	Jun_Atf3	0.0448396	0.111992746881396	-	compaction:Bend5_chr4_8201__del_1__ndel_46
173	184	TCCAGATAGGAA	Gata4/6	0.452635	0.650390850322029	+	compaction:Bend5_chr4_8201__del_1__ndel_46
186	199	TGGAAGCACACAGA	Foxa2	0.022202	0.0985375893978941	+	compaction:Bend5_chr4_8201__del_1__ndel_46
200	213	GGTTGATGATTTAC	Hnf1b	0.019164	1.33271169328788	-	compaction:Bend5_chr4_8201__del_1__ndel_46
201	214	GTTGATGATTTACC	Hnf1b	0.0219638	1.52741667131269	+	compaction:Bend5_chr4_8201__del_1__ndel_46
203	214	TGATGATTTACC	Gata4/6	0.0375169	0.053908002015855	+	compaction:Bend5_chr4_8201__del_1__ndel_46
204	215	GATGATTTACCC	Jun_Atf3	0.190469	0.475721159549877	-	compaction:Bend5_chr4_8201__del_1__ndel_46
205	218	ATGATTTACCCAGT	Foxa2	0.0298994	0.132700423405252	-	compaction:Bend5_chr4_8201__del_1__ndel_46
232	243	GGCCTATCTCCA	Gata4/6	0.175367	0.508458969983756	-	compaction:Bend5_chr4_8201__del_1__ndel_46
242	253	CAGTACGTCAGC	Jun_Atf3	0.242038	0.604521460264574	+	compaction:Bend5_chr4_8201__del_1__ndel_46
3	14	TTTCATTGTATG	Sox17	0.132545	0.658984312452883	-	compaction:Bend5_chr4_8201__del_1__ndel_47
7	20	ATTGTATGCATTTG	Foxa2	0.0497949	0.221001234587388	-	compaction:Bend5_chr4_8201__del_1__ndel_47
30	43	AGCATTCAAACAGC	Foxa2	0.0249709	0.110826605310147	+	compaction:Bend5_chr4_8201__del_1__ndel_47
77	88	CAGAGATAACAT	Gata4/6	0.765005	1.09923504026556	+	compaction:Bend5_chr4_8201__del_1__ndel_47
82	93	ATAACATTTGAA	Sox17	0.0125251	0.0622720163861602	+	compaction:Bend5_chr4_8201__del_1__ndel_47
84	97	AACATTTGAACAAA	Foxa2	0.0161676	0.0717555324002069	-	compaction:Bend5_chr4_8201__del_1__ndel_47
88	101	TTTGAACAAACAGT	Foxa2	0.143685	0.637707122450068	+	compaction:Bend5_chr4_8201__del_1__ndel_47
90	101	TGAACAAACAGT	Sox17	0.0177979	0.088487207322835	+	compaction:Bend5_chr4_8201__del_1__ndel_47
98	109	CAGTCCTTCACT	Jun_Atf3	0.0256255	0.0640030271280123	+	compaction:Bend5_chr4_8201__del_1__ndel_47
116	127	GGCCATTGTTCT	Sox17	0.405006	2.01359991285444	-	compaction:Bend5_chr4_8201__del_1__ndel_47
129	140	CCTTTATCCCAG	Gata4/6	0.0880432	0.126509199936091	-	compaction:Bend5_chr4_8201__del_1__ndel_47
138	149	CAGTTAGTCATC	Jun_Atf3	0.422126	1.05431471891043	+	compaction:Bend5_chr4_8201__del_1__ndel_47
139	152	AGTTAGTCATCAGC	Hnf1b	0.00494446	0.343849909152274	-	compaction:Bend5_chr4_8201__del_1__ndel_47
139	150	AGTTAGTCATCA	Jun_Atf3	0.0203152	0.0507398605572963	-	compaction:Bend5_chr4_8201__del_1__ndel_47
140	153	GTTAGTCATCAGCT	Hnf1b	0.00140213	0.0975075686970222	+	compaction:Bend5_chr4_8201__del_1__ndel_47
141	152	TTAGTCATCAGC	Jun_Atf3	0.0314418	0.0785299946675592	+	compaction:Bend5_chr4_8201__del_1__ndel_47
142	153	TAGTCATCAGCT	Gata4/6	0.0564508	0.0811141069810306	-	compaction:Bend5_chr4_8201__del_1__ndel_47
151	162	GCTGACAGCAAG	Jun_Atf3	0.0448396	0.111992746881396	-	compaction:Bend5_chr4_8201__del_1__ndel_47
172	183	TCCAGATAGGAA	Gata4/6	0.452635	0.650390850322029	+	compaction:Bend5_chr4_8201__del_1__ndel_47
185	198	TGGAAGCACACAGA	Foxa2	0.022202	0.0985375893978941	+	compaction:Bend5_chr4_8201__del_1__ndel_47
199	212	GGTTGATGATTTAC	Hnf1b	0.019164	1.33271169328788	-	compaction:Bend5_chr4_8201__del_1__ndel_47
200	213	GTTGATGATTTACC	Hnf1b	0.0219638	1.52741667131269	+	compaction:Bend5_chr4_8201__del_1__ndel_47
202	213	TGATGATTTACC	Gata4/6	0.0375169	0.053908002015855	+	compaction:Bend5_chr4_8201__del_1__ndel_47
203	214	GATGATTTACCC	Jun_Atf3	0.190469	0.475721159549877	-	compaction:Bend5_chr4_8201__del_1__ndel_47
204	217	ATGATTTACCCAGT	Foxa2	0.0298994	0.132700423405252	-	compaction:Bend5_chr4_8201__del_1__ndel_47
231	242	GGCCTATCTCCA	Gata4/6	0.175367	0.508458969983756	-	compaction:Bend5_chr4_8201__del_1__ndel_47
241	252	CAGTACGTCAGC	Jun_Atf3	0.242038	0.604521460264574	+	compaction:Bend5_chr4_8201__del_1__ndel_47
2	13	TTTCATTGTATG	Sox17	0.132545	0.658984312452883	-	compaction:Bend5_chr4_8201__del_1__ndel_48
6	19	ATTGTATGCATTTG	Foxa2	0.0497949	0.221001234587388	-	compaction:Bend5_chr4_8201__del_1__ndel_48
29	42	AGCATTCAAACAGC	Foxa2	0.0249709	0.110826605310147	+	compaction:Bend5_chr4_8201__del_1__ndel_48
76	87	CAGAGATAACAT	Gata4/6	0.765005	1.09923504026556	+	compaction:Bend5_chr4_8201__del_1__ndel_48
81	92	ATAACATTTGAA	Sox17	0.0125251	0.0622720163861602	+	compaction:Bend5_chr4_8201__del_1__ndel_48
83	96	AACATTTGAACAAA	Foxa2	0.0161676	0.0717555324002069	-	compaction:Bend5_chr4_8201__del_1__ndel_48
87	100	TTTGAACAAACAGT	Foxa2	0.143685	0.637707122450068	+	compaction:Bend5_chr4_8201__del_1__ndel_48
89	100	TGAACAAACAGT	Sox17	0.0177979	0.088487207322835	+	compaction:Bend5_chr4_8201__del_1__ndel_48
97	108	CAGTCCTTCACT	Jun_Atf3	0.0256255	0.0640030271280123	+	compaction:Bend5_chr4_8201__del_1__ndel_48
115	126	GGCCATTGTTCT	Sox17	0.405006	2.01359991285444	-	compaction:Bend5_chr4_8201__del_1__ndel_48
128	139	CCTTTATCCCAG	Gata4/6	0.0880432	0.126509199936091	-	compaction:Bend5_chr4_8201__del_1__ndel_48
137	148	CAGTTAGTCATC	Jun_Atf3	0.422126	1.05431471891043	+	compaction:Bend5_chr4_8201__del_1__ndel_48
138	151	AGTTAGTCATCAGC	Hnf1b	0.00494446	0.343849909152274	-	compaction:Bend5_chr4_8201__del_1__ndel_48
138	149	AGTTAGTCATCA	Jun_Atf3	0.0203152	0.0507398605572963	-	compaction:Bend5_chr4_8201__del_1__ndel_48
139	152	GTTAGTCATCAGCT	Hnf1b	0.00140213	0.0975075686970222	+	compaction:Bend5_chr4_8201__del_1__ndel_48
140	151	TTAGTCATCAGC	Jun_Atf3	0.0314418	0.0785299946675592	+	compaction:Bend5_chr4_8201__del_1__ndel_48
141	152	TAGTCATCAGCT	Gata4/6	0.0564508	0.0811141069810306	-	compaction:Bend5_chr4_8201__del_1__ndel_48
150	161	GCTGACAGCAAG	Jun_Atf3	0.0448396	0.111992746881396	-	compaction:Bend5_chr4_8201__del_1__ndel_48
171	182	TCCAGATAGGAA	Gata4/6	0.452635	0.650390850322029	+	compaction:Bend5_chr4_8201__del_1__ndel_48
184	197	TGGAAGCACACAGA	Foxa2	0.022202	0.0985375893978941	+	compaction:Bend5_chr4_8201__del_1__ndel_48
198	211	GGTTGATGATTTAC	Hnf1b	0.019164	1.33271169328788	-	compaction:Bend5_chr4_8201__del_1__ndel_48
199	212	GTTGATGATTTACC	Hnf1b	0.0219638	1.52741667131269	+	compaction:Bend5_chr4_8201__del_1__ndel_48
201	212	TGATGATTTACC	Gata4/6	0.0375169	0.053908002015855	+	compaction:Bend5_chr4_8201__del_1__ndel_48
202	213	GATGATTTACCC	Jun_Atf3	0.190469	0.475721159549877	-	compaction:Bend5_chr4_8201__del_1__ndel_48
203	216	ATGATTTACCCAGT	Foxa2	0.0298994	0.132700423405252	-	compaction:Bend5_chr4_8201__del_1__ndel_48
230	241	GGCCTATCTCCA	Gata4/6	0.175367	0.508458969983756	-	compaction:Bend5_chr4_8201__del_1__ndel_48
240	251	CAGTACGTCAGC	Jun_Atf3	0.242038	0.604521460264574	+	compaction:Bend5_chr4_8201__del_1__ndel_48
1	12	TTTCATTGTATG	Sox17	0.132545	0.658984312452883	-	compaction:Bend5_chr4_8201__del_1__ndel_58
5	18	ATTGTATGCATTTG	Foxa2	0.0497949	0.221001234587388	-	compaction:Bend5_chr4_8201__del_1__ndel_58
26	39	TGCATTCAAACAGC	Foxa2	0.0224038	0.0994332242749545	+	compaction:Bend5_chr4_8201__del_1__ndel_58
71	82	CAGAGATAACTT	Gata4/6	0.30086	0.872313295599018	+	compaction:Bend5_chr4_8201__del_1__ndel_58
80	93	CTTGAACAAACAGT	Foxa2	0.172512	0.765647987668206	+	compaction:Bend5_chr4_8201__del_1__ndel_58
82	93	TGAACAAACAGT	Sox17	0.0177979	0.088487207322835	+	compaction:Bend5_chr4_8201__del_1__ndel_58
107	118	GGCCATTGTTCT	Sox17	0.405006	2.01359991285444	-	compaction:Bend5_chr4_8201__del_1__ndel_58
119	130	ACCTTATCCCAG	Gata4/6	0.165571	0.237908830467526	-	compaction:Bend5_chr4_8201__del_1__ndel_58
130	141	GTTAGTATCAGC	Jun_Atf3	0.021069	0.0526225743326019	+	compaction:Bend5_chr4_8201__del_1__ndel_58
131	142	TTAGTATCAGCT	Gata4/6	0.134184	0.192808876599492	-	compaction:Bend5_chr4_8201__del_1__ndel_58
140	151	GCTGACAGCAAG	Jun_Atf3	0.0448396	0.111992746881396	-	compaction:Bend5_chr4_8201__del_1__ndel_58
161	172	TCCAGATAGGAA	Gata4/6	0.452635	0.650390850322029	+	compaction:Bend5_chr4_8201__del_1__ndel_58
174	187	TGGAAGCACACAGA	Foxa2	0.022202	0.0985375893978941	+	compaction:Bend5_chr4_8201__del_1__ndel_58
188	201	GGTTGATGATTTAC	Hnf1b	0.019164	1.33271169328788	-	compaction:Bend5_chr4_8201__del_1__ndel_58
189	202	GTTGATGATTTACC	Hnf1b	0.0219638	1.52741667131269	+	compaction:Bend5_chr4_8201__del_1__ndel_58
191	202	TGATGATTTACC	Gata4/6	0.0375169	0.053908002015855	+	compaction:Bend5_chr4_8201__del_1__ndel_58
192	203	GATGATTTACCC	Jun_Atf3	0.190469	0.475721159549877	-	compaction:Bend5_chr4_8201__del_1__ndel_58
193	206	ATGATTTACCCAGT	Foxa2	0.0298994	0.132700423405252	-	compaction:Bend5_chr4_8201__del_1__ndel_58
220	231	GGCCTATCTCCA	Gata4/6	0.175367	0.508458969983756	-	compaction:Bend5_chr4_8201__del_1__ndel_58
230	241	CAGTACGTCAGC	Jun_Atf3	0.242038	0.604521460264574	+	compaction:Bend5_chr4_8201__del_1__ndel_58
4	17	ATTGTATGCATTTG	Foxa2	0.0497949	0.221001234587388	-	compaction:Bend5_chr4_8201__del_1__ndel_59
25	38	TGCATTCAAACAGC	Foxa2	0.0224038	0.0994332242749545	+	compaction:Bend5_chr4_8201__del_1__ndel_59
70	81	CAGAGATAACTT	Gata4/6	0.30086	0.872313295599018	+	compaction:Bend5_chr4_8201__del_1__ndel_59
79	92	CTTGAACAAACAGT	Foxa2	0.172512	0.765647987668206	+	compaction:Bend5_chr4_8201__del_1__ndel_59
81	92	TGAACAAACAGT	Sox17	0.0177979	0.088487207322835	+	compaction:Bend5_chr4_8201__del_1__ndel_59
106	117	GGCCATTGTTCT	Sox17	0.405006	2.01359991285444	-	compaction:Bend5_chr4_8201__del_1__ndel_59
118	129	ACCTTATCCCAG	Gata4/6	0.165571	0.237908830467526	-	compaction:Bend5_chr4_8201__del_1__ndel_59
129	140	GTTAGTATCAGC	Jun_Atf3	0.021069	0.0526225743326019	+	compaction:Bend5_chr4_8201__del_1__ndel_59
130	141	TTAGTATCAGCT	Gata4/6	0.134184	0.192808876599492	-	compaction:Bend5_chr4_8201__del_1__ndel_59
139	150	GCTGACAGCAAG	Jun_Atf3	0.0448396	0.111992746881396	-	compaction:Bend5_chr4_8201__del_1__ndel_59
160	171	TCCAGATAGGAA	Gata4/6	0.452635	0.650390850322029	+	compaction:Bend5_chr4_8201__del_1__ndel_59
173	186	TGGAAGCACACAGA	Foxa2	0.022202	0.0985375893978941	+	compaction:Bend5_chr4_8201__del_1__ndel_59
187	200	GGTTGATGATTTAC	Hnf1b	0.019164	1.33271169328788	-	compaction:Bend5_chr4_8201__del_1__ndel_59
188	201	GTTGATGATTTACC	Hnf1b	0.0219638	1.52741667131269	+	compaction:Bend5_chr4_8201__del_1__ndel_59
190	201	TGATGATTTACC	Gata4/6	0.0375169	0.053908002015855	+	compaction:Bend5_chr4_8201__del_1__ndel_59
191	202	GATGATTTACCC	Jun_Atf3	0.190469	0.475721159549877	-	compaction:Bend5_chr4_8201__del_1__ndel_59
192	205	ATGATTTACCCAGT	Foxa2	0.0298994	0.132700423405252	-	compaction:Bend5_chr4_8201__del_1__ndel_59
219	230	GGCCTATCTCCA	Gata4/6	0.175367	0.508458969983756	-	compaction:Bend5_chr4_8201__del_1__ndel_59
229	240	CAGTACGTCAGC	Jun_Atf3	0.242038	0.604521460264574	+	compaction:Bend5_chr4_8201__del_1__ndel_59
3	16	ATTGTATGCATTTG	Foxa2	0.0497949	0.221001234587388	-	compaction:Bend5_chr4_8201__del_1__ndel_60
24	37	TGCATTCAAACAGC	Foxa2	0.0224038	0.0994332242749545	+	compaction:Bend5_chr4_8201__del_1__ndel_60
69	80	CAGAGATAACTT	Gata4/6	0.30086	0.872313295599018	+	compaction:Bend5_chr4_8201__del_1__ndel_60
78	91	CTTGAACAAACAGT	Foxa2	0.172512	0.765647987668206	+	compaction:Bend5_chr4_8201__del_1__ndel_60
80	91	TGAACAAACAGT	Sox17	0.0177979	0.088487207322835	+	compaction:Bend5_chr4_8201__del_1__ndel_60
105	116	GGCCATTGTTCT	Sox17	0.405006	2.01359991285444	-	compaction:Bend5_chr4_8201__del_1__ndel_60
117	128	ACCTTATCCCAG	Gata4/6	0.165571	0.237908830467526	-	compaction:Bend5_chr4_8201__del_1__ndel_60
128	139	GTTAGTATCAGC	Jun_Atf3	0.021069	0.0526225743326019	+	compaction:Bend5_chr4_8201__del_1__ndel_60
129	140	TTAGTATCAGCT	Gata4/6	0.134184	0.192808876599492	-	compaction:Bend5_chr4_8201__del_1__ndel_60
138	149	GCTGACAGCAAG	Jun_Atf3	0.0448396	0.111992746881396	-	compaction:Bend5_chr4_8201__del_1__ndel_60
159	170	TCCAGATAGGAA	Gata4/6	0.452635	0.650390850322029	+	compaction:Bend5_chr4_8201__del_1__ndel_60
172	185	TGGAAGCACACAGA	Foxa2	0.022202	0.0985375893978941	+	compaction:Bend5_chr4_8201__del_1__ndel_60
186	199	GGTTGATGATTTAC	Hnf1b	0.019164	1.33271169328788	-	compaction:Bend5_chr4_8201__del_1__ndel_60
187	200	GTTGATGATTTACC	Hnf1b	0.0219638	1.52741667131269	+	compaction:Bend5_chr4_8201__del_1__ndel_60
189	200	TGATGATTTACC	Gata4/6	0.0375169	0.053908002015855	+	compaction:Bend5_chr4_8201__del_1__ndel_60
190	201	GATGATTTACCC	Jun_Atf3	0.190469	0.475721159549877	-	compaction:Bend5_chr4_8201__del_1__ndel_60
191	204	ATGATTTACCCAGT	Foxa2	0.0298994	0.132700423405252	-	compaction:Bend5_chr4_8201__del_1__ndel_60
218	229	GGCCTATCTCCA	Gata4/6	0.175367	0.508458969983756	-	compaction:Bend5_chr4_8201__del_1__ndel_60
228	239	CAGTACGTCAGC	Jun_Atf3	0.242038	0.604521460264574	+	compaction:Bend5_chr4_8201__del_1__ndel_60
2	15	ATTGTATGCATTTG	Foxa2	0.0497949	0.221001234587388	-	compaction:Bend5_chr4_8201__del_1__ndel_61
23	36	TGCATTCAAACAGC	Foxa2	0.0224038	0.0994332242749545	+	compaction:Bend5_chr4_8201__del_1__ndel_61
68	79	CAGAGATAACTT	Gata4/6	0.30086	0.872313295599018	+	compaction:Bend5_chr4_8201__del_1__ndel_61
77	90	CTTGAACAAACAGT	Foxa2	0.172512	0.765647987668206	+	compaction:Bend5_chr4_8201__del_1__ndel_61
79	90	TGAACAAACAGT	Sox17	0.0177979	0.088487207322835	+	compaction:Bend5_chr4_8201__del_1__ndel_61
104	115	GGCCATTGTTCT	Sox17	0.405006	2.01359991285444	-	compaction:Bend5_chr4_8201__del_1__ndel_61
116	127	ACCTTATCCCAG	Gata4/6	0.165571	0.237908830467526	-	compaction:Bend5_chr4_8201__del_1__ndel_61
127	138	GTTAGTATCAGC	Jun_Atf3	0.021069	0.0526225743326019	+	compaction:Bend5_chr4_8201__del_1__ndel_61
128	139	TTAGTATCAGCT	Gata4/6	0.134184	0.192808876599492	-	compaction:Bend5_chr4_8201__del_1__ndel_61
137	148	GCTGACAGCAAG	Jun_Atf3	0.0448396	0.111992746881396	-	compaction:Bend5_chr4_8201__del_1__ndel_61
158	169	TCCAGATAGGAA	Gata4/6	0.452635	0.650390850322029	+	compaction:Bend5_chr4_8201__del_1__ndel_61
171	184	TGGAAGCACACAGA	Foxa2	0.022202	0.0985375893978941	+	compaction:Bend5_chr4_8201__del_1__ndel_61
185	198	GGTTGATGATTTAC	Hnf1b	0.019164	1.33271169328788	-	compaction:Bend5_chr4_8201__del_1__ndel_61
186	199	GTTGATGATTTACC	Hnf1b	0.0219638	1.52741667131269	+	compaction:Bend5_chr4_8201__del_1__ndel_61
188	199	TGATGATTTACC	Gata4/6	0.0375169	0.053908002015855	+	compaction:Bend5_chr4_8201__del_1__ndel_61
189	200	GATGATTTACCC	Jun_Atf3	0.190469	0.475721159549877	-	compaction:Bend5_chr4_8201__del_1__ndel_61
190	203	ATGATTTACCCAGT	Foxa2	0.0298994	0.132700423405252	-	compaction:Bend5_chr4_8201__del_1__ndel_61
217	228	GGCCTATCTCCA	Gata4/6	0.175367	0.508458969983756	-	compaction:Bend5_chr4_8201__del_1__ndel_61
227	238	CAGTACGTCAGC	Jun_Atf3	0.242038	0.604521460264574	+	compaction:Bend5_chr4_8201__del_1__ndel_61
48	59	CAGAGATAACTT	Gata4/6	0.30086	0.872313295599018	+	compaction:Bend5_chr4_8201__del_1__ndel_81
57	70	CTTGAACAAACAGT	Foxa2	0.172512	0.765647987668206	+	compaction:Bend5_chr4_8201__del_1__ndel_81
59	70	TGAACAAACAGT	Sox17	0.0177979	0.088487207322835	+	compaction:Bend5_chr4_8201__del_1__ndel_81
84	95	GGCCATTGTTCT	Sox17	0.405006	2.01359991285444	-	compaction:Bend5_chr4_8201__del_1__ndel_81
96	107	ACCTTATCCCAG	Gata4/6	0.165571	0.237908830467526	-	compaction:Bend5_chr4_8201__del_1__ndel_81
107	118	GTTAGTATCAGC	Jun_Atf3	0.021069	0.0526225743326019	+	compaction:Bend5_chr4_8201__del_1__ndel_81
108	119	TTAGTATCAGCT	Gata4/6	0.134184	0.192808876599492	-	compaction:Bend5_chr4_8201__del_1__ndel_81
117	128	GCTGACAGCAAG	Jun_Atf3	0.0448396	0.111992746881396	-	compaction:Bend5_chr4_8201__del_1__ndel_81
138	149	TCCAGATAGGAA	Gata4/6	0.452635	0.650390850322029	+	compaction:Bend5_chr4_8201__del_1__ndel_81
151	164	TGGAAGCACACAGA	Foxa2	0.022202	0.0985375893978941	+	compaction:Bend5_chr4_8201__del_1__ndel_81
165	178	GGTTGATGATTTAC	Hnf1b	0.019164	1.33271169328788	-	compaction:Bend5_chr4_8201__del_1__ndel_81
166	179	GTTGATGATTTACC	Hnf1b	0.0219638	1.52741667131269	+	compaction:Bend5_chr4_8201__del_1__ndel_81
168	179	TGATGATTTACC	Gata4/6	0.0375169	0.053908002015855	+	compaction:Bend5_chr4_8201__del_1__ndel_81
169	180	GATGATTTACCC	Jun_Atf3	0.190469	0.475721159549877	-	compaction:Bend5_chr4_8201__del_1__ndel_81
170	183	ATGATTTACCCAGT	Foxa2	0.0298994	0.132700423405252	-	compaction:Bend5_chr4_8201__del_1__ndel_81
197	208	GGCCTATCTCCA	Gata4/6	0.175367	0.508458969983756	-	compaction:Bend5_chr4_8201__del_1__ndel_81
207	218	CAGTACGTCAGC	Jun_Atf3	0.242038	0.604521460264574	+	compaction:Bend5_chr4_8201__del_1__ndel_81
33	44	CAGAGATAACTT	Gata4/6	0.30086	0.872313295599018	+	compaction:Bend5_chr4_8201__del_203__ndel_98
42	55	CTTGAACAAACAGT	Foxa2	0.172512	0.765647987668206	+	compaction:Bend5_chr4_8201__del_203__ndel_98
44	55	TGAACAAACAGT	Sox17	0.0177979	0.088487207322835	+	compaction:Bend5_chr4_8201__del_203__ndel_98
69	80	GGCCATTGTTCT	Sox17	0.405006	2.01359991285444	-	compaction:Bend5_chr4_8201__del_203__ndel_98
81	92	ACCTTATCCCAG	Gata4/6	0.165571	0.237908830467526	-	compaction:Bend5_chr4_8201__del_203__ndel_98
92	103	GTTAGTATCAGC	Jun_Atf3	0.021069	0.0526225743326019	+	compaction:Bend5_chr4_8201__del_203__ndel_98
93	104	TTAGTATCAGCT	Gata4/6	0.134184	0.192808876599492	-	compaction:Bend5_chr4_8201__del_203__ndel_98
102	113	GCTGACAGCAAG	Jun_Atf3	0.0448396	0.111992746881396	-	compaction:Bend5_chr4_8201__del_203__ndel_98
123	134	TCCAGATAGGAA	Gata4/6	0.452635	0.650390850322029	+	compaction:Bend5_chr4_8201__del_203__ndel_98
136	149	TGGAAGCACACAGA	Foxa2	0.022202	0.0985375893978941	+	compaction:Bend5_chr4_8201__del_203__ndel_98
150	163	GGTTGATGATTTAC	Hnf1b	0.019164	1.33271169328788	-	compaction:Bend5_chr4_8201__del_203__ndel_98
151	164	GTTGATGATTTACC	Hnf1b	0.0219638	1.52741667131269	+	compaction:Bend5_chr4_8201__del_203__ndel_98
153	164	TGATGATTTACC	Gata4/6	0.0375169	0.053908002015855	+	compaction:Bend5_chr4_8201__del_203__ndel_98
154	165	GATGATTTACCC	Jun_Atf3	0.190469	0.475721159549877	-	compaction:Bend5_chr4_8201__del_203__ndel_98
155	168	ATGATTTACCCAGT	Foxa2	0.0298994	0.132700423405252	-	compaction:Bend5_chr4_8201__del_203__ndel_98
182	193	GGCCTATCTCCA	Gata4/6	0.175367	0.508458969983756	-	compaction:Bend5_chr4_8201__del_203__ndel_98
33	44	CAGAGATAACTT	Gata4/6	0.30086	0.872313295599018	+	compaction:Bend5_chr4_8201__del_204__ndel_97
42	55	CTTGAACAAACAGT	Foxa2	0.172512	0.765647987668206	+	compaction:Bend5_chr4_8201__del_204__ndel_97
44	55	TGAACAAACAGT	Sox17	0.0177979	0.088487207322835	+	compaction:Bend5_chr4_8201__del_204__ndel_97
69	80	GGCCATTGTTCT	Sox17	0.405006	2.01359991285444	-	compaction:Bend5_chr4_8201__del_204__ndel_97
81	92	ACCTTATCCCAG	Gata4/6	0.165571	0.237908830467526	-	compaction:Bend5_chr4_8201__del_204__ndel_97
92	103	GTTAGTATCAGC	Jun_Atf3	0.021069	0.0526225743326019	+	compaction:Bend5_chr4_8201__del_204__ndel_97
93	104	TTAGTATCAGCT	Gata4/6	0.134184	0.192808876599492	-	compaction:Bend5_chr4_8201__del_204__ndel_97
102	113	GCTGACAGCAAG	Jun_Atf3	0.0448396	0.111992746881396	-	compaction:Bend5_chr4_8201__del_204__ndel_97
123	134	TCCAGATAGGAA	Gata4/6	0.452635	0.650390850322029	+	compaction:Bend5_chr4_8201__del_204__ndel_97
136	149	TGGAAGCACACAGA	Foxa2	0.022202	0.0985375893978941	+	compaction:Bend5_chr4_8201__del_204__ndel_97
150	163	GGTTGATGATTTAC	Hnf1b	0.019164	1.33271169328788	-	compaction:Bend5_chr4_8201__del_204__ndel_97
151	164	GTTGATGATTTACC	Hnf1b	0.0219638	1.52741667131269	+	compaction:Bend5_chr4_8201__del_204__ndel_97
153	164	TGATGATTTACC	Gata4/6	0.0375169	0.053908002015855	+	compaction:Bend5_chr4_8201__del_204__ndel_97
154	165	GATGATTTACCC	Jun_Atf3	0.190469	0.475721159549877	-	compaction:Bend5_chr4_8201__del_204__ndel_97
155	168	ATGATTTACCCAGT	Foxa2	0.0298994	0.132700423405252	-	compaction:Bend5_chr4_8201__del_204__ndel_97
182	193	GGCCTATCTCCA	Gata4/6	0.175367	0.508458969983756	-	compaction:Bend5_chr4_8201__del_204__ndel_97
192	203	CAGTACGTCAGC	Jun_Atf3	0.242038	0.604521460264574	+	compaction:Bend5_chr4_8201__del_204__ndel_97
6	19	CTTGAACAAACAGT	Foxa2	0.172512	0.765647987668206	+	compaction:Bend5_chr4_8201__del_20__ndel_260
8	19	TGAACAAACAGT	Sox17	0.0177979	0.088487207322835	+	compaction:Bend5_chr4_8201__del_20__ndel_260
23	34	CGGCATTGTTCT	Sox17	0.191324	0.951220450380892	-	compaction:Bend5_chr4_8201__del_20__ndel_260
14	25	CCCCATTGATTT	Sox17	0.0643417	0.319892647301291	-	compaction:Bend5_chr4_8201__del_211__ndel_3
17	28	CATTGATTTAGT	Gata4/6	0.0480361	0.0690230316373104	+	compaction:Bend5_chr4_8201__del_211__ndel_3
29	40	TTCAATTGTATG	Sox17	0.0744717	0.370256758245859	-	compaction:Bend5_chr4_8201__del_211__ndel_3
33	46	ATTGTATGCATTTG	Foxa2	0.0497949	0.221001234587388	-	compaction:Bend5_chr4_8201__del_211__ndel_3
56	69	AGCATTCAAACATG	Foxa2	0.0464807	0.206292051685735	+	compaction:Bend5_chr4_8201__del_211__ndel_3
104	115	CAGAGATAACTC	Gata4/6	0.313576	0.909182058036155	+	compaction:Bend5_chr4_8201__del_211__ndel_3
107	118	AGATAACTCATT	Jun_Atf3	0.0932293	0.232852331350631	+	compaction:Bend5_chr4_8201__del_211__ndel_3
108	121	GATAACTCATTTGA	Hnf1b	0.00192614	0.133948512884028	-	compaction:Bend5_chr4_8201__del_211__ndel_3
108	119	GATAACTCATTT	Jun_Atf3	0.0358325	0.0894963403470957	-	compaction:Bend5_chr4_8201__del_211__ndel_3
116	127	ATTTGATACAAA	Gata4/6	0.111222	0.159814798136504	+	compaction:Bend5_chr4_8201__del_211__ndel_3
118	131	TTGATACAAACAGT	Foxa2	0.0513586	0.227941295327028	+	compaction:Bend5_chr4_8201__del_211__ndel_3
128	139	CAGTCCTTCACT	Jun_Atf3	0.0256255	0.0640030271280123	+	compaction:Bend5_chr4_8201__del_211__ndel_3
146	157	GGCCATTGTTCT	Sox17	0.405006	2.01359991285444	-	compaction:Bend5_chr4_8201__del_211__ndel_3
159	170	CCTTTATCCCAG	Gata4/6	0.0880432	0.126509199936091	-	compaction:Bend5_chr4_8201__del_211__ndel_3
168	179	CAGTTAGTCATC	Jun_Atf3	0.422126	1.05431471891043	+	compaction:Bend5_chr4_8201__del_211__ndel_3
169	182	AGTTAGTCATCATG	Hnf1b	0.000880932	0.0612621779060466	-	compaction:Bend5_chr4_8201__del_211__ndel_3
169	180	AGTTAGTCATCA	Jun_Atf3	0.0203152	0.0507398605572963	-	compaction:Bend5_chr4_8201__del_211__ndel_3
171	182	TTAGTCATCATG	Jun_Atf3	0.0474124	0.118418650305523	+	compaction:Bend5_chr4_8201__del_211__ndel_3
172	183	TAGTCATCATGC	Gata4/6	0.0485054	0.0696973684120984	-	compaction:Bend5_chr4_8201__del_211__ndel_3
182	193	GCTGACAGCAAG	Jun_Atf3	0.0448396	0.111992746881396	-	compaction:Bend5_chr4_8201__del_211__ndel_3
203	214	TCCAGATAGGAA	Gata4/6	0.452635	0.650390850322029	+	compaction:Bend5_chr4_8201__del_211__ndel_3
216	229	TGGAAGCACACAGA	Foxa2	0.022202	0.0985375893978941	+	compaction:Bend5_chr4_8201__del_211__ndel_3
230	243	GGTTGATGATTTAC	Hnf1b	0.019164	1.33271169328788	-	compaction:Bend5_chr4_8201__del_211__ndel_3
231	244	GTTGATGATTTACC	Hnf1b	0.0219638	1.52741667131269	+	compaction:Bend5_chr4_8201__del_211__ndel_3
233	244	TGATGATTTACC	Gata4/6	0.0375169	0.053908002015855	+	compaction:Bend5_chr4_8201__del_211__ndel_3
234	245	GATGATTTACCC	Jun_Atf3	0.190469	0.475721159549877	-	compaction:Bend5_chr4_8201__del_211__ndel_3
235	248	ATGATTTACCCAAG	Foxa2	0.0294631	0.130764023519912	-	compaction:Bend5_chr4_8201__del_211__ndel_3
265	276	GGCCTATCTCCT	Gata4/6	0.296117	0.425490267930691	-	compaction:Bend5_chr4_8201__del_211__ndel_3
272	283	CTCCTAGTCACG	Jun_Atf3	0.0638921	0.159578849566474	+	compaction:Bend5_chr4_8201__del_211__ndel_3
277	288	AGTCACGTCAGT	Jun_Atf3	0.0869816	0.217247886068093	+	compaction:Bend5_chr4_8201__del_211__ndel_3
282	295	CGTCAGTCCACAGC	Foxa2	0.0221104	0.0981310475012701	+	compaction:Bend5_chr4_8201__del_211__ndel_3
6	19	CTTGAACAAACAGT	Foxa2	0.172512	0.765647987668206	+	compaction:Bend5_chr4_8201__del_21__ndel_239
8	19	TGAACAAACAGT	Sox17	0.0177979	0.088487207322835	+	compaction:Bend5_chr4_8201__del_21__ndel_239
25	36	CGGCATTGTTCT	Sox17	0.191324	0.951220450380892	-	compaction:Bend5_chr4_8201__del_21__ndel_239
35	46	CTCTTATCAGTA	Gata4/6	0.361593	1.04840251776752	-	compaction:Bend5_chr4_8201__del_21__ndel_239
6	19	CTTGAACAAACAGT	Foxa2	0.172512	0.765647987668206	+	compaction:Bend5_chr4_8201__del_22__ndel_259
8	19	TGAACAAACAGT	Sox17	0.0177979	0.088487207322835	+	compaction:Bend5_chr4_8201__del_22__ndel_259
24	35	CGGCATTGTTCT	Sox17	0.191324	0.951220450380892	-	compaction:Bend5_chr4_8201__del_22__ndel_259
14	25	CCCCATTGTTTA	Sox17	0.394973	1.96371806437401	-	compaction:Bend5_chr4_8201__del_22__ndel_8
18	31	ATTGTTTAGTTTCA	Foxa2	0.0715285	0.317459956906912	-	compaction:Bend5_chr4_8201__del_22__ndel_8
28	39	TTCAATTGTATG	Sox17	0.0744717	0.370256758245859	-	compaction:Bend5_chr4_8201__del_22__ndel_8
32	45	ATTGTATGCATTTG	Foxa2	0.0497949	0.221001234587388	-	compaction:Bend5_chr4_8201__del_22__ndel_8
55	68	AGCATTCAAACATG	Foxa2	0.0464807	0.206292051685735	+	compaction:Bend5_chr4_8201__del_22__ndel_8
103	114	CAGAGATAACTA	Gata4/6	0.315365	0.914369083515868	+	compaction:Bend5_chr4_8201__del_22__ndel_8
106	119	AGATAACTATTTGA	Hnf1b	0.000864435	0.0601149359521659	-	compaction:Bend5_chr4_8201__del_22__ndel_8
111	124	ACTATTTGAACAAA	Foxa2	0.0688205	0.305441229220691	-	compaction:Bend5_chr4_8201__del_22__ndel_8
115	128	TTTGAACAAACAGT	Foxa2	0.143685	0.637707122450068	+	compaction:Bend5_chr4_8201__del_22__ndel_8
117	128	TGAACAAACAGT	Sox17	0.0177979	0.088487207322835	+	compaction:Bend5_chr4_8201__del_22__ndel_8
125	136	CAGTCCTTCACT	Jun_Atf3	0.0256255	0.0640030271280123	+	compaction:Bend5_chr4_8201__del_22__ndel_8
143	154	GGCCATTGTTCT	Sox17	0.405006	2.01359991285444	-	compaction:Bend5_chr4_8201__del_22__ndel_8
156	167	CCTTTATCCCAG	Gata4/6	0.0880432	0.126509199936091	-	compaction:Bend5_chr4_8201__del_22__ndel_8
165	176	CAGTTAGTCATC	Jun_Atf3	0.422126	1.05431471891043	+	compaction:Bend5_chr4_8201__del_22__ndel_8
166	179	AGTTAGTCATCAGC	Hnf1b	0.00494446	0.343849909152274	-	compaction:Bend5_chr4_8201__del_22__ndel_8
166	177	AGTTAGTCATCA	Jun_Atf3	0.0203152	0.0507398605572963	-	compaction:Bend5_chr4_8201__del_22__ndel_8
167	180	GTTAGTCATCAGCT	Hnf1b	0.00140213	0.0975075686970222	+	compaction:Bend5_chr4_8201__del_22__ndel_8
168	179	TTAGTCATCAGC	Jun_Atf3	0.0314418	0.0785299946675592	+	compaction:Bend5_chr4_8201__del_22__ndel_8
169	180	TAGTCATCAGCT	Gata4/6	0.0564508	0.0811141069810306	-	compaction:Bend5_chr4_8201__del_22__ndel_8
178	189	GCTGACAGCAAG	Jun_Atf3	0.0448396	0.111992746881396	-	compaction:Bend5_chr4_8201__del_22__ndel_8
199	210	TCCAGATAGGAA	Gata4/6	0.452635	0.650390850322029	+	compaction:Bend5_chr4_8201__del_22__ndel_8
212	225	TGGAAGCACACAGA	Foxa2	0.022202	0.0985375893978941	+	compaction:Bend5_chr4_8201__del_22__ndel_8
226	239	GGTTGATGATTTAC	Hnf1b	0.019164	1.33271169328788	-	compaction:Bend5_chr4_8201__del_22__ndel_8
227	240	GTTGATGATTTACC	Hnf1b	0.0219638	1.52741667131269	+	compaction:Bend5_chr4_8201__del_22__ndel_8
229	240	TGATGATTTACC	Gata4/6	0.0375169	0.053908002015855	+	compaction:Bend5_chr4_8201__del_22__ndel_8
230	241	GATGATTTACCC	Jun_Atf3	0.190469	0.475721159549877	-	compaction:Bend5_chr4_8201__del_22__ndel_8
231	244	ATGATTTACCCAAG	Foxa2	0.0294631	0.130764023519912	-	compaction:Bend5_chr4_8201__del_22__ndel_8
261	272	GGCCTATCTCCT	Gata4/6	0.296117	0.425490267930691	-	compaction:Bend5_chr4_8201__del_22__ndel_8
272	283	TAGTACGTCAGT	Jun_Atf3	0.150506	0.375908356946347	+	compaction:Bend5_chr4_8201__del_22__ndel_8
277	290	CGTCAGTCCACAGC	Foxa2	0.0221104	0.0981310475012701	+	compaction:Bend5_chr4_8201__del_22__ndel_8
14	25	CCCCATTGATTT	Sox17	0.0643417	0.319892647301291	-	compaction:Bend5_chr4_8201__del_233__ndel_2
17	28	CATTGATTTAGT	Gata4/6	0.0480361	0.0690230316373104	+	compaction:Bend5_chr4_8201__del_233__ndel_2
29	40	TTCAATTGTATG	Sox17	0.0744717	0.370256758245859	-	compaction:Bend5_chr4_8201__del_233__ndel_2
33	46	ATTGTATGCATTTG	Foxa2	0.0497949	0.221001234587388	-	compaction:Bend5_chr4_8201__del_233__ndel_2
56	69	AGCATTCAAACATG	Foxa2	0.0464807	0.206292051685735	+	compaction:Bend5_chr4_8201__del_233__ndel_2
104	115	CAGAGATAACTC	Gata4/6	0.313576	0.909182058036155	+	compaction:Bend5_chr4_8201__del_233__ndel_2
107	118	AGATAACTCATT	Jun_Atf3	0.0932293	0.232852331350631	+	compaction:Bend5_chr4_8201__del_233__ndel_2
108	121	GATAACTCATTTGA	Hnf1b	0.00192614	0.133948512884028	-	compaction:Bend5_chr4_8201__del_233__ndel_2
108	119	GATAACTCATTT	Jun_Atf3	0.0358325	0.0894963403470957	-	compaction:Bend5_chr4_8201__del_233__ndel_2
116	127	ATTTGATACAAA	Gata4/6	0.111222	0.159814798136504	+	compaction:Bend5_chr4_8201__del_233__ndel_2
118	131	TTGATACAAACAGT	Foxa2	0.0513586	0.227941295327028	+	compaction:Bend5_chr4_8201__del_233__ndel_2
128	139	CAGTCCTTCACT	Jun_Atf3	0.0256255	0.0640030271280123	+	compaction:Bend5_chr4_8201__del_233__ndel_2
146	157	GGCCATTGTTCT	Sox17	0.405006	2.01359991285444	-	compaction:Bend5_chr4_8201__del_233__ndel_2
159	170	CCTTTATCCCAG	Gata4/6	0.0880432	0.126509199936091	-	compaction:Bend5_chr4_8201__del_233__ndel_2
168	179	CAGTTAGTCATC	Jun_Atf3	0.422126	1.05431471891043	+	compaction:Bend5_chr4_8201__del_233__ndel_2
169	182	AGTTAGTCATCATG	Hnf1b	0.000880932	0.0612621779060466	-	compaction:Bend5_chr4_8201__del_233__ndel_2
169	180	AGTTAGTCATCA	Jun_Atf3	0.0203152	0.0507398605572963	-	compaction:Bend5_chr4_8201__del_233__ndel_2
171	182	TTAGTCATCATG	Jun_Atf3	0.0474124	0.118418650305523	+	compaction:Bend5_chr4_8201__del_233__ndel_2
172	183	TAGTCATCATGC	Gata4/6	0.0485054	0.0696973684120984	-	compaction:Bend5_chr4_8201__del_233__ndel_2
182	193	GCTGACAGCAAG	Jun_Atf3	0.0448396	0.111992746881396	-	compaction:Bend5_chr4_8201__del_233__ndel_2
203	214	TCCAGATATGGA	Gata4/6	0.374526	0.53815609400004	+	compaction:Bend5_chr4_8201__del_233__ndel_2
217	230	TGGAAGCACACAGA	Foxa2	0.022202	0.0985375893978941	+	compaction:Bend5_chr4_8201__del_233__ndel_2
231	244	GGTTGATGATTTAC	Hnf1b	0.019164	1.33271169328788	-	compaction:Bend5_chr4_8201__del_233__ndel_2
232	245	GTTGATGATTTACC	Hnf1b	0.0219638	1.52741667131269	+	compaction:Bend5_chr4_8201__del_233__ndel_2
234	245	TGATGATTTACC	Gata4/6	0.0375169	0.053908002015855	+	compaction:Bend5_chr4_8201__del_233__ndel_2
235	246	GATGATTTACCC	Jun_Atf3	0.190469	0.475721159549877	-	compaction:Bend5_chr4_8201__del_233__ndel_2
236	249	ATGATTTACCCAAG	Foxa2	0.0294631	0.130764023519912	-	compaction:Bend5_chr4_8201__del_233__ndel_2
266	277	GGCCTATCTCCT	Gata4/6	0.296117	0.425490267930691	-	compaction:Bend5_chr4_8201__del_233__ndel_2
273	284	CTCCTAGTCACG	Jun_Atf3	0.0638921	0.159578849566474	+	compaction:Bend5_chr4_8201__del_233__ndel_2
278	289	AGTCACGTCAGT	Jun_Atf3	0.0869816	0.217247886068093	+	compaction:Bend5_chr4_8201__del_233__ndel_2
283	296	CGTCAGTCCACAGC	Foxa2	0.0221104	0.0981310475012701	+	compaction:Bend5_chr4_8201__del_233__ndel_2
11	22	CCCCATTGTTTA	Sox17	0.394973	1.96371806437401	-	compaction:Bend5_chr4_8201__del_237__ndel_16
15	28	ATTGTTTAGTTTCA	Foxa2	0.0715285	0.317459956906912	-	compaction:Bend5_chr4_8201__del_237__ndel_16
24	35	TTTCATTGTATG	Sox17	0.132545	0.658984312452883	-	compaction:Bend5_chr4_8201__del_237__ndel_16
28	41	ATTGTATGCATTTG	Foxa2	0.0497949	0.221001234587388	-	compaction:Bend5_chr4_8201__del_237__ndel_16
51	64	AGCATTCAAACAGC	Foxa2	0.0249709	0.110826605310147	+	compaction:Bend5_chr4_8201__del_237__ndel_16
98	109	CAGAGATAACAT	Gata4/6	0.765005	1.09923504026556	+	compaction:Bend5_chr4_8201__del_237__ndel_16
103	114	ATAACATTTGAA	Sox17	0.0125251	0.0622720163861602	+	compaction:Bend5_chr4_8201__del_237__ndel_16
105	118	AACATTTGAACAAA	Foxa2	0.0161676	0.0717555324002069	-	compaction:Bend5_chr4_8201__del_237__ndel_16
109	122	TTTGAACAAACAGT	Foxa2	0.143685	0.637707122450068	+	compaction:Bend5_chr4_8201__del_237__ndel_16
111	122	TGAACAAACAGT	Sox17	0.0177979	0.088487207322835	+	compaction:Bend5_chr4_8201__del_237__ndel_16
119	130	CAGTCCTTCACT	Jun_Atf3	0.0256255	0.0640030271280123	+	compaction:Bend5_chr4_8201__del_237__ndel_16
137	148	GGCCATTGTTCT	Sox17	0.405006	2.01359991285444	-	compaction:Bend5_chr4_8201__del_237__ndel_16
150	161	CCTTTATCCCAG	Gata4/6	0.0880432	0.126509199936091	-	compaction:Bend5_chr4_8201__del_237__ndel_16
159	170	CAGTTAGTCATC	Jun_Atf3	0.422126	1.05431471891043	+	compaction:Bend5_chr4_8201__del_237__ndel_16
160	173	AGTTAGTCATCAGC	Hnf1b	0.00494446	0.343849909152274	-	compaction:Bend5_chr4_8201__del_237__ndel_16
160	171	AGTTAGTCATCA	Jun_Atf3	0.0203152	0.0507398605572963	-	compaction:Bend5_chr4_8201__del_237__ndel_16
161	174	GTTAGTCATCAGCT	Hnf1b	0.00140213	0.0975075686970222	+	compaction:Bend5_chr4_8201__del_237__ndel_16
162	173	TTAGTCATCAGC	Jun_Atf3	0.0314418	0.0785299946675592	+	compaction:Bend5_chr4_8201__del_237__ndel_16
163	174	TAGTCATCAGCT	Gata4/6	0.0564508	0.0811141069810306	-	compaction:Bend5_chr4_8201__del_237__ndel_16
172	183	GCTGACAGCAAG	Jun_Atf3	0.0448396	0.111992746881396	-	compaction:Bend5_chr4_8201__del_237__ndel_16
193	204	TCCAGATAGGAA	Gata4/6	0.452635	0.650390850322029	+	compaction:Bend5_chr4_8201__del_237__ndel_16
206	219	TGGAAGCACACAGA	Foxa2	0.022202	0.0985375893978941	+	compaction:Bend5_chr4_8201__del_237__ndel_16
220	233	GGTTGATGATTTAC	Hnf1b	0.019164	1.33271169328788	-	compaction:Bend5_chr4_8201__del_237__ndel_16
221	234	GTTGATGATTTACC	Hnf1b	0.0219638	1.52741667131269	+	compaction:Bend5_chr4_8201__del_237__ndel_16
223	234	TGATGATTTACC	Gata4/6	0.0375169	0.053908002015855	+	compaction:Bend5_chr4_8201__del_237__ndel_16
224	235	GATGATTTACCC	Jun_Atf3	0.190469	0.475721159549877	-	compaction:Bend5_chr4_8201__del_237__ndel_16
225	238	ATGATTTACCCAGT	Foxa2	0.0298994	0.132700423405252	-	compaction:Bend5_chr4_8201__del_237__ndel_16
254	265	GGCCTATCTCCT	Gata4/6	0.296117	0.425490267930691	-	compaction:Bend5_chr4_8201__del_237__ndel_16
265	276	TAGTACGTCAGT	Jun_Atf3	0.150506	0.375908356946347	+	compaction:Bend5_chr4_8201__del_237__ndel_16
270	283	CGTCAGTCCACAGA	Foxa2	0.0282888	0.125552209663956	+	compaction:Bend5_chr4_8201__del_237__ndel_16
6	19	CTTGAACAAACAGT	Foxa2	0.172512	0.765647987668206	+	compaction:Bend5_chr4_8201__del_23__ndel_218
8	19	TGAACAAACAGT	Sox17	0.0177979	0.088487207322835	+	compaction:Bend5_chr4_8201__del_23__ndel_218
16	27	CAGTCCTCCCAA	Klf4	0.0276867	0.0998067670737798	+	compaction:Bend5_chr4_8201__del_23__ndel_218
28	39	GCGGGCATTGTT	Klf4	0.0219298	0.0790539298859949	-	compaction:Bend5_chr4_8201__del_23__ndel_218
30	41	GGGCATTGTTCT	Sox17	0.209805	1.04310387924235	-	compaction:Bend5_chr4_8201__del_23__ndel_218
41	52	TCCTTATCCCAG	Gata4/6	0.179717	0.258235205954741	-	compaction:Bend5_chr4_8201__del_23__ndel_218
52	63	GTTAGTATCAGC	Jun_Atf3	0.021069	0.0526225743326019	+	compaction:Bend5_chr4_8201__del_23__ndel_218
53	64	TTAGTATCAGCT	Gata4/6	0.134184	0.192808876599492	-	compaction:Bend5_chr4_8201__del_23__ndel_218
62	73	GCTGACGGCTGC	Jun_Atf3	0.0664299	0.165917335927539	-	compaction:Bend5_chr4_8201__del_23__ndel_218
11	22	CCCCATTGTTTA	Sox17	0.394973	1.96371806437401	-	compaction:Bend5_chr4_8201__del_253__ndel_17
15	28	ATTGTTTAGTTTCA	Foxa2	0.0715285	0.317459956906912	-	compaction:Bend5_chr4_8201__del_253__ndel_17
24	35	TTTCATTGTATG	Sox17	0.132545	0.658984312452883	-	compaction:Bend5_chr4_8201__del_253__ndel_17
28	41	ATTGTATGCATTTG	Foxa2	0.0497949	0.221001234587388	-	compaction:Bend5_chr4_8201__del_253__ndel_17
51	64	AGCATTCAAACAGC	Foxa2	0.0249709	0.110826605310147	+	compaction:Bend5_chr4_8201__del_253__ndel_17
98	109	CAGAGATAACAT	Gata4/6	0.765005	1.09923504026556	+	compaction:Bend5_chr4_8201__del_253__ndel_17
103	114	ATAACATTTGAA	Sox17	0.0125251	0.0622720163861602	+	compaction:Bend5_chr4_8201__del_253__ndel_17
105	118	AACATTTGAACAAA	Foxa2	0.0161676	0.0717555324002069	-	compaction:Bend5_chr4_8201__del_253__ndel_17
109	122	TTTGAACAAACAGT	Foxa2	0.143685	0.637707122450068	+	compaction:Bend5_chr4_8201__del_253__ndel_17
111	122	TGAACAAACAGT	Sox17	0.0177979	0.088487207322835	+	compaction:Bend5_chr4_8201__del_253__ndel_17
119	130	CAGTCCTTCACT	Jun_Atf3	0.0256255	0.0640030271280123	+	compaction:Bend5_chr4_8201__del_253__ndel_17
137	148	GGCCATTGTTCT	Sox17	0.405006	2.01359991285444	-	compaction:Bend5_chr4_8201__del_253__ndel_17
150	161	CCTTTATCCCAG	Gata4/6	0.0880432	0.126509199936091	-	compaction:Bend5_chr4_8201__del_253__ndel_17
159	170	CAGTTAGTCATC	Jun_Atf3	0.422126	1.05431471891043	+	compaction:Bend5_chr4_8201__del_253__ndel_17
160	173	AGTTAGTCATCAGC	Hnf1b	0.00494446	0.343849909152274	-	compaction:Bend5_chr4_8201__del_253__ndel_17
160	171	AGTTAGTCATCA	Jun_Atf3	0.0203152	0.0507398605572963	-	compaction:Bend5_chr4_8201__del_253__ndel_17
161	174	GTTAGTCATCAGCT	Hnf1b	0.00140213	0.0975075686970222	+	compaction:Bend5_chr4_8201__del_253__ndel_17
162	173	TTAGTCATCAGC	Jun_Atf3	0.0314418	0.0785299946675592	+	compaction:Bend5_chr4_8201__del_253__ndel_17
163	174	TAGTCATCAGCT	Gata4/6	0.0564508	0.0811141069810306	-	compaction:Bend5_chr4_8201__del_253__ndel_17
172	183	GCTGACAGCAAG	Jun_Atf3	0.0448396	0.111992746881396	-	compaction:Bend5_chr4_8201__del_253__ndel_17
193	204	TCCAGATAGGAA	Gata4/6	0.452635	0.650390850322029	+	compaction:Bend5_chr4_8201__del_253__ndel_17
206	219	TGGAAGCACACAGA	Foxa2	0.022202	0.0985375893978941	+	compaction:Bend5_chr4_8201__del_253__ndel_17
220	233	GGTTGATGATTTAC	Hnf1b	0.019164	1.33271169328788	-	compaction:Bend5_chr4_8201__del_253__ndel_17
221	234	GTTGATGATTTACC	Hnf1b	0.0219638	1.52741667131269	+	compaction:Bend5_chr4_8201__del_253__ndel_17
223	234	TGATGATTTACC	Gata4/6	0.0375169	0.053908002015855	+	compaction:Bend5_chr4_8201__del_253__ndel_17
224	235	GATGATTTACCC	Jun_Atf3	0.190469	0.475721159549877	-	compaction:Bend5_chr4_8201__del_253__ndel_17
225	238	ATGATTTACCCAGT	Foxa2	0.0298994	0.132700423405252	-	compaction:Bend5_chr4_8201__del_253__ndel_17
253	264	GGCCTATCTCCT	Gata4/6	0.296117	0.425490267930691	-	compaction:Bend5_chr4_8201__del_253__ndel_17
264	275	TAGTACGTCAGT	Jun_Atf3	0.150506	0.375908356946347	+	compaction:Bend5_chr4_8201__del_253__ndel_17
269	282	CGTCAGTCCACAGA	Foxa2	0.0282888	0.125552209663956	+	compaction:Bend5_chr4_8201__del_253__ndel_17
11	22	CCCCATTGTTTA	Sox17	0.394973	1.96371806437401	-	compaction:Bend5_chr4_8201__del_254__ndel_18
15	28	ATTGTTTAGTTTCA	Foxa2	0.0715285	0.317459956906912	-	compaction:Bend5_chr4_8201__del_254__ndel_18
24	35	TTTCATTGTATG	Sox17	0.132545	0.658984312452883	-	compaction:Bend5_chr4_8201__del_254__ndel_18
28	41	ATTGTATGCATTTG	Foxa2	0.0497949	0.221001234587388	-	compaction:Bend5_chr4_8201__del_254__ndel_18
51	64	AGCATTCAAACAGC	Foxa2	0.0249709	0.110826605310147	+	compaction:Bend5_chr4_8201__del_254__ndel_18
98	109	CAGAGATAACAT	Gata4/6	0.765005	1.09923504026556	+	compaction:Bend5_chr4_8201__del_254__ndel_18
103	114	ATAACATTTGAA	Sox17	0.0125251	0.0622720163861602	+	compaction:Bend5_chr4_8201__del_254__ndel_18
105	118	AACATTTGAACAAA	Foxa2	0.0161676	0.0717555324002069	-	compaction:Bend5_chr4_8201__del_254__ndel_18
109	122	TTTGAACAAACAGT	Foxa2	0.143685	0.637707122450068	+	compaction:Bend5_chr4_8201__del_254__ndel_18
111	122	TGAACAAACAGT	Sox17	0.0177979	0.088487207322835	+	compaction:Bend5_chr4_8201__del_254__ndel_18
119	130	CAGTCCTTCACT	Jun_Atf3	0.0256255	0.0640030271280123	+	compaction:Bend5_chr4_8201__del_254__ndel_18
137	148	GGCCATTGTTCT	Sox17	0.405006	2.01359991285444	-	compaction:Bend5_chr4_8201__del_254__ndel_18
150	161	CCTTTATCCCAG	Gata4/6	0.0880432	0.126509199936091	-	compaction:Bend5_chr4_8201__del_254__ndel_18
159	170	CAGTTAGTCATC	Jun_Atf3	0.422126	1.05431471891043	+	compaction:Bend5_chr4_8201__del_254__ndel_18
160	173	AGTTAGTCATCAGC	Hnf1b	0.00494446	0.343849909152274	-	compaction:Bend5_chr4_8201__del_254__ndel_18
160	171	AGTTAGTCATCA	Jun_Atf3	0.0203152	0.0507398605572963	-	compaction:Bend5_chr4_8201__del_254__ndel_18
161	174	GTTAGTCATCAGCT	Hnf1b	0.00140213	0.0975075686970222	+	compaction:Bend5_chr4_8201__del_254__ndel_18
162	173	TTAGTCATCAGC	Jun_Atf3	0.0314418	0.0785299946675592	+	compaction:Bend5_chr4_8201__del_254__ndel_18
163	174	TAGTCATCAGCT	Gata4/6	0.0564508	0.0811141069810306	-	compaction:Bend5_chr4_8201__del_254__ndel_18
172	183	GCTGACAGCAAG	Jun_Atf3	0.0448396	0.111992746881396	-	compaction:Bend5_chr4_8201__del_254__ndel_18
193	204	TCCAGATAGGAA	Gata4/6	0.452635	0.650390850322029	+	compaction:Bend5_chr4_8201__del_254__ndel_18
206	219	TGGAAGCACACAGA	Foxa2	0.022202	0.0985375893978941	+	compaction:Bend5_chr4_8201__del_254__ndel_18
220	233	GGTTGATGATTTAC	Hnf1b	0.019164	1.33271169328788	-	compaction:Bend5_chr4_8201__del_254__ndel_18
221	234	GTTGATGATTTACC	Hnf1b	0.0219638	1.52741667131269	+	compaction:Bend5_chr4_8201__del_254__ndel_18
223	234	TGATGATTTACC	Gata4/6	0.0375169	0.053908002015855	+	compaction:Bend5_chr4_8201__del_254__ndel_18
224	235	GATGATTTACCC	Jun_Atf3	0.190469	0.475721159549877	-	compaction:Bend5_chr4_8201__del_254__ndel_18
225	238	ATGATTTACCCAGT	Foxa2	0.0298994	0.132700423405252	-	compaction:Bend5_chr4_8201__del_254__ndel_18
252	263	GGCCTATCTCCT	Gata4/6	0.296117	0.425490267930691	-	compaction:Bend5_chr4_8201__del_254__ndel_18
263	274	TAGTACGTCAGT	Jun_Atf3	0.150506	0.375908356946347	+	compaction:Bend5_chr4_8201__del_254__ndel_18
268	281	CGTCAGTCCACAGA	Foxa2	0.0282888	0.125552209663956	+	compaction:Bend5_chr4_8201__del_254__ndel_18
2	13	TTTCATTGTATG	Sox17	0.132545	0.658984312452883	-	compaction:Bend5_chr4_8201__del_25__ndel_50
6	19	ATTGTATGCATTTG	Foxa2	0.0497949	0.221001234587388	-	compaction:Bend5_chr4_8201__del_25__ndel_50
27	40	TGCATTCAAACAGC	Foxa2	0.0224038	0.0994332242749545	+	compaction:Bend5_chr4_8201__del_25__ndel_50
74	85	CAGAGATAACAT	Gata4/6	0.765005	1.09923504026556	+	compaction:Bend5_chr4_8201__del_25__ndel_50
79	90	ATAACATTTGAA	Sox17	0.0125251	0.0622720163861602	+	compaction:Bend5_chr4_8201__del_25__ndel_50
81	94	AACATTTGAACAAA	Foxa2	0.0161676	0.0717555324002069	-	compaction:Bend5_chr4_8201__del_25__ndel_50
85	98	TTTGAACAAACAGT	Foxa2	0.143685	0.637707122450068	+	compaction:Bend5_chr4_8201__del_25__ndel_50
87	98	TGAACAAACAGT	Sox17	0.0177979	0.088487207322835	+	compaction:Bend5_chr4_8201__del_25__ndel_50
95	106	CAGTCCTTCACT	Jun_Atf3	0.0256255	0.0640030271280123	+	compaction:Bend5_chr4_8201__del_25__ndel_50
113	124	GGCCATTGTTCT	Sox17	0.405006	2.01359991285444	-	compaction:Bend5_chr4_8201__del_25__ndel_50
126	137	CCTTTATCCCAG	Gata4/6	0.0880432	0.126509199936091	-	compaction:Bend5_chr4_8201__del_25__ndel_50
135	146	CAGTTAGTCATC	Jun_Atf3	0.422126	1.05431471891043	+	compaction:Bend5_chr4_8201__del_25__ndel_50
136	149	AGTTAGTCATCAGC	Hnf1b	0.00494446	0.343849909152274	-	compaction:Bend5_chr4_8201__del_25__ndel_50
136	147	AGTTAGTCATCA	Jun_Atf3	0.0203152	0.0507398605572963	-	compaction:Bend5_chr4_8201__del_25__ndel_50
137	150	GTTAGTCATCAGCT	Hnf1b	0.00140213	0.0975075686970222	+	compaction:Bend5_chr4_8201__del_25__ndel_50
138	149	TTAGTCATCAGC	Jun_Atf3	0.0314418	0.0785299946675592	+	compaction:Bend5_chr4_8201__del_25__ndel_50
139	150	TAGTCATCAGCT	Gata4/6	0.0564508	0.0811141069810306	-	compaction:Bend5_chr4_8201__del_25__ndel_50
148	159	GCTGACAGCAAG	Jun_Atf3	0.0448396	0.111992746881396	-	compaction:Bend5_chr4_8201__del_25__ndel_50
169	180	TCCAGATAGGAA	Gata4/6	0.452635	0.650390850322029	+	compaction:Bend5_chr4_8201__del_25__ndel_50
182	195	TGGAAGCACACAGA	Foxa2	0.022202	0.0985375893978941	+	compaction:Bend5_chr4_8201__del_25__ndel_50
196	209	GGTTGATGATTTAC	Hnf1b	0.019164	1.33271169328788	-	compaction:Bend5_chr4_8201__del_25__ndel_50
197	210	GTTGATGATTTACC	Hnf1b	0.0219638	1.52741667131269	+	compaction:Bend5_chr4_8201__del_25__ndel_50
199	210	TGATGATTTACC	Gata4/6	0.0375169	0.053908002015855	+	compaction:Bend5_chr4_8201__del_25__ndel_50
200	211	GATGATTTACCC	Jun_Atf3	0.190469	0.475721159549877	-	compaction:Bend5_chr4_8201__del_25__ndel_50
201	214	ATGATTTACCCAGT	Foxa2	0.0298994	0.132700423405252	-	compaction:Bend5_chr4_8201__del_25__ndel_50
228	239	GGCCTATCTCCA	Gata4/6	0.175367	0.508458969983756	-	compaction:Bend5_chr4_8201__del_25__ndel_50
238	249	CAGTACGTCAGC	Jun_Atf3	0.242038	0.604521460264574	+	compaction:Bend5_chr4_8201__del_25__ndel_50
11	22	CCCCATTGTTTA	Sox17	0.394973	1.96371806437401	-	compaction:Bend5_chr4_8201__del_263__ndel_19
15	28	ATTGTTTAGTTTCA	Foxa2	0.0715285	0.317459956906912	-	compaction:Bend5_chr4_8201__del_263__ndel_19
24	35	TTTCATTGTATG	Sox17	0.132545	0.658984312452883	-	compaction:Bend5_chr4_8201__del_263__ndel_19
28	41	ATTGTATGCATTTG	Foxa2	0.0497949	0.221001234587388	-	compaction:Bend5_chr4_8201__del_263__ndel_19
51	64	AGCATTCAAACAGC	Foxa2	0.0249709	0.110826605310147	+	compaction:Bend5_chr4_8201__del_263__ndel_19
98	109	CAGAGATAACAT	Gata4/6	0.765005	1.09923504026556	+	compaction:Bend5_chr4_8201__del_263__ndel_19
103	114	ATAACATTTGAA	Sox17	0.0125251	0.0622720163861602	+	compaction:Bend5_chr4_8201__del_263__ndel_19
105	118	AACATTTGAACAAA	Foxa2	0.0161676	0.0717555324002069	-	compaction:Bend5_chr4_8201__del_263__ndel_19
109	122	TTTGAACAAACAGT	Foxa2	0.143685	0.637707122450068	+	compaction:Bend5_chr4_8201__del_263__ndel_19
111	122	TGAACAAACAGT	Sox17	0.0177979	0.088487207322835	+	compaction:Bend5_chr4_8201__del_263__ndel_19
119	130	CAGTCCTTCACT	Jun_Atf3	0.0256255	0.0640030271280123	+	compaction:Bend5_chr4_8201__del_263__ndel_19
137	148	GGCCATTGTTCT	Sox17	0.405006	2.01359991285444	-	compaction:Bend5_chr4_8201__del_263__ndel_19
150	161	CCTTTATCCCAG	Gata4/6	0.0880432	0.126509199936091	-	compaction:Bend5_chr4_8201__del_263__ndel_19
159	170	CAGTTAGTCATC	Jun_Atf3	0.422126	1.05431471891043	+	compaction:Bend5_chr4_8201__del_263__ndel_19
160	173	AGTTAGTCATCAGC	Hnf1b	0.00494446	0.343849909152274	-	compaction:Bend5_chr4_8201__del_263__ndel_19
160	171	AGTTAGTCATCA	Jun_Atf3	0.0203152	0.0507398605572963	-	compaction:Bend5_chr4_8201__del_263__ndel_19
161	174	GTTAGTCATCAGCT	Hnf1b	0.00140213	0.0975075686970222	+	compaction:Bend5_chr4_8201__del_263__ndel_19
162	173	TTAGTCATCAGC	Jun_Atf3	0.0314418	0.0785299946675592	+	compaction:Bend5_chr4_8201__del_263__ndel_19
163	174	TAGTCATCAGCT	Gata4/6	0.0564508	0.0811141069810306	-	compaction:Bend5_chr4_8201__del_263__ndel_19
172	183	GCTGACAGCAAG	Jun_Atf3	0.0448396	0.111992746881396	-	compaction:Bend5_chr4_8201__del_263__ndel_19
193	204	TCCAGATAGGAA	Gata4/6	0.452635	0.650390850322029	+	compaction:Bend5_chr4_8201__del_263__ndel_19
206	219	TGGAAGCACACAGA	Foxa2	0.022202	0.0985375893978941	+	compaction:Bend5_chr4_8201__del_263__ndel_19
220	233	GGTTGATGATTTAC	Hnf1b	0.019164	1.33271169328788	-	compaction:Bend5_chr4_8201__del_263__ndel_19
221	234	GTTGATGATTTACC	Hnf1b	0.0219638	1.52741667131269	+	compaction:Bend5_chr4_8201__del_263__ndel_19
223	234	TGATGATTTACC	Gata4/6	0.0375169	0.053908002015855	+	compaction:Bend5_chr4_8201__del_263__ndel_19
224	235	GATGATTTACCC	Jun_Atf3	0.190469	0.475721159549877	-	compaction:Bend5_chr4_8201__del_263__ndel_19
225	238	ATGATTTACCCAGT	Foxa2	0.0298994	0.132700423405252	-	compaction:Bend5_chr4_8201__del_263__ndel_19
252	263	GGCCTATCTCCA	Gata4/6	0.175367	0.508458969983756	-	compaction:Bend5_chr4_8201__del_263__ndel_19
262	273	CAGTACGTCAGT	Jun_Atf3	0.157246	0.392742385661604	+	compaction:Bend5_chr4_8201__del_263__ndel_19
267	280	CGTCAGTCCACAGA	Foxa2	0.0282888	0.125552209663956	+	compaction:Bend5_chr4_8201__del_263__ndel_19
6	17	CCCCATTGTTTA	Sox17	0.394973	1.96371806437401	-	compaction:Bend5_chr4_8201__del_269__ndel_31
10	23	ATTGTTTAGTTTCA	Foxa2	0.0715285	0.317459956906912	-	compaction:Bend5_chr4_8201__del_269__ndel_31
19	30	TTTCATTGTATG	Sox17	0.132545	0.658984312452883	-	compaction:Bend5_chr4_8201__del_269__ndel_31
23	36	ATTGTATGCATTTG	Foxa2	0.0497949	0.221001234587388	-	compaction:Bend5_chr4_8201__del_269__ndel_31
46	59	AGCATTCAAACAGC	Foxa2	0.0249709	0.110826605310147	+	compaction:Bend5_chr4_8201__del_269__ndel_31
93	104	CAGAGATAACAT	Gata4/6	0.765005	1.09923504026556	+	compaction:Bend5_chr4_8201__del_269__ndel_31
98	109	ATAACATTTGAA	Sox17	0.0125251	0.0622720163861602	+	compaction:Bend5_chr4_8201__del_269__ndel_31
100	113	AACATTTGAACAAA	Foxa2	0.0161676	0.0717555324002069	-	compaction:Bend5_chr4_8201__del_269__ndel_31
104	117	TTTGAACAAACAGT	Foxa2	0.143685	0.637707122450068	+	compaction:Bend5_chr4_8201__del_269__ndel_31
106	117	TGAACAAACAGT	Sox17	0.0177979	0.088487207322835	+	compaction:Bend5_chr4_8201__del_269__ndel_31
114	125	CAGTCCTTCACT	Jun_Atf3	0.0256255	0.0640030271280123	+	compaction:Bend5_chr4_8201__del_269__ndel_31
132	143	GGCCATTGTTCT	Sox17	0.405006	2.01359991285444	-	compaction:Bend5_chr4_8201__del_269__ndel_31
145	156	CCTTTATCCCAG	Gata4/6	0.0880432	0.126509199936091	-	compaction:Bend5_chr4_8201__del_269__ndel_31
154	165	CAGTTAGTCATC	Jun_Atf3	0.422126	1.05431471891043	+	compaction:Bend5_chr4_8201__del_269__ndel_31
155	168	AGTTAGTCATCAGC	Hnf1b	0.00494446	0.343849909152274	-	compaction:Bend5_chr4_8201__del_269__ndel_31
155	166	AGTTAGTCATCA	Jun_Atf3	0.0203152	0.0507398605572963	-	compaction:Bend5_chr4_8201__del_269__ndel_31
156	169	GTTAGTCATCAGCT	Hnf1b	0.00140213	0.0975075686970222	+	compaction:Bend5_chr4_8201__del_269__ndel_31
157	168	TTAGTCATCAGC	Jun_Atf3	0.0314418	0.0785299946675592	+	compaction:Bend5_chr4_8201__del_269__ndel_31
158	169	TAGTCATCAGCT	Gata4/6	0.0564508	0.0811141069810306	-	compaction:Bend5_chr4_8201__del_269__ndel_31
167	178	GCTGACAGCAAG	Jun_Atf3	0.0448396	0.111992746881396	-	compaction:Bend5_chr4_8201__del_269__ndel_31
188	199	TCCAGATAGGAA	Gata4/6	0.452635	0.650390850322029	+	compaction:Bend5_chr4_8201__del_269__ndel_31
201	214	TGGAAGCACACAGA	Foxa2	0.022202	0.0985375893978941	+	compaction:Bend5_chr4_8201__del_269__ndel_31
215	228	GGTTGATGATTTAC	Hnf1b	0.019164	1.33271169328788	-	compaction:Bend5_chr4_8201__del_269__ndel_31
216	229	GTTGATGATTTACC	Hnf1b	0.0219638	1.52741667131269	+	compaction:Bend5_chr4_8201__del_269__ndel_31
218	229	TGATGATTTACC	Gata4/6	0.0375169	0.053908002015855	+	compaction:Bend5_chr4_8201__del_269__ndel_31
219	230	GATGATTTACCC	Jun_Atf3	0.190469	0.475721159549877	-	compaction:Bend5_chr4_8201__del_269__ndel_31
220	233	ATGATTTACCCAGT	Foxa2	0.0298994	0.132700423405252	-	compaction:Bend5_chr4_8201__del_269__ndel_31
247	258	GGCCTATCTCCA	Gata4/6	0.175367	0.508458969983756	-	compaction:Bend5_chr4_8201__del_269__ndel_31
257	268	CAGTACGTCAGC	Jun_Atf3	0.242038	0.604521460264574	+	compaction:Bend5_chr4_8201__del_269__ndel_31
6	19	CTTGAACAAACAGT	Foxa2	0.172512	0.765647987668206	+	compaction:Bend5_chr4_8201__del_26__ndel_238
8	19	TGAACAAACAGT	Sox17	0.0177979	0.088487207322835	+	compaction:Bend5_chr4_8201__del_26__ndel_238
26	37	CGGCATTGTTCT	Sox17	0.191324	0.951220450380892	-	compaction:Bend5_chr4_8201__del_26__ndel_238
36	47	CTCTTATCAGTA	Gata4/6	0.361593	1.04840251776752	-	compaction:Bend5_chr4_8201__del_26__ndel_238
6	17	CCCCATTGTTTA	Sox17	0.394973	1.96371806437401	-	compaction:Bend5_chr4_8201__del_270__ndel_30
10	23	ATTGTTTAGTTTCA	Foxa2	0.0715285	0.317459956906912	-	compaction:Bend5_chr4_8201__del_270__ndel_30
19	30	TTTCATTGTATG	Sox17	0.132545	0.658984312452883	-	compaction:Bend5_chr4_8201__del_270__ndel_30
23	36	ATTGTATGCATTTG	Foxa2	0.0497949	0.221001234587388	-	compaction:Bend5_chr4_8201__del_270__ndel_30
46	59	AGCATTCAAACAGC	Foxa2	0.0249709	0.110826605310147	+	compaction:Bend5_chr4_8201__del_270__ndel_30
93	104	CAGAGATAACAT	Gata4/6	0.765005	1.09923504026556	+	compaction:Bend5_chr4_8201__del_270__ndel_30
98	109	ATAACATTTGAA	Sox17	0.0125251	0.0622720163861602	+	compaction:Bend5_chr4_8201__del_270__ndel_30
100	113	AACATTTGAACAAA	Foxa2	0.0161676	0.0717555324002069	-	compaction:Bend5_chr4_8201__del_270__ndel_30
104	117	TTTGAACAAACAGT	Foxa2	0.143685	0.637707122450068	+	compaction:Bend5_chr4_8201__del_270__ndel_30
106	117	TGAACAAACAGT	Sox17	0.0177979	0.088487207322835	+	compaction:Bend5_chr4_8201__del_270__ndel_30
114	125	CAGTCCTTCACT	Jun_Atf3	0.0256255	0.0640030271280123	+	compaction:Bend5_chr4_8201__del_270__ndel_30
132	143	GGCCATTGTTCT	Sox17	0.405006	2.01359991285444	-	compaction:Bend5_chr4_8201__del_270__ndel_30
145	156	CCTTTATCCCAG	Gata4/6	0.0880432	0.126509199936091	-	compaction:Bend5_chr4_8201__del_270__ndel_30
154	165	CAGTTAGTCATC	Jun_Atf3	0.422126	1.05431471891043	+	compaction:Bend5_chr4_8201__del_270__ndel_30
155	168	AGTTAGTCATCAGC	Hnf1b	0.00494446	0.343849909152274	-	compaction:Bend5_chr4_8201__del_270__ndel_30
155	166	AGTTAGTCATCA	Jun_Atf3	0.0203152	0.0507398605572963	-	compaction:Bend5_chr4_8201__del_270__ndel_30
156	169	GTTAGTCATCAGCT	Hnf1b	0.00140213	0.0975075686970222	+	compaction:Bend5_chr4_8201__del_270__ndel_30
157	168	TTAGTCATCAGC	Jun_Atf3	0.0314418	0.0785299946675592	+	compaction:Bend5_chr4_8201__del_270__ndel_30
158	169	TAGTCATCAGCT	Gata4/6	0.0564508	0.0811141069810306	-	compaction:Bend5_chr4_8201__del_270__ndel_30
167	178	GCTGACAGCAAG	Jun_Atf3	0.0448396	0.111992746881396	-	compaction:Bend5_chr4_8201__del_270__ndel_30
188	199	TCCAGATAGGAA	Gata4/6	0.452635	0.650390850322029	+	compaction:Bend5_chr4_8201__del_270__ndel_30
201	214	TGGAAGCACACAGA	Foxa2	0.022202	0.0985375893978941	+	compaction:Bend5_chr4_8201__del_270__ndel_30
215	228	GGTTGATGATTTAC	Hnf1b	0.019164	1.33271169328788	-	compaction:Bend5_chr4_8201__del_270__ndel_30
216	229	GTTGATGATTTACC	Hnf1b	0.0219638	1.52741667131269	+	compaction:Bend5_chr4_8201__del_270__ndel_30
218	229	TGATGATTTACC	Gata4/6	0.0375169	0.053908002015855	+	compaction:Bend5_chr4_8201__del_270__ndel_30
219	230	GATGATTTACCC	Jun_Atf3	0.190469	0.475721159549877	-	compaction:Bend5_chr4_8201__del_270__ndel_30
220	233	ATGATTTACCCAGT	Foxa2	0.0298994	0.132700423405252	-	compaction:Bend5_chr4_8201__del_270__ndel_30
247	258	GGCCTATCTCCA	Gata4/6	0.175367	0.508458969983756	-	compaction:Bend5_chr4_8201__del_270__ndel_30
257	268	CAGTACGTCAGC	Jun_Atf3	0.242038	0.604521460264574	+	compaction:Bend5_chr4_8201__del_270__ndel_30
9	20	CCCCATTGTTTA	Sox17	0.394973	1.96371806437401	-	compaction:Bend5_chr4_8201__del_271__ndel_24
13	26	ATTGTTTAGTTTCA	Foxa2	0.0715285	0.317459956906912	-	compaction:Bend5_chr4_8201__del_271__ndel_24
22	33	TTTCATTGTATG	Sox17	0.132545	0.658984312452883	-	compaction:Bend5_chr4_8201__del_271__ndel_24
26	39	ATTGTATGCATTTG	Foxa2	0.0497949	0.221001234587388	-	compaction:Bend5_chr4_8201__del_271__ndel_24
49	62	AGCATTCAAACAGC	Foxa2	0.0249709	0.110826605310147	+	compaction:Bend5_chr4_8201__del_271__ndel_24
96	107	CAGAGATAACAT	Gata4/6	0.765005	1.09923504026556	+	compaction:Bend5_chr4_8201__del_271__ndel_24
101	112	ATAACATTTGAA	Sox17	0.0125251	0.0622720163861602	+	compaction:Bend5_chr4_8201__del_271__ndel_24
103	116	AACATTTGAACAAA	Foxa2	0.0161676	0.0717555324002069	-	compaction:Bend5_chr4_8201__del_271__ndel_24
107	120	TTTGAACAAACAGT	Foxa2	0.143685	0.637707122450068	+	compaction:Bend5_chr4_8201__del_271__ndel_24
109	120	TGAACAAACAGT	Sox17	0.0177979	0.088487207322835	+	compaction:Bend5_chr4_8201__del_271__ndel_24
117	128	CAGTCCTTCACT	Jun_Atf3	0.0256255	0.0640030271280123	+	compaction:Bend5_chr4_8201__del_271__ndel_24
135	146	GGCCATTGTTCT	Sox17	0.405006	2.01359991285444	-	compaction:Bend5_chr4_8201__del_271__ndel_24
148	159	CCTTTATCCCAG	Gata4/6	0.0880432	0.126509199936091	-	compaction:Bend5_chr4_8201__del_271__ndel_24
157	168	CAGTTAGTCATC	Jun_Atf3	0.422126	1.05431471891043	+	compaction:Bend5_chr4_8201__del_271__ndel_24
158	171	AGTTAGTCATCAGC	Hnf1b	0.00494446	0.343849909152274	-	compaction:Bend5_chr4_8201__del_271__ndel_24
158	169	AGTTAGTCATCA	Jun_Atf3	0.0203152	0.0507398605572963	-	compaction:Bend5_chr4_8201__del_271__ndel_24
159	172	GTTAGTCATCAGCT	Hnf1b	0.00140213	0.0975075686970222	+	compaction:Bend5_chr4_8201__del_271__ndel_24
160	171	TTAGTCATCAGC	Jun_Atf3	0.0314418	0.0785299946675592	+	compaction:Bend5_chr4_8201__del_271__ndel_24
161	172	TAGTCATCAGCT	Gata4/6	0.0564508	0.0811141069810306	-	compaction:Bend5_chr4_8201__del_271__ndel_24
170	181	GCTGACAGCAAG	Jun_Atf3	0.0448396	0.111992746881396	-	compaction:Bend5_chr4_8201__del_271__ndel_24
191	202	TCCAGATAGGAA	Gata4/6	0.452635	0.650390850322029	+	compaction:Bend5_chr4_8201__del_271__ndel_24
204	217	TGGAAGCACACAGA	Foxa2	0.022202	0.0985375893978941	+	compaction:Bend5_chr4_8201__del_271__ndel_24
218	231	GGTTGATGATTTAC	Hnf1b	0.019164	1.33271169328788	-	compaction:Bend5_chr4_8201__del_271__ndel_24
219	232	GTTGATGATTTACC	Hnf1b	0.0219638	1.52741667131269	+	compaction:Bend5_chr4_8201__del_271__ndel_24
221	232	TGATGATTTACC	Gata4/6	0.0375169	0.053908002015855	+	compaction:Bend5_chr4_8201__del_271__ndel_24
222	233	GATGATTTACCC	Jun_Atf3	0.190469	0.475721159549877	-	compaction:Bend5_chr4_8201__del_271__ndel_24
223	236	ATGATTTACCCAGT	Foxa2	0.0298994	0.132700423405252	-	compaction:Bend5_chr4_8201__del_271__ndel_24
250	261	GGCCTATCTCCA	Gata4/6	0.175367	0.508458969983756	-	compaction:Bend5_chr4_8201__del_271__ndel_24
260	271	CAGTACGTCAGC	Jun_Atf3	0.242038	0.604521460264574	+	compaction:Bend5_chr4_8201__del_271__ndel_24
9	20	CCCCATTGTTTA	Sox17	0.394973	1.96371806437401	-	compaction:Bend5_chr4_8201__del_275__ndel_23
13	26	ATTGTTTAGTTTCA	Foxa2	0.0715285	0.317459956906912	-	compaction:Bend5_chr4_8201__del_275__ndel_23
22	33	TTTCATTGTATG	Sox17	0.132545	0.658984312452883	-	compaction:Bend5_chr4_8201__del_275__ndel_23
26	39	ATTGTATGCATTTG	Foxa2	0.0497949	0.221001234587388	-	compaction:Bend5_chr4_8201__del_275__ndel_23
49	62	AGCATTCAAACAGC	Foxa2	0.0249709	0.110826605310147	+	compaction:Bend5_chr4_8201__del_275__ndel_23
96	107	CAGAGATAACAT	Gata4/6	0.765005	1.09923504026556	+	compaction:Bend5_chr4_8201__del_275__ndel_23
101	112	ATAACATTTGAA	Sox17	0.0125251	0.0622720163861602	+	compaction:Bend5_chr4_8201__del_275__ndel_23
103	116	AACATTTGAACAAA	Foxa2	0.0161676	0.0717555324002069	-	compaction:Bend5_chr4_8201__del_275__ndel_23
107	120	TTTGAACAAACAGT	Foxa2	0.143685	0.637707122450068	+	compaction:Bend5_chr4_8201__del_275__ndel_23
109	120	TGAACAAACAGT	Sox17	0.0177979	0.088487207322835	+	compaction:Bend5_chr4_8201__del_275__ndel_23
117	128	CAGTCCTTCACT	Jun_Atf3	0.0256255	0.0640030271280123	+	compaction:Bend5_chr4_8201__del_275__ndel_23
135	146	GGCCATTGTTCT	Sox17	0.405006	2.01359991285444	-	compaction:Bend5_chr4_8201__del_275__ndel_23
148	159	CCTTTATCCCAG	Gata4/6	0.0880432	0.126509199936091	-	compaction:Bend5_chr4_8201__del_275__ndel_23
157	168	CAGTTAGTCATC	Jun_Atf3	0.422126	1.05431471891043	+	compaction:Bend5_chr4_8201__del_275__ndel_23
158	171	AGTTAGTCATCAGC	Hnf1b	0.00494446	0.343849909152274	-	compaction:Bend5_chr4_8201__del_275__ndel_23
158	169	AGTTAGTCATCA	Jun_Atf3	0.0203152	0.0507398605572963	-	compaction:Bend5_chr4_8201__del_275__ndel_23
159	172	GTTAGTCATCAGCT	Hnf1b	0.00140213	0.0975075686970222	+	compaction:Bend5_chr4_8201__del_275__ndel_23
160	171	TTAGTCATCAGC	Jun_Atf3	0.0314418	0.0785299946675592	+	compaction:Bend5_chr4_8201__del_275__ndel_23
161	172	TAGTCATCAGCT	Gata4/6	0.0564508	0.0811141069810306	-	compaction:Bend5_chr4_8201__del_275__ndel_23
170	181	GCTGACAGCAAG	Jun_Atf3	0.0448396	0.111992746881396	-	compaction:Bend5_chr4_8201__del_275__ndel_23
191	202	TCCAGATAGGAA	Gata4/6	0.452635	0.650390850322029	+	compaction:Bend5_chr4_8201__del_275__ndel_23
204	217	TGGAAGCACACAGA	Foxa2	0.022202	0.0985375893978941	+	compaction:Bend5_chr4_8201__del_275__ndel_23
218	231	GGTTGATGATTTAC	Hnf1b	0.019164	1.33271169328788	-	compaction:Bend5_chr4_8201__del_275__ndel_23
219	232	GTTGATGATTTACC	Hnf1b	0.0219638	1.52741667131269	+	compaction:Bend5_chr4_8201__del_275__ndel_23
221	232	TGATGATTTACC	Gata4/6	0.0375169	0.053908002015855	+	compaction:Bend5_chr4_8201__del_275__ndel_23
222	233	GATGATTTACCC	Jun_Atf3	0.190469	0.475721159549877	-	compaction:Bend5_chr4_8201__del_275__ndel_23
223	236	ATGATTTACCCAGT	Foxa2	0.0298994	0.132700423405252	-	compaction:Bend5_chr4_8201__del_275__ndel_23
250	261	GGCCTATCTCCA	Gata4/6	0.175367	0.508458969983756	-	compaction:Bend5_chr4_8201__del_275__ndel_23
260	271	CAGTACGTCAGT	Jun_Atf3	0.157246	0.392742385661604	+	compaction:Bend5_chr4_8201__del_275__ndel_23
9	20	CCCCATTGTTTA	Sox17	0.394973	1.96371806437401	-	compaction:Bend5_chr4_8201__del_275__ndel_26
13	26	ATTGTTTAGTTTCA	Foxa2	0.0715285	0.317459956906912	-	compaction:Bend5_chr4_8201__del_275__ndel_26
22	33	TTTCATTGTATG	Sox17	0.132545	0.658984312452883	-	compaction:Bend5_chr4_8201__del_275__ndel_26
26	39	ATTGTATGCATTTG	Foxa2	0.0497949	0.221001234587388	-	compaction:Bend5_chr4_8201__del_275__ndel_26
49	62	AGCATTCAAACAGC	Foxa2	0.0249709	0.110826605310147	+	compaction:Bend5_chr4_8201__del_275__ndel_26
96	107	CAGAGATAACAT	Gata4/6	0.765005	1.09923504026556	+	compaction:Bend5_chr4_8201__del_275__ndel_26
101	112	ATAACATTTGAA	Sox17	0.0125251	0.0622720163861602	+	compaction:Bend5_chr4_8201__del_275__ndel_26
103	116	AACATTTGAACAAA	Foxa2	0.0161676	0.0717555324002069	-	compaction:Bend5_chr4_8201__del_275__ndel_26
107	120	TTTGAACAAACAGT	Foxa2	0.143685	0.637707122450068	+	compaction:Bend5_chr4_8201__del_275__ndel_26
109	120	TGAACAAACAGT	Sox17	0.0177979	0.088487207322835	+	compaction:Bend5_chr4_8201__del_275__ndel_26
117	128	CAGTCCTTCACT	Jun_Atf3	0.0256255	0.0640030271280123	+	compaction:Bend5_chr4_8201__del_275__ndel_26
135	146	GGCCATTGTTCT	Sox17	0.405006	2.01359991285444	-	compaction:Bend5_chr4_8201__del_275__ndel_26
148	159	CCTTTATCCCAG	Gata4/6	0.0880432	0.126509199936091	-	compaction:Bend5_chr4_8201__del_275__ndel_26
157	168	CAGTTAGTCATC	Jun_Atf3	0.422126	1.05431471891043	+	compaction:Bend5_chr4_8201__del_275__ndel_26
158	171	AGTTAGTCATCAGC	Hnf1b	0.00494446	0.343849909152274	-	compaction:Bend5_chr4_8201__del_275__ndel_26
158	169	AGTTAGTCATCA	Jun_Atf3	0.0203152	0.0507398605572963	-	compaction:Bend5_chr4_8201__del_275__ndel_26
159	172	GTTAGTCATCAGCT	Hnf1b	0.00140213	0.0975075686970222	+	compaction:Bend5_chr4_8201__del_275__ndel_26
160	171	TTAGTCATCAGC	Jun_Atf3	0.0314418	0.0785299946675592	+	compaction:Bend5_chr4_8201__del_275__ndel_26
161	172	TAGTCATCAGCT	Gata4/6	0.0564508	0.0811141069810306	-	compaction:Bend5_chr4_8201__del_275__ndel_26
170	181	GCTGACAGCAAG	Jun_Atf3	0.0448396	0.111992746881396	-	compaction:Bend5_chr4_8201__del_275__ndel_26
191	202	TCCAGATAGGAA	Gata4/6	0.452635	0.650390850322029	+	compaction:Bend5_chr4_8201__del_275__ndel_26
204	217	TGGAAGCACACAGA	Foxa2	0.022202	0.0985375893978941	+	compaction:Bend5_chr4_8201__del_275__ndel_26
218	231	GGTTGATGATTTAC	Hnf1b	0.019164	1.33271169328788	-	compaction:Bend5_chr4_8201__del_275__ndel_26
219	232	GTTGATGATTTACC	Hnf1b	0.0219638	1.52741667131269	+	compaction:Bend5_chr4_8201__del_275__ndel_26
221	232	TGATGATTTACC	Gata4/6	0.0375169	0.053908002015855	+	compaction:Bend5_chr4_8201__del_275__ndel_26
222	233	GATGATTTACCC	Jun_Atf3	0.190469	0.475721159549877	-	compaction:Bend5_chr4_8201__del_275__ndel_26
223	236	ATGATTTACCCAGT	Foxa2	0.0298994	0.132700423405252	-	compaction:Bend5_chr4_8201__del_275__ndel_26
250	261	GGCCTATCTCCA	Gata4/6	0.175367	0.508458969983756	-	compaction:Bend5_chr4_8201__del_275__ndel_26
260	271	CAGTACGTCAGC	Jun_Atf3	0.242038	0.604521460264574	+	compaction:Bend5_chr4_8201__del_275__ndel_26
11	22	CCCCATTGTTTA	Sox17	0.394973	1.96371806437401	-	compaction:Bend5_chr4_8201__del_276__ndel_20
15	28	ATTGTTTAGTTTCA	Foxa2	0.0715285	0.317459956906912	-	compaction:Bend5_chr4_8201__del_276__ndel_20
24	35	TTTCATTGTATG	Sox17	0.132545	0.658984312452883	-	compaction:Bend5_chr4_8201__del_276__ndel_20
28	41	ATTGTATGCATTTG	Foxa2	0.0497949	0.221001234587388	-	compaction:Bend5_chr4_8201__del_276__ndel_20
51	64	AGCATTCAAACAGC	Foxa2	0.0249709	0.110826605310147	+	compaction:Bend5_chr4_8201__del_276__ndel_20
98	109	CAGAGATAACAT	Gata4/6	0.765005	1.09923504026556	+	compaction:Bend5_chr4_8201__del_276__ndel_20
103	114	ATAACATTTGAA	Sox17	0.0125251	0.0622720163861602	+	compaction:Bend5_chr4_8201__del_276__ndel_20
105	118	AACATTTGAACAAA	Foxa2	0.0161676	0.0717555324002069	-	compaction:Bend5_chr4_8201__del_276__ndel_20
109	122	TTTGAACAAACAGT	Foxa2	0.143685	0.637707122450068	+	compaction:Bend5_chr4_8201__del_276__ndel_20
111	122	TGAACAAACAGT	Sox17	0.0177979	0.088487207322835	+	compaction:Bend5_chr4_8201__del_276__ndel_20
119	130	CAGTCCTTCACT	Jun_Atf3	0.0256255	0.0640030271280123	+	compaction:Bend5_chr4_8201__del_276__ndel_20
137	148	GGCCATTGTTCT	Sox17	0.405006	2.01359991285444	-	compaction:Bend5_chr4_8201__del_276__ndel_20
150	161	CCTTTATCCCAG	Gata4/6	0.0880432	0.126509199936091	-	compaction:Bend5_chr4_8201__del_276__ndel_20
159	170	CAGTTAGTCATC	Jun_Atf3	0.422126	1.05431471891043	+	compaction:Bend5_chr4_8201__del_276__ndel_20
160	173	AGTTAGTCATCAGC	Hnf1b	0.00494446	0.343849909152274	-	compaction:Bend5_chr4_8201__del_276__ndel_20
160	171	AGTTAGTCATCA	Jun_Atf3	0.0203152	0.0507398605572963	-	compaction:Bend5_chr4_8201__del_276__ndel_20
161	174	GTTAGTCATCAGCT	Hnf1b	0.00140213	0.0975075686970222	+	compaction:Bend5_chr4_8201__del_276__ndel_20
162	173	TTAGTCATCAGC	Jun_Atf3	0.0314418	0.0785299946675592	+	compaction:Bend5_chr4_8201__del_276__ndel_20
163	174	TAGTCATCAGCT	Gata4/6	0.0564508	0.0811141069810306	-	compaction:Bend5_chr4_8201__del_276__ndel_20
172	183	GCTGACAGCAAG	Jun_Atf3	0.0448396	0.111992746881396	-	compaction:Bend5_chr4_8201__del_276__ndel_20
193	204	TCCAGATAGGAA	Gata4/6	0.452635	0.650390850322029	+	compaction:Bend5_chr4_8201__del_276__ndel_20
206	219	TGGAAGCACACAGA	Foxa2	0.022202	0.0985375893978941	+	compaction:Bend5_chr4_8201__del_276__ndel_20
220	233	GGTTGATGATTTAC	Hnf1b	0.019164	1.33271169328788	-	compaction:Bend5_chr4_8201__del_276__ndel_20
221	234	GTTGATGATTTACC	Hnf1b	0.0219638	1.52741667131269	+	compaction:Bend5_chr4_8201__del_276__ndel_20
223	234	TGATGATTTACC	Gata4/6	0.0375169	0.053908002015855	+	compaction:Bend5_chr4_8201__del_276__ndel_20
224	235	GATGATTTACCC	Jun_Atf3	0.190469	0.475721159549877	-	compaction:Bend5_chr4_8201__del_276__ndel_20
225	238	ATGATTTACCCAGT	Foxa2	0.0298994	0.132700423405252	-	compaction:Bend5_chr4_8201__del_276__ndel_20
252	263	GGCCTATCTCCA	Gata4/6	0.175367	0.508458969983756	-	compaction:Bend5_chr4_8201__del_276__ndel_20
262	273	CAGTACGTCAGT	Jun_Atf3	0.157246	0.392742385661604	+	compaction:Bend5_chr4_8201__del_276__ndel_20
9	20	CCCCATTGTTTA	Sox17	0.394973	1.96371806437401	-	compaction:Bend5_chr4_8201__del_276__ndel_25
13	26	ATTGTTTAGTTTCA	Foxa2	0.0715285	0.317459956906912	-	compaction:Bend5_chr4_8201__del_276__ndel_25
22	33	TTTCATTGTATG	Sox17	0.132545	0.658984312452883	-	compaction:Bend5_chr4_8201__del_276__ndel_25
26	39	ATTGTATGCATTTG	Foxa2	0.0497949	0.221001234587388	-	compaction:Bend5_chr4_8201__del_276__ndel_25
49	62	AGCATTCAAACAGC	Foxa2	0.0249709	0.110826605310147	+	compaction:Bend5_chr4_8201__del_276__ndel_25
96	107	CAGAGATAACAT	Gata4/6	0.765005	1.09923504026556	+	compaction:Bend5_chr4_8201__del_276__ndel_25
101	112	ATAACATTTGAA	Sox17	0.0125251	0.0622720163861602	+	compaction:Bend5_chr4_8201__del_276__ndel_25
103	116	AACATTTGAACAAA	Foxa2	0.0161676	0.0717555324002069	-	compaction:Bend5_chr4_8201__del_276__ndel_25
107	120	TTTGAACAAACAGT	Foxa2	0.143685	0.637707122450068	+	compaction:Bend5_chr4_8201__del_276__ndel_25
109	120	TGAACAAACAGT	Sox17	0.0177979	0.088487207322835	+	compaction:Bend5_chr4_8201__del_276__ndel_25
117	128	CAGTCCTTCACT	Jun_Atf3	0.0256255	0.0640030271280123	+	compaction:Bend5_chr4_8201__del_276__ndel_25
135	146	GGCCATTGTTCT	Sox17	0.405006	2.01359991285444	-	compaction:Bend5_chr4_8201__del_276__ndel_25
148	159	CCTTTATCCCAG	Gata4/6	0.0880432	0.126509199936091	-	compaction:Bend5_chr4_8201__del_276__ndel_25
157	168	CAGTTAGTCATC	Jun_Atf3	0.422126	1.05431471891043	+	compaction:Bend5_chr4_8201__del_276__ndel_25
158	171	AGTTAGTCATCAGC	Hnf1b	0.00494446	0.343849909152274	-	compaction:Bend5_chr4_8201__del_276__ndel_25
158	169	AGTTAGTCATCA	Jun_Atf3	0.0203152	0.0507398605572963	-	compaction:Bend5_chr4_8201__del_276__ndel_25
159	172	GTTAGTCATCAGCT	Hnf1b	0.00140213	0.0975075686970222	+	compaction:Bend5_chr4_8201__del_276__ndel_25
160	171	TTAGTCATCAGC	Jun_Atf3	0.0314418	0.0785299946675592	+	compaction:Bend5_chr4_8201__del_276__ndel_25
161	172	TAGTCATCAGCT	Gata4/6	0.0564508	0.0811141069810306	-	compaction:Bend5_chr4_8201__del_276__ndel_25
170	181	GCTGACAGCAAG	Jun_Atf3	0.0448396	0.111992746881396	-	compaction:Bend5_chr4_8201__del_276__ndel_25
191	202	TCCAGATAGGAA	Gata4/6	0.452635	0.650390850322029	+	compaction:Bend5_chr4_8201__del_276__ndel_25
204	217	TGGAAGCACACAGA	Foxa2	0.022202	0.0985375893978941	+	compaction:Bend5_chr4_8201__del_276__ndel_25
218	231	GGTTGATGATTTAC	Hnf1b	0.019164	1.33271169328788	-	compaction:Bend5_chr4_8201__del_276__ndel_25
219	232	GTTGATGATTTACC	Hnf1b	0.0219638	1.52741667131269	+	compaction:Bend5_chr4_8201__del_276__ndel_25
221	232	TGATGATTTACC	Gata4/6	0.0375169	0.053908002015855	+	compaction:Bend5_chr4_8201__del_276__ndel_25
222	233	GATGATTTACCC	Jun_Atf3	0.190469	0.475721159549877	-	compaction:Bend5_chr4_8201__del_276__ndel_25
223	236	ATGATTTACCCAGT	Foxa2	0.0298994	0.132700423405252	-	compaction:Bend5_chr4_8201__del_276__ndel_25
250	261	GGCCTATCTCCA	Gata4/6	0.175367	0.508458969983756	-	compaction:Bend5_chr4_8201__del_276__ndel_25
260	271	CAGTACGTCAGC	Jun_Atf3	0.242038	0.604521460264574	+	compaction:Bend5_chr4_8201__del_276__ndel_25
14	25	CCCCATTGATTT	Sox17	0.0643417	0.319892647301291	-	compaction:Bend5_chr4_8201__del_277__ndel_7
17	28	CATTGATTTAGT	Gata4/6	0.0480361	0.0690230316373104	+	compaction:Bend5_chr4_8201__del_277__ndel_7
29	40	TTCAATTGTATG	Sox17	0.0744717	0.370256758245859	-	compaction:Bend5_chr4_8201__del_277__ndel_7
33	46	ATTGTATGCATTTG	Foxa2	0.0497949	0.221001234587388	-	compaction:Bend5_chr4_8201__del_277__ndel_7
56	69	AGCATTCAAACATG	Foxa2	0.0464807	0.206292051685735	+	compaction:Bend5_chr4_8201__del_277__ndel_7
104	115	CAGAGATAACTA	Gata4/6	0.315365	0.914369083515868	+	compaction:Bend5_chr4_8201__del_277__ndel_7
107	120	AGATAACTATTTGA	Hnf1b	0.000864435	0.0601149359521659	-	compaction:Bend5_chr4_8201__del_277__ndel_7
112	125	ACTATTTGAACAAA	Foxa2	0.0688205	0.305441229220691	-	compaction:Bend5_chr4_8201__del_277__ndel_7
116	129	TTTGAACAAACAGT	Foxa2	0.143685	0.637707122450068	+	compaction:Bend5_chr4_8201__del_277__ndel_7
118	129	TGAACAAACAGT	Sox17	0.0177979	0.088487207322835	+	compaction:Bend5_chr4_8201__del_277__ndel_7
126	137	CAGTCCTTCACT	Jun_Atf3	0.0256255	0.0640030271280123	+	compaction:Bend5_chr4_8201__del_277__ndel_7
144	155	GGCCATTGTTCT	Sox17	0.405006	2.01359991285444	-	compaction:Bend5_chr4_8201__del_277__ndel_7
157	168	CCTTTATCCCAG	Gata4/6	0.0880432	0.126509199936091	-	compaction:Bend5_chr4_8201__del_277__ndel_7
166	177	CAGTTAGTCATC	Jun_Atf3	0.422126	1.05431471891043	+	compaction:Bend5_chr4_8201__del_277__ndel_7
167	180	AGTTAGTCATCAGC	Hnf1b	0.00494446	0.343849909152274	-	compaction:Bend5_chr4_8201__del_277__ndel_7
167	178	AGTTAGTCATCA	Jun_Atf3	0.0203152	0.0507398605572963	-	compaction:Bend5_chr4_8201__del_277__ndel_7
168	181	GTTAGTCATCAGCT	Hnf1b	0.00140213	0.0975075686970222	+	compaction:Bend5_chr4_8201__del_277__ndel_7
169	180	TTAGTCATCAGC	Jun_Atf3	0.0314418	0.0785299946675592	+	compaction:Bend5_chr4_8201__del_277__ndel_7
170	181	TAGTCATCAGCT	Gata4/6	0.0564508	0.0811141069810306	-	compaction:Bend5_chr4_8201__del_277__ndel_7
179	190	GCTGACAGCAAG	Jun_Atf3	0.0448396	0.111992746881396	-	compaction:Bend5_chr4_8201__del_277__ndel_7
200	211	TCCAGATAGGAA	Gata4/6	0.452635	0.650390850322029	+	compaction:Bend5_chr4_8201__del_277__ndel_7
213	226	TGGAAGCACACAGA	Foxa2	0.022202	0.0985375893978941	+	compaction:Bend5_chr4_8201__del_277__ndel_7
227	240	GGTTGATGATTTAC	Hnf1b	0.019164	1.33271169328788	-	compaction:Bend5_chr4_8201__del_277__ndel_7
228	241	GTTGATGATTTACC	Hnf1b	0.0219638	1.52741667131269	+	compaction:Bend5_chr4_8201__del_277__ndel_7
230	241	TGATGATTTACC	Gata4/6	0.0375169	0.053908002015855	+	compaction:Bend5_chr4_8201__del_277__ndel_7
231	242	GATGATTTACCC	Jun_Atf3	0.190469	0.475721159549877	-	compaction:Bend5_chr4_8201__del_277__ndel_7
232	245	ATGATTTACCCAAG	Foxa2	0.0294631	0.130764023519912	-	compaction:Bend5_chr4_8201__del_277__ndel_7
262	273	GGCCTATCTCCT	Gata4/6	0.296117	0.425490267930691	-	compaction:Bend5_chr4_8201__del_277__ndel_7
273	284	TAGTACGTCAGT	Jun_Atf3	0.150506	0.375908356946347	+	compaction:Bend5_chr4_8201__del_277__ndel_7
278	291	CGTCAGTCCACAGC	Foxa2	0.0221104	0.0981310475012701	+	compaction:Bend5_chr4_8201__del_277__ndel_7
6	19	CTTGAACAAACAGT	Foxa2	0.172512	0.765647987668206	+	compaction:Bend5_chr4_8201__del_27__ndel_234
8	19	TGAACAAACAGT	Sox17	0.0177979	0.088487207322835	+	compaction:Bend5_chr4_8201__del_27__ndel_234
16	27	CAGTCCTCCCAC	Klf4	0.028319	0.102086122100589	+	compaction:Bend5_chr4_8201__del_27__ndel_234
26	37	ACGGGCATTGTT	Klf4	0.0230656	0.0831483335542688	-	compaction:Bend5_chr4_8201__del_27__ndel_234
28	39	GGGCATTGTTCT	Sox17	0.209805	1.04310387924235	-	compaction:Bend5_chr4_8201__del_27__ndel_234
38	49	CTCTTATCAGTA	Gata4/6	0.361593	1.04840251776752	-	compaction:Bend5_chr4_8201__del_27__ndel_234
13	24	CCCCATTGTTTA	Sox17	0.394973	1.96371806437401	-	compaction:Bend5_chr4_8201__del_286__ndel_13
17	30	ATTGTTTAGTTTCA	Foxa2	0.0715285	0.317459956906912	-	compaction:Bend5_chr4_8201__del_286__ndel_13
26	37	TTTCATTGTATG	Sox17	0.132545	0.658984312452883	-	compaction:Bend5_chr4_8201__del_286__ndel_13
30	43	ATTGTATGCATTTG	Foxa2	0.0497949	0.221001234587388	-	compaction:Bend5_chr4_8201__del_286__ndel_13
53	66	AGCATTCAAACAGC	Foxa2	0.0249709	0.110826605310147	+	compaction:Bend5_chr4_8201__del_286__ndel_13
100	111	CAGAGATAACAT	Gata4/6	0.765005	1.09923504026556	+	compaction:Bend5_chr4_8201__del_286__ndel_13
105	116	ATAACATTTGAA	Sox17	0.0125251	0.0622720163861602	+	compaction:Bend5_chr4_8201__del_286__ndel_13
107	120	AACATTTGAACAAA	Foxa2	0.0161676	0.0717555324002069	-	compaction:Bend5_chr4_8201__del_286__ndel_13
111	124	TTTGAACAAACAGT	Foxa2	0.143685	0.637707122450068	+	compaction:Bend5_chr4_8201__del_286__ndel_13
113	124	TGAACAAACAGT	Sox17	0.0177979	0.088487207322835	+	compaction:Bend5_chr4_8201__del_286__ndel_13
121	132	CAGTCCTTCACT	Jun_Atf3	0.0256255	0.0640030271280123	+	compaction:Bend5_chr4_8201__del_286__ndel_13
139	150	GGCCATTGTTCT	Sox17	0.405006	2.01359991285444	-	compaction:Bend5_chr4_8201__del_286__ndel_13
152	163	CCTTTATCCCAG	Gata4/6	0.0880432	0.126509199936091	-	compaction:Bend5_chr4_8201__del_286__ndel_13
161	172	CAGTTAGTCATC	Jun_Atf3	0.422126	1.05431471891043	+	compaction:Bend5_chr4_8201__del_286__ndel_13
162	175	AGTTAGTCATCAGC	Hnf1b	0.00494446	0.343849909152274	-	compaction:Bend5_chr4_8201__del_286__ndel_13
162	173	AGTTAGTCATCA	Jun_Atf3	0.0203152	0.0507398605572963	-	compaction:Bend5_chr4_8201__del_286__ndel_13
163	176	GTTAGTCATCAGCT	Hnf1b	0.00140213	0.0975075686970222	+	compaction:Bend5_chr4_8201__del_286__ndel_13
164	175	TTAGTCATCAGC	Jun_Atf3	0.0314418	0.0785299946675592	+	compaction:Bend5_chr4_8201__del_286__ndel_13
165	176	TAGTCATCAGCT	Gata4/6	0.0564508	0.0811141069810306	-	compaction:Bend5_chr4_8201__del_286__ndel_13
174	185	GCTGACAGCAAG	Jun_Atf3	0.0448396	0.111992746881396	-	compaction:Bend5_chr4_8201__del_286__ndel_13
195	206	TCCAGATAGGAA	Gata4/6	0.452635	0.650390850322029	+	compaction:Bend5_chr4_8201__del_286__ndel_13
208	221	TGGAAGCACACAGA	Foxa2	0.022202	0.0985375893978941	+	compaction:Bend5_chr4_8201__del_286__ndel_13
222	235	GGTTGATGATTTAC	Hnf1b	0.019164	1.33271169328788	-	compaction:Bend5_chr4_8201__del_286__ndel_13
223	236	GTTGATGATTTACC	Hnf1b	0.0219638	1.52741667131269	+	compaction:Bend5_chr4_8201__del_286__ndel_13
225	236	TGATGATTTACC	Gata4/6	0.0375169	0.053908002015855	+	compaction:Bend5_chr4_8201__del_286__ndel_13
226	237	GATGATTTACCC	Jun_Atf3	0.190469	0.475721159549877	-	compaction:Bend5_chr4_8201__del_286__ndel_13
227	240	ATGATTTACCCAAG	Foxa2	0.0294631	0.130764023519912	-	compaction:Bend5_chr4_8201__del_286__ndel_13
257	268	GGCCTATCTCCT	Gata4/6	0.296117	0.425490267930691	-	compaction:Bend5_chr4_8201__del_286__ndel_13
268	279	TAGTACGTCAGT	Jun_Atf3	0.150506	0.375908356946347	+	compaction:Bend5_chr4_8201__del_286__ndel_13
273	286	CGTCAGTCCACAGA	Foxa2	0.0282888	0.125552209663956	+	compaction:Bend5_chr4_8201__del_286__ndel_13
6	19	CTTGAACAAACAGT	Foxa2	0.172512	0.765647987668206	+	compaction:Bend5_chr4_8201__del_28__ndel_226
8	19	TGAACAAACAGT	Sox17	0.0177979	0.088487207322835	+	compaction:Bend5_chr4_8201__del_28__ndel_226
16	27	CAGTCCTCCCAA	Klf4	0.0276867	0.0998067670737798	+	compaction:Bend5_chr4_8201__del_28__ndel_226
27	38	ACGGGCATTGTT	Klf4	0.0230656	0.0831483335542688	-	compaction:Bend5_chr4_8201__del_28__ndel_226
29	40	GGGCATTGTTCT	Sox17	0.209805	1.04310387924235	-	compaction:Bend5_chr4_8201__del_28__ndel_226
39	50	CTCTTATCAGTA	Gata4/6	0.361593	1.04840251776752	-	compaction:Bend5_chr4_8201__del_28__ndel_226
47	58	AGTAGTATCAGC	Jun_Atf3	0.0221917	0.055426663952575	+	compaction:Bend5_chr4_8201__del_28__ndel_226
48	59	GTAGTATCAGCT	Gata4/6	0.122714	0.176327643258735	-	compaction:Bend5_chr4_8201__del_28__ndel_226
2	13	TTTCATTGTATG	Sox17	0.132545	0.658984312452883	-	compaction:Bend5_chr4_8201__del_29__ndel_49
6	19	ATTGTATGCATTTG	Foxa2	0.0497949	0.221001234587388	-	compaction:Bend5_chr4_8201__del_29__ndel_49
28	41	TGCATTCAAACAGC	Foxa2	0.0224038	0.0994332242749545	+	compaction:Bend5_chr4_8201__del_29__ndel_49
75	86	CAGAGATAACAT	Gata4/6	0.765005	1.09923504026556	+	compaction:Bend5_chr4_8201__del_29__ndel_49
80	91	ATAACATTTGAA	Sox17	0.0125251	0.0622720163861602	+	compaction:Bend5_chr4_8201__del_29__ndel_49
82	95	AACATTTGAACAAA	Foxa2	0.0161676	0.0717555324002069	-	compaction:Bend5_chr4_8201__del_29__ndel_49
86	99	TTTGAACAAACAGT	Foxa2	0.143685	0.637707122450068	+	compaction:Bend5_chr4_8201__del_29__ndel_49
88	99	TGAACAAACAGT	Sox17	0.0177979	0.088487207322835	+	compaction:Bend5_chr4_8201__del_29__ndel_49
96	107	CAGTCCTTCACT	Jun_Atf3	0.0256255	0.0640030271280123	+	compaction:Bend5_chr4_8201__del_29__ndel_49
114	125	GGCCATTGTTCT	Sox17	0.405006	2.01359991285444	-	compaction:Bend5_chr4_8201__del_29__ndel_49
127	138	CCTTTATCCCAG	Gata4/6	0.0880432	0.126509199936091	-	compaction:Bend5_chr4_8201__del_29__ndel_49
136	147	CAGTTAGTCATC	Jun_Atf3	0.422126	1.05431471891043	+	compaction:Bend5_chr4_8201__del_29__ndel_49
137	150	AGTTAGTCATCAGC	Hnf1b	0.00494446	0.343849909152274	-	compaction:Bend5_chr4_8201__del_29__ndel_49
137	148	AGTTAGTCATCA	Jun_Atf3	0.0203152	0.0507398605572963	-	compaction:Bend5_chr4_8201__del_29__ndel_49
138	151	GTTAGTCATCAGCT	Hnf1b	0.00140213	0.0975075686970222	+	compaction:Bend5_chr4_8201__del_29__ndel_49
139	150	TTAGTCATCAGC	Jun_Atf3	0.0314418	0.0785299946675592	+	compaction:Bend5_chr4_8201__del_29__ndel_49
140	151	TAGTCATCAGCT	Gata4/6	0.0564508	0.0811141069810306	-	compaction:Bend5_chr4_8201__del_29__ndel_49
149	160	GCTGACAGCAAG	Jun_Atf3	0.0448396	0.111992746881396	-	compaction:Bend5_chr4_8201__del_29__ndel_49
170	181	TCCAGATAGGAA	Gata4/6	0.452635	0.650390850322029	+	compaction:Bend5_chr4_8201__del_29__ndel_49
183	196	TGGAAGCACACAGA	Foxa2	0.022202	0.0985375893978941	+	compaction:Bend5_chr4_8201__del_29__ndel_49
197	210	GGTTGATGATTTAC	Hnf1b	0.019164	1.33271169328788	-	compaction:Bend5_chr4_8201__del_29__ndel_49
198	211	GTTGATGATTTACC	Hnf1b	0.0219638	1.52741667131269	+	compaction:Bend5_chr4_8201__del_29__ndel_49
200	211	TGATGATTTACC	Gata4/6	0.0375169	0.053908002015855	+	compaction:Bend5_chr4_8201__del_29__ndel_49
201	212	GATGATTTACCC	Jun_Atf3	0.190469	0.475721159549877	-	compaction:Bend5_chr4_8201__del_29__ndel_49
202	215	ATGATTTACCCAGT	Foxa2	0.0298994	0.132700423405252	-	compaction:Bend5_chr4_8201__del_29__ndel_49
229	240	GGCCTATCTCCA	Gata4/6	0.175367	0.508458969983756	-	compaction:Bend5_chr4_8201__del_29__ndel_49
239	250	CAGTACGTCAGC	Jun_Atf3	0.242038	0.604521460264574	+	compaction:Bend5_chr4_8201__del_29__ndel_49
22	33	CAGAGATAACTT	Gata4/6	0.30086	0.872313295599018	+	compaction:Bend5_chr4_8201__del_2__ndel_144
31	44	CTTGAACAAACAGT	Foxa2	0.172512	0.765647987668206	+	compaction:Bend5_chr4_8201__del_2__ndel_144
33	44	TGAACAAACAGT	Sox17	0.0177979	0.088487207322835	+	compaction:Bend5_chr4_8201__del_2__ndel_144
42	53	AGTCCTTCCCAA	Klf4	0.0225775	0.0813887998067037	+	compaction:Bend5_chr4_8201__del_2__ndel_144
54	65	GCGGGCATTGTT	Klf4	0.0219298	0.0790539298859949	-	compaction:Bend5_chr4_8201__del_2__ndel_144
56	67	GGGCATTGTTCT	Sox17	0.209805	1.04310387924235	-	compaction:Bend5_chr4_8201__del_2__ndel_144
67	78	TCCTTATCCCAG	Gata4/6	0.179717	0.258235205954741	-	compaction:Bend5_chr4_8201__del_2__ndel_144
78	89	GTTAGTATCAGC	Jun_Atf3	0.021069	0.0526225743326019	+	compaction:Bend5_chr4_8201__del_2__ndel_144
79	90	TTAGTATCAGCT	Gata4/6	0.134184	0.192808876599492	-	compaction:Bend5_chr4_8201__del_2__ndel_144
88	99	GCTGACAGCAAG	Jun_Atf3	0.0448396	0.111992746881396	-	compaction:Bend5_chr4_8201__del_2__ndel_144
109	120	TCCAGATAGGAA	Gata4/6	0.452635	0.650390850322029	+	compaction:Bend5_chr4_8201__del_2__ndel_144
124	135	GAAGACACAGAG	Jun_Atf3	0.0215406	0.0538004568165953	-	compaction:Bend5_chr4_8201__del_2__ndel_144
135	148	GGTTGATGATTACC	Hnf1b	0.0224555	1.56161069863421	-	compaction:Bend5_chr4_8201__del_2__ndel_144
136	149	GTTGATGATTACCC	Hnf1b	0.0055443	0.385564258040909	+	compaction:Bend5_chr4_8201__del_2__ndel_144
138	149	TGATGATTACCC	Gata4/6	0.161039	0.231396803484064	+	compaction:Bend5_chr4_8201__del_2__ndel_144
139	152	GATGATTACCCAGG	Foxa2	0.0182031	0.0807895502012795	-	compaction:Bend5_chr4_8201__del_2__ndel_144
139	150	GATGATTACCCA	Jun_Atf3	0.0801475	0.20017883033472	-	compaction:Bend5_chr4_8201__del_2__ndel_144
142	153	GATTACCCAGGG	Jun_Atf3	0.039311	0.0981843476002143	-	compaction:Bend5_chr4_8201__del_2__ndel_144
19	30	CAGAGATAACTT	Gata4/6	0.30086	0.872313295599018	+	compaction:Bend5_chr4_8201__del_2__ndel_147
28	41	CTTGAACAAACAGT	Foxa2	0.172512	0.765647987668206	+	compaction:Bend5_chr4_8201__del_2__ndel_147
30	41	TGAACAAACAGT	Sox17	0.0177979	0.088487207322835	+	compaction:Bend5_chr4_8201__del_2__ndel_147
39	50	AGTCCTTCCCAA	Klf4	0.0225775	0.0813887998067037	+	compaction:Bend5_chr4_8201__del_2__ndel_147
51	62	GCGGGCATTGTT	Klf4	0.0219298	0.0790539298859949	-	compaction:Bend5_chr4_8201__del_2__ndel_147
53	64	GGGCATTGTTCT	Sox17	0.209805	1.04310387924235	-	compaction:Bend5_chr4_8201__del_2__ndel_147
64	75	TCCTTATCCCAG	Gata4/6	0.179717	0.258235205954741	-	compaction:Bend5_chr4_8201__del_2__ndel_147
75	86	GTTAGTATCAGC	Jun_Atf3	0.021069	0.0526225743326019	+	compaction:Bend5_chr4_8201__del_2__ndel_147
76	87	TTAGTATCAGCT	Gata4/6	0.134184	0.192808876599492	-	compaction:Bend5_chr4_8201__del_2__ndel_147
85	96	GCTGACAGCAAG	Jun_Atf3	0.0448396	0.111992746881396	-	compaction:Bend5_chr4_8201__del_2__ndel_147
106	117	TCCAGATAGGAA	Gata4/6	0.452635	0.650390850322029	+	compaction:Bend5_chr4_8201__del_2__ndel_147
121	132	GAAGACACAGAG	Jun_Atf3	0.0215406	0.0538004568165953	-	compaction:Bend5_chr4_8201__del_2__ndel_147
132	145	GGTTGATGATTACC	Hnf1b	0.0224555	1.56161069863421	-	compaction:Bend5_chr4_8201__del_2__ndel_147
133	146	GTTGATGATTACCC	Hnf1b	0.0055443	0.385564258040909	+	compaction:Bend5_chr4_8201__del_2__ndel_147
135	146	TGATGATTACCC	Gata4/6	0.161039	0.231396803484064	+	compaction:Bend5_chr4_8201__del_2__ndel_147
136	149	GATGATTACCCAGG	Foxa2	0.0182031	0.0807895502012795	-	compaction:Bend5_chr4_8201__del_2__ndel_147
136	147	GATGATTACCCA	Jun_Atf3	0.0801475	0.20017883033472	-	compaction:Bend5_chr4_8201__del_2__ndel_147
139	150	GATTACCCAGGG	Jun_Atf3	0.039311	0.0981843476002143	-	compaction:Bend5_chr4_8201__del_2__ndel_147
5	16	CCCCATTGTTTA	Sox17	0.394973	1.96371806437401	-	compaction:Bend5_chr4_8201__del_2__ndel_32
9	22	ATTGTTTAGTTTCA	Foxa2	0.0715285	0.317459956906912	-	compaction:Bend5_chr4_8201__del_2__ndel_32
18	29	TTTCATTGTATG	Sox17	0.132545	0.658984312452883	-	compaction:Bend5_chr4_8201__del_2__ndel_32
22	35	ATTGTATGCATTTG	Foxa2	0.0497949	0.221001234587388	-	compaction:Bend5_chr4_8201__del_2__ndel_32
45	58	AGCATTCAAACAGC	Foxa2	0.0249709	0.110826605310147	+	compaction:Bend5_chr4_8201__del_2__ndel_32
92	103	CAGAGATAACAT	Gata4/6	0.765005	1.09923504026556	+	compaction:Bend5_chr4_8201__del_2__ndel_32
97	108	ATAACATTTGAA	Sox17	0.0125251	0.0622720163861602	+	compaction:Bend5_chr4_8201__del_2__ndel_32
99	112	AACATTTGAACAAA	Foxa2	0.0161676	0.0717555324002069	-	compaction:Bend5_chr4_8201__del_2__ndel_32
103	116	TTTGAACAAACAGT	Foxa2	0.143685	0.637707122450068	+	compaction:Bend5_chr4_8201__del_2__ndel_32
105	116	TGAACAAACAGT	Sox17	0.0177979	0.088487207322835	+	compaction:Bend5_chr4_8201__del_2__ndel_32
113	124	CAGTCCTTCACT	Jun_Atf3	0.0256255	0.0640030271280123	+	compaction:Bend5_chr4_8201__del_2__ndel_32
131	142	GGCCATTGTTCT	Sox17	0.405006	2.01359991285444	-	compaction:Bend5_chr4_8201__del_2__ndel_32
144	155	CCTTTATCCCAG	Gata4/6	0.0880432	0.126509199936091	-	compaction:Bend5_chr4_8201__del_2__ndel_32
153	164	CAGTTAGTCATC	Jun_Atf3	0.422126	1.05431471891043	+	compaction:Bend5_chr4_8201__del_2__ndel_32
154	167	AGTTAGTCATCAGC	Hnf1b	0.00494446	0.343849909152274	-	compaction:Bend5_chr4_8201__del_2__ndel_32
154	165	AGTTAGTCATCA	Jun_Atf3	0.0203152	0.0507398605572963	-	compaction:Bend5_chr4_8201__del_2__ndel_32
155	168	GTTAGTCATCAGCT	Hnf1b	0.00140213	0.0975075686970222	+	compaction:Bend5_chr4_8201__del_2__ndel_32
156	167	TTAGTCATCAGC	Jun_Atf3	0.0314418	0.0785299946675592	+	compaction:Bend5_chr4_8201__del_2__ndel_32
157	168	TAGTCATCAGCT	Gata4/6	0.0564508	0.0811141069810306	-	compaction:Bend5_chr4_8201__del_2__ndel_32
166	177	GCTGACAGCAAG	Jun_Atf3	0.0448396	0.111992746881396	-	compaction:Bend5_chr4_8201__del_2__ndel_32
187	198	TCCAGATAGGAA	Gata4/6	0.452635	0.650390850322029	+	compaction:Bend5_chr4_8201__del_2__ndel_32
200	213	TGGAAGCACACAGA	Foxa2	0.022202	0.0985375893978941	+	compaction:Bend5_chr4_8201__del_2__ndel_32
214	227	GGTTGATGATTTAC	Hnf1b	0.019164	1.33271169328788	-	compaction:Bend5_chr4_8201__del_2__ndel_32
215	228	GTTGATGATTTACC	Hnf1b	0.0219638	1.52741667131269	+	compaction:Bend5_chr4_8201__del_2__ndel_32
217	228	TGATGATTTACC	Gata4/6	0.0375169	0.053908002015855	+	compaction:Bend5_chr4_8201__del_2__ndel_32
218	229	GATGATTTACCC	Jun_Atf3	0.190469	0.475721159549877	-	compaction:Bend5_chr4_8201__del_2__ndel_32
219	232	ATGATTTACCCAGT	Foxa2	0.0298994	0.132700423405252	-	compaction:Bend5_chr4_8201__del_2__ndel_32
246	257	GGCCTATCTCCA	Gata4/6	0.175367	0.508458969983756	-	compaction:Bend5_chr4_8201__del_2__ndel_32
256	267	CAGTACGTCAGC	Jun_Atf3	0.242038	0.604521460264574	+	compaction:Bend5_chr4_8201__del_2__ndel_32
1	14	CTTGTATGCATTTG	Foxa2	0.0331506	0.147129997797218	-	compaction:Bend5_chr4_8201__del_2__ndel_63
21	34	TGCATTCAAACAGC	Foxa2	0.0224038	0.0994332242749545	+	compaction:Bend5_chr4_8201__del_2__ndel_63
66	77	CAGAGATAACTT	Gata4/6	0.30086	0.872313295599018	+	compaction:Bend5_chr4_8201__del_2__ndel_63
75	88	CTTGAACAAACAGT	Foxa2	0.172512	0.765647987668206	+	compaction:Bend5_chr4_8201__del_2__ndel_63
77	88	TGAACAAACAGT	Sox17	0.0177979	0.088487207322835	+	compaction:Bend5_chr4_8201__del_2__ndel_63
102	113	GGCCATTGTTCT	Sox17	0.405006	2.01359991285444	-	compaction:Bend5_chr4_8201__del_2__ndel_63
114	125	ACCTTATCCCAG	Gata4/6	0.165571	0.237908830467526	-	compaction:Bend5_chr4_8201__del_2__ndel_63
125	136	GTTAGTATCAGC	Jun_Atf3	0.021069	0.0526225743326019	+	compaction:Bend5_chr4_8201__del_2__ndel_63
126	137	TTAGTATCAGCT	Gata4/6	0.134184	0.192808876599492	-	compaction:Bend5_chr4_8201__del_2__ndel_63
135	146	GCTGACAGCAAG	Jun_Atf3	0.0448396	0.111992746881396	-	compaction:Bend5_chr4_8201__del_2__ndel_63
156	167	TCCAGATAGGAA	Gata4/6	0.452635	0.650390850322029	+	compaction:Bend5_chr4_8201__del_2__ndel_63
169	182	TGGAAGCACACAGA	Foxa2	0.022202	0.0985375893978941	+	compaction:Bend5_chr4_8201__del_2__ndel_63
183	196	GGTTGATGATTTAC	Hnf1b	0.019164	1.33271169328788	-	compaction:Bend5_chr4_8201__del_2__ndel_63
184	197	GTTGATGATTTACC	Hnf1b	0.0219638	1.52741667131269	+	compaction:Bend5_chr4_8201__del_2__ndel_63
186	197	TGATGATTTACC	Gata4/6	0.0375169	0.053908002015855	+	compaction:Bend5_chr4_8201__del_2__ndel_63
187	198	GATGATTTACCC	Jun_Atf3	0.190469	0.475721159549877	-	compaction:Bend5_chr4_8201__del_2__ndel_63
188	201	ATGATTTACCCAGT	Foxa2	0.0298994	0.132700423405252	-	compaction:Bend5_chr4_8201__del_2__ndel_63
215	226	GGCCTATCTCCA	Gata4/6	0.175367	0.508458969983756	-	compaction:Bend5_chr4_8201__del_2__ndel_63
225	236	CAGTACGTCAGC	Jun_Atf3	0.242038	0.604521460264574	+	compaction:Bend5_chr4_8201__del_2__ndel_63
60	71	CAGAGATAACTT	Gata4/6	0.30086	0.872313295599018	+	compaction:Bend5_chr4_8201__del_2__ndel_69
69	82	CTTGAACAAACAGT	Foxa2	0.172512	0.765647987668206	+	compaction:Bend5_chr4_8201__del_2__ndel_69
71	82	TGAACAAACAGT	Sox17	0.0177979	0.088487207322835	+	compaction:Bend5_chr4_8201__del_2__ndel_69
96	107	GGCCATTGTTCT	Sox17	0.405006	2.01359991285444	-	compaction:Bend5_chr4_8201__del_2__ndel_69
108	119	ACCTTATCCCAG	Gata4/6	0.165571	0.237908830467526	-	compaction:Bend5_chr4_8201__del_2__ndel_69
119	130	GTTAGTATCAGC	Jun_Atf3	0.021069	0.0526225743326019	+	compaction:Bend5_chr4_8201__del_2__ndel_69
120	131	TTAGTATCAGCT	Gata4/6	0.134184	0.192808876599492	-	compaction:Bend5_chr4_8201__del_2__ndel_69
129	140	GCTGACAGCAAG	Jun_Atf3	0.0448396	0.111992746881396	-	compaction:Bend5_chr4_8201__del_2__ndel_69
150	161	TCCAGATAGGAA	Gata4/6	0.452635	0.650390850322029	+	compaction:Bend5_chr4_8201__del_2__ndel_69
163	176	TGGAAGCACACAGA	Foxa2	0.022202	0.0985375893978941	+	compaction:Bend5_chr4_8201__del_2__ndel_69
177	190	GGTTGATGATTTAC	Hnf1b	0.019164	1.33271169328788	-	compaction:Bend5_chr4_8201__del_2__ndel_69
178	191	GTTGATGATTTACC	Hnf1b	0.0219638	1.52741667131269	+	compaction:Bend5_chr4_8201__del_2__ndel_69
180	191	TGATGATTTACC	Gata4/6	0.0375169	0.053908002015855	+	compaction:Bend5_chr4_8201__del_2__ndel_69
181	192	GATGATTTACCC	Jun_Atf3	0.190469	0.475721159549877	-	compaction:Bend5_chr4_8201__del_2__ndel_69
182	195	ATGATTTACCCAGT	Foxa2	0.0298994	0.132700423405252	-	compaction:Bend5_chr4_8201__del_2__ndel_69
209	220	GGCCTATCTCCA	Gata4/6	0.175367	0.508458969983756	-	compaction:Bend5_chr4_8201__del_2__ndel_69
219	230	CAGTACGTCAGC	Jun_Atf3	0.242038	0.604521460264574	+	compaction:Bend5_chr4_8201__del_2__ndel_69
2	13	CGGGACGCATTC	Jun_Atf3	0.0352648	0.0880784355842394	-	compaction:Bend5_chr4_8201__del_2__ndel_78
51	62	CAGAGATAACTT	Gata4/6	0.30086	0.872313295599018	+	compaction:Bend5_chr4_8201__del_2__ndel_78
60	73	CTTGAACAAACAGT	Foxa2	0.172512	0.765647987668206	+	compaction:Bend5_chr4_8201__del_2__ndel_78
62	73	TGAACAAACAGT	Sox17	0.0177979	0.088487207322835	+	compaction:Bend5_chr4_8201__del_2__ndel_78
87	98	GGCCATTGTTCT	Sox17	0.405006	2.01359991285444	-	compaction:Bend5_chr4_8201__del_2__ndel_78
99	110	ACCTTATCCCAG	Gata4/6	0.165571	0.237908830467526	-	compaction:Bend5_chr4_8201__del_2__ndel_78
110	121	GTTAGTATCAGC	Jun_Atf3	0.021069	0.0526225743326019	+	compaction:Bend5_chr4_8201__del_2__ndel_78
111	122	TTAGTATCAGCT	Gata4/6	0.134184	0.192808876599492	-	compaction:Bend5_chr4_8201__del_2__ndel_78
120	131	GCTGACAGCAAG	Jun_Atf3	0.0448396	0.111992746881396	-	compaction:Bend5_chr4_8201__del_2__ndel_78
141	152	TCCAGATAGGAA	Gata4/6	0.452635	0.650390850322029	+	compaction:Bend5_chr4_8201__del_2__ndel_78
154	167	TGGAAGCACACAGA	Foxa2	0.022202	0.0985375893978941	+	compaction:Bend5_chr4_8201__del_2__ndel_78
168	181	GGTTGATGATTTAC	Hnf1b	0.019164	1.33271169328788	-	compaction:Bend5_chr4_8201__del_2__ndel_78
169	182	GTTGATGATTTACC	Hnf1b	0.0219638	1.52741667131269	+	compaction:Bend5_chr4_8201__del_2__ndel_78
171	182	TGATGATTTACC	Gata4/6	0.0375169	0.053908002015855	+	compaction:Bend5_chr4_8201__del_2__ndel_78
172	183	GATGATTTACCC	Jun_Atf3	0.190469	0.475721159549877	-	compaction:Bend5_chr4_8201__del_2__ndel_78
173	186	ATGATTTACCCAGT	Foxa2	0.0298994	0.132700423405252	-	compaction:Bend5_chr4_8201__del_2__ndel_78
200	211	GGCCTATCTCCA	Gata4/6	0.175367	0.508458969983756	-	compaction:Bend5_chr4_8201__del_2__ndel_78
210	221	CAGTACGTCAGC	Jun_Atf3	0.242038	0.604521460264574	+	compaction:Bend5_chr4_8201__del_2__ndel_78
13	24	CCCCATTGTTTA	Sox17	0.394973	1.96371806437401	-	compaction:Bend5_chr4_8201__del_30__ndel_12
17	30	ATTGTTTAGTTTCA	Foxa2	0.0715285	0.317459956906912	-	compaction:Bend5_chr4_8201__del_30__ndel_12
26	37	TTTCATTGTATG	Sox17	0.132545	0.658984312452883	-	compaction:Bend5_chr4_8201__del_30__ndel_12
30	43	ATTGTATGCATTTG	Foxa2	0.0497949	0.221001234587388	-	compaction:Bend5_chr4_8201__del_30__ndel_12
53	66	AGCATTCAAACAGC	Foxa2	0.0249709	0.110826605310147	+	compaction:Bend5_chr4_8201__del_30__ndel_12
100	111	CAGAGATAACAT	Gata4/6	0.765005	1.09923504026556	+	compaction:Bend5_chr4_8201__del_30__ndel_12
105	116	ATAACATTTGAA	Sox17	0.0125251	0.0622720163861602	+	compaction:Bend5_chr4_8201__del_30__ndel_12
107	120	AACATTTGAACAAA	Foxa2	0.0161676	0.0717555324002069	-	compaction:Bend5_chr4_8201__del_30__ndel_12
111	124	TTTGAACAAACAGT	Foxa2	0.143685	0.637707122450068	+	compaction:Bend5_chr4_8201__del_30__ndel_12
113	124	TGAACAAACAGT	Sox17	0.0177979	0.088487207322835	+	compaction:Bend5_chr4_8201__del_30__ndel_12
121	132	CAGTCCTTCACT	Jun_Atf3	0.0256255	0.0640030271280123	+	compaction:Bend5_chr4_8201__del_30__ndel_12
139	150	GGCCATTGTTCT	Sox17	0.405006	2.01359991285444	-	compaction:Bend5_chr4_8201__del_30__ndel_12
152	163	CCTTTATCCCAG	Gata4/6	0.0880432	0.126509199936091	-	compaction:Bend5_chr4_8201__del_30__ndel_12
161	172	CAGTTAGTCATC	Jun_Atf3	0.422126	1.05431471891043	+	compaction:Bend5_chr4_8201__del_30__ndel_12
162	175	AGTTAGTCATCAGC	Hnf1b	0.00494446	0.343849909152274	-	compaction:Bend5_chr4_8201__del_30__ndel_12
162	173	AGTTAGTCATCA	Jun_Atf3	0.0203152	0.0507398605572963	-	compaction:Bend5_chr4_8201__del_30__ndel_12
163	176	GTTAGTCATCAGCT	Hnf1b	0.00140213	0.0975075686970222	+	compaction:Bend5_chr4_8201__del_30__ndel_12
164	175	TTAGTCATCAGC	Jun_Atf3	0.0314418	0.0785299946675592	+	compaction:Bend5_chr4_8201__del_30__ndel_12
165	176	TAGTCATCAGCT	Gata4/6	0.0564508	0.0811141069810306	-	compaction:Bend5_chr4_8201__del_30__ndel_12
174	185	GCTGACAGCAAG	Jun_Atf3	0.0448396	0.111992746881396	-	compaction:Bend5_chr4_8201__del_30__ndel_12
195	206	TCCAGATAGGAA	Gata4/6	0.452635	0.650390850322029	+	compaction:Bend5_chr4_8201__del_30__ndel_12
208	221	TGGAAGCACACAGA	Foxa2	0.022202	0.0985375893978941	+	compaction:Bend5_chr4_8201__del_30__ndel_12
222	235	GGTTGATGATTTAC	Hnf1b	0.019164	1.33271169328788	-	compaction:Bend5_chr4_8201__del_30__ndel_12
223	236	GTTGATGATTTACC	Hnf1b	0.0219638	1.52741667131269	+	compaction:Bend5_chr4_8201__del_30__ndel_12
225	236	TGATGATTTACC	Gata4/6	0.0375169	0.053908002015855	+	compaction:Bend5_chr4_8201__del_30__ndel_12
226	237	GATGATTTACCC	Jun_Atf3	0.190469	0.475721159549877	-	compaction:Bend5_chr4_8201__del_30__ndel_12
227	240	ATGATTTACCCAAG	Foxa2	0.0294631	0.130764023519912	-	compaction:Bend5_chr4_8201__del_30__ndel_12
257	268	GGCCTATCTCCT	Gata4/6	0.296117	0.425490267930691	-	compaction:Bend5_chr4_8201__del_30__ndel_12
268	279	TAGTACGTCAGT	Jun_Atf3	0.150506	0.375908356946347	+	compaction:Bend5_chr4_8201__del_30__ndel_12
273	286	CGTCAGTCCACAGC	Foxa2	0.0221104	0.0981310475012701	+	compaction:Bend5_chr4_8201__del_30__ndel_12
6	19	CTTGAACAAACAGT	Foxa2	0.172512	0.765647987668206	+	compaction:Bend5_chr4_8201__del_30__ndel_235
8	19	TGAACAAACAGT	Sox17	0.0177979	0.088487207322835	+	compaction:Bend5_chr4_8201__del_30__ndel_235
16	27	CAGTCCTCCCAC	Klf4	0.028319	0.102086122100589	+	compaction:Bend5_chr4_8201__del_30__ndel_235
27	38	CGGCATTGTTCT	Sox17	0.191324	0.951220450380892	-	compaction:Bend5_chr4_8201__del_30__ndel_235
37	48	CTCTTATCAGTA	Gata4/6	0.361593	1.04840251776752	-	compaction:Bend5_chr4_8201__del_30__ndel_235
63	74	CAGAGATAACTT	Gata4/6	0.30086	0.872313295599018	+	compaction:Bend5_chr4_8201__del_30__ndel_66
72	85	CTTGAACAAACAGT	Foxa2	0.172512	0.765647987668206	+	compaction:Bend5_chr4_8201__del_30__ndel_66
74	85	TGAACAAACAGT	Sox17	0.0177979	0.088487207322835	+	compaction:Bend5_chr4_8201__del_30__ndel_66
99	110	GGCCATTGTTCT	Sox17	0.405006	2.01359991285444	-	compaction:Bend5_chr4_8201__del_30__ndel_66
111	122	ACCTTATCCCAG	Gata4/6	0.165571	0.237908830467526	-	compaction:Bend5_chr4_8201__del_30__ndel_66
122	133	GTTAGTATCAGC	Jun_Atf3	0.021069	0.0526225743326019	+	compaction:Bend5_chr4_8201__del_30__ndel_66
123	134	TTAGTATCAGCT	Gata4/6	0.134184	0.192808876599492	-	compaction:Bend5_chr4_8201__del_30__ndel_66
132	143	GCTGACAGCAAG	Jun_Atf3	0.0448396	0.111992746881396	-	compaction:Bend5_chr4_8201__del_30__ndel_66
153	164	TCCAGATAGGAA	Gata4/6	0.452635	0.650390850322029	+	compaction:Bend5_chr4_8201__del_30__ndel_66
166	179	TGGAAGCACACAGA	Foxa2	0.022202	0.0985375893978941	+	compaction:Bend5_chr4_8201__del_30__ndel_66
180	193	GGTTGATGATTTAC	Hnf1b	0.019164	1.33271169328788	-	compaction:Bend5_chr4_8201__del_30__ndel_66
181	194	GTTGATGATTTACC	Hnf1b	0.0219638	1.52741667131269	+	compaction:Bend5_chr4_8201__del_30__ndel_66
183	194	TGATGATTTACC	Gata4/6	0.0375169	0.053908002015855	+	compaction:Bend5_chr4_8201__del_30__ndel_66
184	195	GATGATTTACCC	Jun_Atf3	0.190469	0.475721159549877	-	compaction:Bend5_chr4_8201__del_30__ndel_66
185	198	ATGATTTACCCAGT	Foxa2	0.0298994	0.132700423405252	-	compaction:Bend5_chr4_8201__del_30__ndel_66
212	223	GGCCTATCTCCA	Gata4/6	0.175367	0.508458969983756	-	compaction:Bend5_chr4_8201__del_30__ndel_66
222	233	CAGTACGTCAGC	Jun_Atf3	0.242038	0.604521460264574	+	compaction:Bend5_chr4_8201__del_30__ndel_66
30	41	CAGAGATAACTT	Gata4/6	0.30086	0.872313295599018	+	compaction:Bend5_chr4_8201__del_3__ndel_135
39	52	CTTGAACAAACAGT	Foxa2	0.172512	0.765647987668206	+	compaction:Bend5_chr4_8201__del_3__ndel_135
41	52	TGAACAAACAGT	Sox17	0.0177979	0.088487207322835	+	compaction:Bend5_chr4_8201__del_3__ndel_135
50	61	AGTCCTTCCCAA	Klf4	0.0225775	0.0813887998067037	+	compaction:Bend5_chr4_8201__del_3__ndel_135
62	73	GCGGGCATTGTT	Klf4	0.0219298	0.0790539298859949	-	compaction:Bend5_chr4_8201__del_3__ndel_135
64	75	GGGCATTGTTCT	Sox17	0.209805	1.04310387924235	-	compaction:Bend5_chr4_8201__del_3__ndel_135
75	86	TCCTTATCCCAG	Gata4/6	0.179717	0.258235205954741	-	compaction:Bend5_chr4_8201__del_3__ndel_135
86	97	GTTAGTATCAGC	Jun_Atf3	0.021069	0.0526225743326019	+	compaction:Bend5_chr4_8201__del_3__ndel_135
87	98	TTAGTATCAGCT	Gata4/6	0.134184	0.192808876599492	-	compaction:Bend5_chr4_8201__del_3__ndel_135
96	107	GCTGACAGCAAG	Jun_Atf3	0.0448396	0.111992746881396	-	compaction:Bend5_chr4_8201__del_3__ndel_135
117	128	TCCAGATAGGAA	Gata4/6	0.452635	0.650390850322029	+	compaction:Bend5_chr4_8201__del_3__ndel_135
132	143	GAAGACACAGAG	Jun_Atf3	0.0215406	0.0538004568165953	-	compaction:Bend5_chr4_8201__del_3__ndel_135
143	156	GGTTGATGATTACC	Hnf1b	0.0224555	1.56161069863421	-	compaction:Bend5_chr4_8201__del_3__ndel_135
144	157	GTTGATGATTACCC	Hnf1b	0.0055443	0.385564258040909	+	compaction:Bend5_chr4_8201__del_3__ndel_135
146	157	TGATGATTACCC	Gata4/6	0.161039	0.231396803484064	+	compaction:Bend5_chr4_8201__del_3__ndel_135
147	160	GATGATTACCCAGG	Foxa2	0.0182031	0.0807895502012795	-	compaction:Bend5_chr4_8201__del_3__ndel_135
147	158	GATGATTACCCA	Jun_Atf3	0.0801475	0.20017883033472	-	compaction:Bend5_chr4_8201__del_3__ndel_135
150	161	GATTACCCAGGG	Jun_Atf3	0.039311	0.0981843476002143	-	compaction:Bend5_chr4_8201__del_3__ndel_135
1	12	GGCCGCGACCTC	Klf4	0.0258458	0.0931705743348068	+	compaction:Bend5_chr4_8201__del_3__ndel_140
26	37	CAGAGATAACTT	Gata4/6	0.30086	0.872313295599018	+	compaction:Bend5_chr4_8201__del_3__ndel_140
35	48	CTTGAACAAACAGT	Foxa2	0.172512	0.765647987668206	+	compaction:Bend5_chr4_8201__del_3__ndel_140
37	48	TGAACAAACAGT	Sox17	0.0177979	0.088487207322835	+	compaction:Bend5_chr4_8201__del_3__ndel_140
46	57	AGTCCTTCCCAA	Klf4	0.0225775	0.0813887998067037	+	compaction:Bend5_chr4_8201__del_3__ndel_140
58	69	GCGGGCATTGTT	Klf4	0.0219298	0.0790539298859949	-	compaction:Bend5_chr4_8201__del_3__ndel_140
60	71	GGGCATTGTTCT	Sox17	0.209805	1.04310387924235	-	compaction:Bend5_chr4_8201__del_3__ndel_140
71	82	TCCTTATCCCAG	Gata4/6	0.179717	0.258235205954741	-	compaction:Bend5_chr4_8201__del_3__ndel_140
82	93	GTTAGTATCAGC	Jun_Atf3	0.021069	0.0526225743326019	+	compaction:Bend5_chr4_8201__del_3__ndel_140
83	94	TTAGTATCAGCT	Gata4/6	0.134184	0.192808876599492	-	compaction:Bend5_chr4_8201__del_3__ndel_140
92	103	GCTGACAGCAAG	Jun_Atf3	0.0448396	0.111992746881396	-	compaction:Bend5_chr4_8201__del_3__ndel_140
113	124	TCCAGATAGGAA	Gata4/6	0.452635	0.650390850322029	+	compaction:Bend5_chr4_8201__del_3__ndel_140
128	139	GAAGACACAGAG	Jun_Atf3	0.0215406	0.0538004568165953	-	compaction:Bend5_chr4_8201__del_3__ndel_140
139	152	GGTTGATGATTACC	Hnf1b	0.0224555	1.56161069863421	-	compaction:Bend5_chr4_8201__del_3__ndel_140
140	153	GTTGATGATTACCC	Hnf1b	0.0055443	0.385564258040909	+	compaction:Bend5_chr4_8201__del_3__ndel_140
142	153	TGATGATTACCC	Gata4/6	0.161039	0.231396803484064	+	compaction:Bend5_chr4_8201__del_3__ndel_140
143	156	GATGATTACCCAGG	Foxa2	0.0182031	0.0807895502012795	-	compaction:Bend5_chr4_8201__del_3__ndel_140
143	154	GATGATTACCCA	Jun_Atf3	0.0801475	0.20017883033472	-	compaction:Bend5_chr4_8201__del_3__ndel_140
146	157	GATTACCCAGGG	Jun_Atf3	0.039311	0.0981843476002143	-	compaction:Bend5_chr4_8201__del_3__ndel_140
17	28	CAGAGATAACTT	Gata4/6	0.30086	0.872313295599018	+	compaction:Bend5_chr4_8201__del_3__ndel_149
26	39	CTTGAACAAACAGT	Foxa2	0.172512	0.765647987668206	+	compaction:Bend5_chr4_8201__del_3__ndel_149
28	39	TGAACAAACAGT	Sox17	0.0177979	0.088487207322835	+	compaction:Bend5_chr4_8201__del_3__ndel_149
37	48	AGTCCTTCCCAA	Klf4	0.0225775	0.0813887998067037	+	compaction:Bend5_chr4_8201__del_3__ndel_149
49	60	GCGGGCATTGTT	Klf4	0.0219298	0.0790539298859949	-	compaction:Bend5_chr4_8201__del_3__ndel_149
51	62	GGGCATTGTTCT	Sox17	0.209805	1.04310387924235	-	compaction:Bend5_chr4_8201__del_3__ndel_149
62	73	TCCTTATCCCAG	Gata4/6	0.179717	0.258235205954741	-	compaction:Bend5_chr4_8201__del_3__ndel_149
73	84	GTTAGTATCAGC	Jun_Atf3	0.021069	0.0526225743326019	+	compaction:Bend5_chr4_8201__del_3__ndel_149
74	85	TTAGTATCAGCT	Gata4/6	0.134184	0.192808876599492	-	compaction:Bend5_chr4_8201__del_3__ndel_149
83	94	GCTGACAGCAAG	Jun_Atf3	0.0448396	0.111992746881396	-	compaction:Bend5_chr4_8201__del_3__ndel_149
104	115	TCCAGATAGGAA	Gata4/6	0.452635	0.650390850322029	+	compaction:Bend5_chr4_8201__del_3__ndel_149
119	130	GAAGACACAGAG	Jun_Atf3	0.0215406	0.0538004568165953	-	compaction:Bend5_chr4_8201__del_3__ndel_149
130	143	GGTTGATGATTACC	Hnf1b	0.0224555	1.56161069863421	-	compaction:Bend5_chr4_8201__del_3__ndel_149
131	144	GTTGATGATTACCC	Hnf1b	0.0055443	0.385564258040909	+	compaction:Bend5_chr4_8201__del_3__ndel_149
133	144	TGATGATTACCC	Gata4/6	0.161039	0.231396803484064	+	compaction:Bend5_chr4_8201__del_3__ndel_149
134	147	GATGATTACCCAGG	Foxa2	0.0182031	0.0807895502012795	-	compaction:Bend5_chr4_8201__del_3__ndel_149
134	145	GATGATTACCCA	Jun_Atf3	0.0801475	0.20017883033472	-	compaction:Bend5_chr4_8201__del_3__ndel_149
137	148	GATTACCCAGGG	Jun_Atf3	0.039311	0.0981843476002143	-	compaction:Bend5_chr4_8201__del_3__ndel_149
16	27	CAGAGATAACTT	Gata4/6	0.30086	0.872313295599018	+	compaction:Bend5_chr4_8201__del_3__ndel_150
25	38	CTTGAACAAACAGT	Foxa2	0.172512	0.765647987668206	+	compaction:Bend5_chr4_8201__del_3__ndel_150
27	38	TGAACAAACAGT	Sox17	0.0177979	0.088487207322835	+	compaction:Bend5_chr4_8201__del_3__ndel_150
36	47	AGTCCTTCCCAA	Klf4	0.0225775	0.0813887998067037	+	compaction:Bend5_chr4_8201__del_3__ndel_150
48	59	GCGGGCATTGTT	Klf4	0.0219298	0.0790539298859949	-	compaction:Bend5_chr4_8201__del_3__ndel_150
50	61	GGGCATTGTTCT	Sox17	0.209805	1.04310387924235	-	compaction:Bend5_chr4_8201__del_3__ndel_150
61	72	TCCTTATCCCAG	Gata4/6	0.179717	0.258235205954741	-	compaction:Bend5_chr4_8201__del_3__ndel_150
72	83	GTTAGTATCAGC	Jun_Atf3	0.021069	0.0526225743326019	+	compaction:Bend5_chr4_8201__del_3__ndel_150
73	84	TTAGTATCAGCT	Gata4/6	0.134184	0.192808876599492	-	compaction:Bend5_chr4_8201__del_3__ndel_150
82	93	GCTGACAGCAAG	Jun_Atf3	0.0448396	0.111992746881396	-	compaction:Bend5_chr4_8201__del_3__ndel_150
103	114	TCCAGATAGGAA	Gata4/6	0.452635	0.650390850322029	+	compaction:Bend5_chr4_8201__del_3__ndel_150
118	129	GAAGACACAGAG	Jun_Atf3	0.0215406	0.0538004568165953	-	compaction:Bend5_chr4_8201__del_3__ndel_150
129	142	GGTTGATGATTACC	Hnf1b	0.0224555	1.56161069863421	-	compaction:Bend5_chr4_8201__del_3__ndel_150
130	143	GTTGATGATTACCC	Hnf1b	0.0055443	0.385564258040909	+	compaction:Bend5_chr4_8201__del_3__ndel_150
132	143	TGATGATTACCC	Gata4/6	0.161039	0.231396803484064	+	compaction:Bend5_chr4_8201__del_3__ndel_150
133	146	GATGATTACCCAGG	Foxa2	0.0182031	0.0807895502012795	-	compaction:Bend5_chr4_8201__del_3__ndel_150
133	144	GATGATTACCCA	Jun_Atf3	0.0801475	0.20017883033472	-	compaction:Bend5_chr4_8201__del_3__ndel_150
136	147	GATTACCCAGGG	Jun_Atf3	0.039311	0.0981843476002143	-	compaction:Bend5_chr4_8201__del_3__ndel_150
6	17	CCCCATTGTTTA	Sox17	0.394973	1.96371806437401	-	compaction:Bend5_chr4_8201__del_3__ndel_29
10	23	ATTGTTTAGTTTCA	Foxa2	0.0715285	0.317459956906912	-	compaction:Bend5_chr4_8201__del_3__ndel_29
19	30	TTTCATTGTATG	Sox17	0.132545	0.658984312452883	-	compaction:Bend5_chr4_8201__del_3__ndel_29
23	36	ATTGTATGCATTTG	Foxa2	0.0497949	0.221001234587388	-	compaction:Bend5_chr4_8201__del_3__ndel_29
46	59	AGCATTCAAACAGC	Foxa2	0.0249709	0.110826605310147	+	compaction:Bend5_chr4_8201__del_3__ndel_29
93	104	CAGAGATAACAT	Gata4/6	0.765005	1.09923504026556	+	compaction:Bend5_chr4_8201__del_3__ndel_29
98	109	ATAACATTTGAA	Sox17	0.0125251	0.0622720163861602	+	compaction:Bend5_chr4_8201__del_3__ndel_29
100	113	AACATTTGAACAAA	Foxa2	0.0161676	0.0717555324002069	-	compaction:Bend5_chr4_8201__del_3__ndel_29
104	117	TTTGAACAAACAGT	Foxa2	0.143685	0.637707122450068	+	compaction:Bend5_chr4_8201__del_3__ndel_29
106	117	TGAACAAACAGT	Sox17	0.0177979	0.088487207322835	+	compaction:Bend5_chr4_8201__del_3__ndel_29
114	125	CAGTCCTTCACT	Jun_Atf3	0.0256255	0.0640030271280123	+	compaction:Bend5_chr4_8201__del_3__ndel_29
132	143	GGCCATTGTTCT	Sox17	0.405006	2.01359991285444	-	compaction:Bend5_chr4_8201__del_3__ndel_29
145	156	CCTTTATCCCAG	Gata4/6	0.0880432	0.126509199936091	-	compaction:Bend5_chr4_8201__del_3__ndel_29
154	165	CAGTTAGTCATC	Jun_Atf3	0.422126	1.05431471891043	+	compaction:Bend5_chr4_8201__del_3__ndel_29
155	168	AGTTAGTCATCAGC	Hnf1b	0.00494446	0.343849909152274	-	compaction:Bend5_chr4_8201__del_3__ndel_29
155	166	AGTTAGTCATCA	Jun_Atf3	0.0203152	0.0507398605572963	-	compaction:Bend5_chr4_8201__del_3__ndel_29
156	169	GTTAGTCATCAGCT	Hnf1b	0.00140213	0.0975075686970222	+	compaction:Bend5_chr4_8201__del_3__ndel_29
157	168	TTAGTCATCAGC	Jun_Atf3	0.0314418	0.0785299946675592	+	compaction:Bend5_chr4_8201__del_3__ndel_29
158	169	TAGTCATCAGCT	Gata4/6	0.0564508	0.0811141069810306	-	compaction:Bend5_chr4_8201__del_3__ndel_29
167	178	GCTGACAGCAAG	Jun_Atf3	0.0448396	0.111992746881396	-	compaction:Bend5_chr4_8201__del_3__ndel_29
188	199	TCCAGATAGGAA	Gata4/6	0.452635	0.650390850322029	+	compaction:Bend5_chr4_8201__del_3__ndel_29
201	214	TGGAAGCACACAGA	Foxa2	0.022202	0.0985375893978941	+	compaction:Bend5_chr4_8201__del_3__ndel_29
215	228	GGTTGATGATTTAC	Hnf1b	0.019164	1.33271169328788	-	compaction:Bend5_chr4_8201__del_3__ndel_29
216	229	GTTGATGATTTACC	Hnf1b	0.0219638	1.52741667131269	+	compaction:Bend5_chr4_8201__del_3__ndel_29
218	229	TGATGATTTACC	Gata4/6	0.0375169	0.053908002015855	+	compaction:Bend5_chr4_8201__del_3__ndel_29
219	230	GATGATTTACCC	Jun_Atf3	0.190469	0.475721159549877	-	compaction:Bend5_chr4_8201__del_3__ndel_29
220	233	ATGATTTACCCAGT	Foxa2	0.0298994	0.132700423405252	-	compaction:Bend5_chr4_8201__del_3__ndel_29
247	258	GGCCTATCTCCA	Gata4/6	0.175367	0.508458969983756	-	compaction:Bend5_chr4_8201__del_3__ndel_29
257	268	CAGTACGTCAGC	Jun_Atf3	0.242038	0.604521460264574	+	compaction:Bend5_chr4_8201__del_3__ndel_29
3	14	CCCCATTGTTTA	Sox17	0.394973	1.96371806437401	-	compaction:Bend5_chr4_8201__del_3__ndel_34
7	20	ATTGTTTAGTTTCA	Foxa2	0.0715285	0.317459956906912	-	compaction:Bend5_chr4_8201__del_3__ndel_34
16	27	TTTCATTGTATG	Sox17	0.132545	0.658984312452883	-	compaction:Bend5_chr4_8201__del_3__ndel_34
20	33	ATTGTATGCATTTG	Foxa2	0.0497949	0.221001234587388	-	compaction:Bend5_chr4_8201__del_3__ndel_34
43	56	AGCATTCAAACAGC	Foxa2	0.0249709	0.110826605310147	+	compaction:Bend5_chr4_8201__del_3__ndel_34
90	101	CAGAGATAACAT	Gata4/6	0.765005	1.09923504026556	+	compaction:Bend5_chr4_8201__del_3__ndel_34
95	106	ATAACATTTGAA	Sox17	0.0125251	0.0622720163861602	+	compaction:Bend5_chr4_8201__del_3__ndel_34
97	110	AACATTTGAACAAA	Foxa2	0.0161676	0.0717555324002069	-	compaction:Bend5_chr4_8201__del_3__ndel_34
101	114	TTTGAACAAACAGT	Foxa2	0.143685	0.637707122450068	+	compaction:Bend5_chr4_8201__del_3__ndel_34
103	114	TGAACAAACAGT	Sox17	0.0177979	0.088487207322835	+	compaction:Bend5_chr4_8201__del_3__ndel_34
111	122	CAGTCCTTCACT	Jun_Atf3	0.0256255	0.0640030271280123	+	compaction:Bend5_chr4_8201__del_3__ndel_34
129	140	GGCCATTGTTCT	Sox17	0.405006	2.01359991285444	-	compaction:Bend5_chr4_8201__del_3__ndel_34
142	153	CCTTTATCCCAG	Gata4/6	0.0880432	0.126509199936091	-	compaction:Bend5_chr4_8201__del_3__ndel_34
151	162	CAGTTAGTCATC	Jun_Atf3	0.422126	1.05431471891043	+	compaction:Bend5_chr4_8201__del_3__ndel_34
152	165	AGTTAGTCATCAGC	Hnf1b	0.00494446	0.343849909152274	-	compaction:Bend5_chr4_8201__del_3__ndel_34
152	163	AGTTAGTCATCA	Jun_Atf3	0.0203152	0.0507398605572963	-	compaction:Bend5_chr4_8201__del_3__ndel_34
153	166	GTTAGTCATCAGCT	Hnf1b	0.00140213	0.0975075686970222	+	compaction:Bend5_chr4_8201__del_3__ndel_34
154	165	TTAGTCATCAGC	Jun_Atf3	0.0314418	0.0785299946675592	+	compaction:Bend5_chr4_8201__del_3__ndel_34
155	166	TAGTCATCAGCT	Gata4/6	0.0564508	0.0811141069810306	-	compaction:Bend5_chr4_8201__del_3__ndel_34
164	175	GCTGACAGCAAG	Jun_Atf3	0.0448396	0.111992746881396	-	compaction:Bend5_chr4_8201__del_3__ndel_34
185	196	TCCAGATAGGAA	Gata4/6	0.452635	0.650390850322029	+	compaction:Bend5_chr4_8201__del_3__ndel_34
198	211	TGGAAGCACACAGA	Foxa2	0.022202	0.0985375893978941	+	compaction:Bend5_chr4_8201__del_3__ndel_34
212	225	GGTTGATGATTTAC	Hnf1b	0.019164	1.33271169328788	-	compaction:Bend5_chr4_8201__del_3__ndel_34
213	226	GTTGATGATTTACC	Hnf1b	0.0219638	1.52741667131269	+	compaction:Bend5_chr4_8201__del_3__ndel_34
215	226	TGATGATTTACC	Gata4/6	0.0375169	0.053908002015855	+	compaction:Bend5_chr4_8201__del_3__ndel_34
216	227	GATGATTTACCC	Jun_Atf3	0.190469	0.475721159549877	-	compaction:Bend5_chr4_8201__del_3__ndel_34
217	230	ATGATTTACCCAGT	Foxa2	0.0298994	0.132700423405252	-	compaction:Bend5_chr4_8201__del_3__ndel_34
244	255	GGCCTATCTCCA	Gata4/6	0.175367	0.508458969983756	-	compaction:Bend5_chr4_8201__del_3__ndel_34
254	265	CAGTACGTCAGC	Jun_Atf3	0.242038	0.604521460264574	+	compaction:Bend5_chr4_8201__del_3__ndel_34
1	12	ACCCATTGTTTA	Sox17	0.501773	2.49470395271357	-	compaction:Bend5_chr4_8201__del_3__ndel_36
5	18	ATTGTTTAGTTTCA	Foxa2	0.0715285	0.317459956906912	-	compaction:Bend5_chr4_8201__del_3__ndel_36
14	25	TTTCATTGTATG	Sox17	0.132545	0.658984312452883	-	compaction:Bend5_chr4_8201__del_3__ndel_36
18	31	ATTGTATGCATTTG	Foxa2	0.0497949	0.221001234587388	-	compaction:Bend5_chr4_8201__del_3__ndel_36
41	54	AGCATTCAAACAGC	Foxa2	0.0249709	0.110826605310147	+	compaction:Bend5_chr4_8201__del_3__ndel_36
88	99	CAGAGATAACAT	Gata4/6	0.765005	1.09923504026556	+	compaction:Bend5_chr4_8201__del_3__ndel_36
93	104	ATAACATTTGAA	Sox17	0.0125251	0.0622720163861602	+	compaction:Bend5_chr4_8201__del_3__ndel_36
95	108	AACATTTGAACAAA	Foxa2	0.0161676	0.0717555324002069	-	compaction:Bend5_chr4_8201__del_3__ndel_36
99	112	TTTGAACAAACAGT	Foxa2	0.143685	0.637707122450068	+	compaction:Bend5_chr4_8201__del_3__ndel_36
101	112	TGAACAAACAGT	Sox17	0.0177979	0.088487207322835	+	compaction:Bend5_chr4_8201__del_3__ndel_36
109	120	CAGTCCTTCACT	Jun_Atf3	0.0256255	0.0640030271280123	+	compaction:Bend5_chr4_8201__del_3__ndel_36
127	138	GGCCATTGTTCT	Sox17	0.405006	2.01359991285444	-	compaction:Bend5_chr4_8201__del_3__ndel_36
140	151	CCTTTATCCCAG	Gata4/6	0.0880432	0.126509199936091	-	compaction:Bend5_chr4_8201__del_3__ndel_36
149	160	CAGTTAGTCATC	Jun_Atf3	0.422126	1.05431471891043	+	compaction:Bend5_chr4_8201__del_3__ndel_36
150	163	AGTTAGTCATCAGC	Hnf1b	0.00494446	0.343849909152274	-	compaction:Bend5_chr4_8201__del_3__ndel_36
150	161	AGTTAGTCATCA	Jun_Atf3	0.0203152	0.0507398605572963	-	compaction:Bend5_chr4_8201__del_3__ndel_36
151	164	GTTAGTCATCAGCT	Hnf1b	0.00140213	0.0975075686970222	+	compaction:Bend5_chr4_8201__del_3__ndel_36
152	163	TTAGTCATCAGC	Jun_Atf3	0.0314418	0.0785299946675592	+	compaction:Bend5_chr4_8201__del_3__ndel_36
153	164	TAGTCATCAGCT	Gata4/6	0.0564508	0.0811141069810306	-	compaction:Bend5_chr4_8201__del_3__ndel_36
162	173	GCTGACAGCAAG	Jun_Atf3	0.0448396	0.111992746881396	-	compaction:Bend5_chr4_8201__del_3__ndel_36
183	194	TCCAGATAGGAA	Gata4/6	0.452635	0.650390850322029	+	compaction:Bend5_chr4_8201__del_3__ndel_36
196	209	TGGAAGCACACAGA	Foxa2	0.022202	0.0985375893978941	+	compaction:Bend5_chr4_8201__del_3__ndel_36
210	223	GGTTGATGATTTAC	Hnf1b	0.019164	1.33271169328788	-	compaction:Bend5_chr4_8201__del_3__ndel_36
211	224	GTTGATGATTTACC	Hnf1b	0.0219638	1.52741667131269	+	compaction:Bend5_chr4_8201__del_3__ndel_36
213	224	TGATGATTTACC	Gata4/6	0.0375169	0.053908002015855	+	compaction:Bend5_chr4_8201__del_3__ndel_36
214	225	GATGATTTACCC	Jun_Atf3	0.190469	0.475721159549877	-	compaction:Bend5_chr4_8201__del_3__ndel_36
215	228	ATGATTTACCCAGT	Foxa2	0.0298994	0.132700423405252	-	compaction:Bend5_chr4_8201__del_3__ndel_36
242	253	GGCCTATCTCCA	Gata4/6	0.175367	0.508458969983756	-	compaction:Bend5_chr4_8201__del_3__ndel_36
252	263	CAGTACGTCAGC	Jun_Atf3	0.242038	0.604521460264574	+	compaction:Bend5_chr4_8201__del_3__ndel_36
6	17	TTTCATTGTATG	Sox17	0.132545	0.658984312452883	-	compaction:Bend5_chr4_8201__del_3__ndel_44
10	23	ATTGTATGCATTTG	Foxa2	0.0497949	0.221001234587388	-	compaction:Bend5_chr4_8201__del_3__ndel_44
33	46	AGCATTCAAACAGC	Foxa2	0.0249709	0.110826605310147	+	compaction:Bend5_chr4_8201__del_3__ndel_44
80	91	CAGAGATAACAT	Gata4/6	0.765005	1.09923504026556	+	compaction:Bend5_chr4_8201__del_3__ndel_44
85	96	ATAACATTTGAA	Sox17	0.0125251	0.0622720163861602	+	compaction:Bend5_chr4_8201__del_3__ndel_44
87	100	AACATTTGAACAAA	Foxa2	0.0161676	0.0717555324002069	-	compaction:Bend5_chr4_8201__del_3__ndel_44
91	104	TTTGAACAAACAGT	Foxa2	0.143685	0.637707122450068	+	compaction:Bend5_chr4_8201__del_3__ndel_44
93	104	TGAACAAACAGT	Sox17	0.0177979	0.088487207322835	+	compaction:Bend5_chr4_8201__del_3__ndel_44
101	112	CAGTCCTTCACT	Jun_Atf3	0.0256255	0.0640030271280123	+	compaction:Bend5_chr4_8201__del_3__ndel_44
119	130	GGCCATTGTTCT	Sox17	0.405006	2.01359991285444	-	compaction:Bend5_chr4_8201__del_3__ndel_44
132	143	CCTTTATCCCAG	Gata4/6	0.0880432	0.126509199936091	-	compaction:Bend5_chr4_8201__del_3__ndel_44
141	152	CAGTTAGTCATC	Jun_Atf3	0.422126	1.05431471891043	+	compaction:Bend5_chr4_8201__del_3__ndel_44
142	155	AGTTAGTCATCAGC	Hnf1b	0.00494446	0.343849909152274	-	compaction:Bend5_chr4_8201__del_3__ndel_44
142	153	AGTTAGTCATCA	Jun_Atf3	0.0203152	0.0507398605572963	-	compaction:Bend5_chr4_8201__del_3__ndel_44
143	156	GTTAGTCATCAGCT	Hnf1b	0.00140213	0.0975075686970222	+	compaction:Bend5_chr4_8201__del_3__ndel_44
144	155	TTAGTCATCAGC	Jun_Atf3	0.0314418	0.0785299946675592	+	compaction:Bend5_chr4_8201__del_3__ndel_44
145	156	TAGTCATCAGCT	Gata4/6	0.0564508	0.0811141069810306	-	compaction:Bend5_chr4_8201__del_3__ndel_44
154	165	GCTGACAGCAAG	Jun_Atf3	0.0448396	0.111992746881396	-	compaction:Bend5_chr4_8201__del_3__ndel_44
175	186	TCCAGATAGGAA	Gata4/6	0.452635	0.650390850322029	+	compaction:Bend5_chr4_8201__del_3__ndel_44
188	201	TGGAAGCACACAGA	Foxa2	0.022202	0.0985375893978941	+	compaction:Bend5_chr4_8201__del_3__ndel_44
202	215	GGTTGATGATTTAC	Hnf1b	0.019164	1.33271169328788	-	compaction:Bend5_chr4_8201__del_3__ndel_44
203	216	GTTGATGATTTACC	Hnf1b	0.0219638	1.52741667131269	+	compaction:Bend5_chr4_8201__del_3__ndel_44
205	216	TGATGATTTACC	Gata4/6	0.0375169	0.053908002015855	+	compaction:Bend5_chr4_8201__del_3__ndel_44
206	217	GATGATTTACCC	Jun_Atf3	0.190469	0.475721159549877	-	compaction:Bend5_chr4_8201__del_3__ndel_44
207	220	ATGATTTACCCAGT	Foxa2	0.0298994	0.132700423405252	-	compaction:Bend5_chr4_8201__del_3__ndel_44
234	245	GGCCTATCTCCA	Gata4/6	0.175367	0.508458969983756	-	compaction:Bend5_chr4_8201__del_3__ndel_44
244	255	CAGTACGTCAGC	Jun_Atf3	0.242038	0.604521460264574	+	compaction:Bend5_chr4_8201__del_3__ndel_44
5	16	TTTCATTGTATG	Sox17	0.132545	0.658984312452883	-	compaction:Bend5_chr4_8201__del_3__ndel_45
9	22	ATTGTATGCATTTG	Foxa2	0.0497949	0.221001234587388	-	compaction:Bend5_chr4_8201__del_3__ndel_45
32	45	AGCATTCAAACAGC	Foxa2	0.0249709	0.110826605310147	+	compaction:Bend5_chr4_8201__del_3__ndel_45
79	90	CAGAGATAACAT	Gata4/6	0.765005	1.09923504026556	+	compaction:Bend5_chr4_8201__del_3__ndel_45
84	95	ATAACATTTGAA	Sox17	0.0125251	0.0622720163861602	+	compaction:Bend5_chr4_8201__del_3__ndel_45
86	99	AACATTTGAACAAA	Foxa2	0.0161676	0.0717555324002069	-	compaction:Bend5_chr4_8201__del_3__ndel_45
90	103	TTTGAACAAACAGT	Foxa2	0.143685	0.637707122450068	+	compaction:Bend5_chr4_8201__del_3__ndel_45
92	103	TGAACAAACAGT	Sox17	0.0177979	0.088487207322835	+	compaction:Bend5_chr4_8201__del_3__ndel_45
100	111	CAGTCCTTCACT	Jun_Atf3	0.0256255	0.0640030271280123	+	compaction:Bend5_chr4_8201__del_3__ndel_45
118	129	GGCCATTGTTCT	Sox17	0.405006	2.01359991285444	-	compaction:Bend5_chr4_8201__del_3__ndel_45
131	142	CCTTTATCCCAG	Gata4/6	0.0880432	0.126509199936091	-	compaction:Bend5_chr4_8201__del_3__ndel_45
140	151	CAGTTAGTCATC	Jun_Atf3	0.422126	1.05431471891043	+	compaction:Bend5_chr4_8201__del_3__ndel_45
141	154	AGTTAGTCATCAGC	Hnf1b	0.00494446	0.343849909152274	-	compaction:Bend5_chr4_8201__del_3__ndel_45
141	152	AGTTAGTCATCA	Jun_Atf3	0.0203152	0.0507398605572963	-	compaction:Bend5_chr4_8201__del_3__ndel_45
142	155	GTTAGTCATCAGCT	Hnf1b	0.00140213	0.0975075686970222	+	compaction:Bend5_chr4_8201__del_3__ndel_45
143	154	TTAGTCATCAGC	Jun_Atf3	0.0314418	0.0785299946675592	+	compaction:Bend5_chr4_8201__del_3__ndel_45
144	155	TAGTCATCAGCT	Gata4/6	0.0564508	0.0811141069810306	-	compaction:Bend5_chr4_8201__del_3__ndel_45
153	164	GCTGACAGCAAG	Jun_Atf3	0.0448396	0.111992746881396	-	compaction:Bend5_chr4_8201__del_3__ndel_45
174	185	TCCAGATAGGAA	Gata4/6	0.452635	0.650390850322029	+	compaction:Bend5_chr4_8201__del_3__ndel_45
187	200	TGGAAGCACACAGA	Foxa2	0.022202	0.0985375893978941	+	compaction:Bend5_chr4_8201__del_3__ndel_45
201	214	GGTTGATGATTTAC	Hnf1b	0.019164	1.33271169328788	-	compaction:Bend5_chr4_8201__del_3__ndel_45
202	215	GTTGATGATTTACC	Hnf1b	0.0219638	1.52741667131269	+	compaction:Bend5_chr4_8201__del_3__ndel_45
204	215	TGATGATTTACC	Gata4/6	0.0375169	0.053908002015855	+	compaction:Bend5_chr4_8201__del_3__ndel_45
205	216	GATGATTTACCC	Jun_Atf3	0.190469	0.475721159549877	-	compaction:Bend5_chr4_8201__del_3__ndel_45
206	219	ATGATTTACCCAGT	Foxa2	0.0298994	0.132700423405252	-	compaction:Bend5_chr4_8201__del_3__ndel_45
233	244	GGCCTATCTCCA	Gata4/6	0.175367	0.508458969983756	-	compaction:Bend5_chr4_8201__del_3__ndel_45
243	254	CAGTACGTCAGC	Jun_Atf3	0.242038	0.604521460264574	+	compaction:Bend5_chr4_8201__del_3__ndel_45
20	33	TGCATTCAAACAGC	Foxa2	0.0224038	0.0994332242749545	+	compaction:Bend5_chr4_8201__del_3__ndel_64
65	76	CAGAGATAACTT	Gata4/6	0.30086	0.872313295599018	+	compaction:Bend5_chr4_8201__del_3__ndel_64
74	87	CTTGAACAAACAGT	Foxa2	0.172512	0.765647987668206	+	compaction:Bend5_chr4_8201__del_3__ndel_64
76	87	TGAACAAACAGT	Sox17	0.0177979	0.088487207322835	+	compaction:Bend5_chr4_8201__del_3__ndel_64
101	112	GGCCATTGTTCT	Sox17	0.405006	2.01359991285444	-	compaction:Bend5_chr4_8201__del_3__ndel_64
113	124	ACCTTATCCCAG	Gata4/6	0.165571	0.237908830467526	-	compaction:Bend5_chr4_8201__del_3__ndel_64
124	135	GTTAGTATCAGC	Jun_Atf3	0.021069	0.0526225743326019	+	compaction:Bend5_chr4_8201__del_3__ndel_64
125	136	TTAGTATCAGCT	Gata4/6	0.134184	0.192808876599492	-	compaction:Bend5_chr4_8201__del_3__ndel_64
134	145	GCTGACAGCAAG	Jun_Atf3	0.0448396	0.111992746881396	-	compaction:Bend5_chr4_8201__del_3__ndel_64
155	166	TCCAGATAGGAA	Gata4/6	0.452635	0.650390850322029	+	compaction:Bend5_chr4_8201__del_3__ndel_64
168	181	TGGAAGCACACAGA	Foxa2	0.022202	0.0985375893978941	+	compaction:Bend5_chr4_8201__del_3__ndel_64
182	195	GGTTGATGATTTAC	Hnf1b	0.019164	1.33271169328788	-	compaction:Bend5_chr4_8201__del_3__ndel_64
183	196	GTTGATGATTTACC	Hnf1b	0.0219638	1.52741667131269	+	compaction:Bend5_chr4_8201__del_3__ndel_64
185	196	TGATGATTTACC	Gata4/6	0.0375169	0.053908002015855	+	compaction:Bend5_chr4_8201__del_3__ndel_64
186	197	GATGATTTACCC	Jun_Atf3	0.190469	0.475721159549877	-	compaction:Bend5_chr4_8201__del_3__ndel_64
187	200	ATGATTTACCCAGT	Foxa2	0.0298994	0.132700423405252	-	compaction:Bend5_chr4_8201__del_3__ndel_64
214	225	GGCCTATCTCCA	Gata4/6	0.175367	0.508458969983756	-	compaction:Bend5_chr4_8201__del_3__ndel_64
224	235	CAGTACGTCAGC	Jun_Atf3	0.242038	0.604521460264574	+	compaction:Bend5_chr4_8201__del_3__ndel_64
58	69	CAGAGATAACTT	Gata4/6	0.30086	0.872313295599018	+	compaction:Bend5_chr4_8201__del_3__ndel_71
67	80	CTTGAACAAACAGT	Foxa2	0.172512	0.765647987668206	+	compaction:Bend5_chr4_8201__del_3__ndel_71
69	80	TGAACAAACAGT	Sox17	0.0177979	0.088487207322835	+	compaction:Bend5_chr4_8201__del_3__ndel_71
94	105	GGCCATTGTTCT	Sox17	0.405006	2.01359991285444	-	compaction:Bend5_chr4_8201__del_3__ndel_71
106	117	ACCTTATCCCAG	Gata4/6	0.165571	0.237908830467526	-	compaction:Bend5_chr4_8201__del_3__ndel_71
117	128	GTTAGTATCAGC	Jun_Atf3	0.021069	0.0526225743326019	+	compaction:Bend5_chr4_8201__del_3__ndel_71
118	129	TTAGTATCAGCT	Gata4/6	0.134184	0.192808876599492	-	compaction:Bend5_chr4_8201__del_3__ndel_71
127	138	GCTGACAGCAAG	Jun_Atf3	0.0448396	0.111992746881396	-	compaction:Bend5_chr4_8201__del_3__ndel_71
148	159	TCCAGATAGGAA	Gata4/6	0.452635	0.650390850322029	+	compaction:Bend5_chr4_8201__del_3__ndel_71
161	174	TGGAAGCACACAGA	Foxa2	0.022202	0.0985375893978941	+	compaction:Bend5_chr4_8201__del_3__ndel_71
175	188	GGTTGATGATTTAC	Hnf1b	0.019164	1.33271169328788	-	compaction:Bend5_chr4_8201__del_3__ndel_71
176	189	GTTGATGATTTACC	Hnf1b	0.0219638	1.52741667131269	+	compaction:Bend5_chr4_8201__del_3__ndel_71
178	189	TGATGATTTACC	Gata4/6	0.0375169	0.053908002015855	+	compaction:Bend5_chr4_8201__del_3__ndel_71
179	190	GATGATTTACCC	Jun_Atf3	0.190469	0.475721159549877	-	compaction:Bend5_chr4_8201__del_3__ndel_71
180	193	ATGATTTACCCAGT	Foxa2	0.0298994	0.132700423405252	-	compaction:Bend5_chr4_8201__del_3__ndel_71
207	218	GGCCTATCTCCA	Gata4/6	0.175367	0.508458969983756	-	compaction:Bend5_chr4_8201__del_3__ndel_71
217	228	CAGTACGTCAGC	Jun_Atf3	0.242038	0.604521460264574	+	compaction:Bend5_chr4_8201__del_3__ndel_71
57	68	CAGAGATAACTT	Gata4/6	0.30086	0.872313295599018	+	compaction:Bend5_chr4_8201__del_3__ndel_72
66	79	CTTGAACAAACAGT	Foxa2	0.172512	0.765647987668206	+	compaction:Bend5_chr4_8201__del_3__ndel_72
68	79	TGAACAAACAGT	Sox17	0.0177979	0.088487207322835	+	compaction:Bend5_chr4_8201__del_3__ndel_72
93	104	GGCCATTGTTCT	Sox17	0.405006	2.01359991285444	-	compaction:Bend5_chr4_8201__del_3__ndel_72
105	116	ACCTTATCCCAG	Gata4/6	0.165571	0.237908830467526	-	compaction:Bend5_chr4_8201__del_3__ndel_72
116	127	GTTAGTATCAGC	Jun_Atf3	0.021069	0.0526225743326019	+	compaction:Bend5_chr4_8201__del_3__ndel_72
117	128	TTAGTATCAGCT	Gata4/6	0.134184	0.192808876599492	-	compaction:Bend5_chr4_8201__del_3__ndel_72
126	137	GCTGACAGCAAG	Jun_Atf3	0.0448396	0.111992746881396	-	compaction:Bend5_chr4_8201__del_3__ndel_72
147	158	TCCAGATAGGAA	Gata4/6	0.452635	0.650390850322029	+	compaction:Bend5_chr4_8201__del_3__ndel_72
160	173	TGGAAGCACACAGA	Foxa2	0.022202	0.0985375893978941	+	compaction:Bend5_chr4_8201__del_3__ndel_72
174	187	GGTTGATGATTTAC	Hnf1b	0.019164	1.33271169328788	-	compaction:Bend5_chr4_8201__del_3__ndel_72
175	188	GTTGATGATTTACC	Hnf1b	0.0219638	1.52741667131269	+	compaction:Bend5_chr4_8201__del_3__ndel_72
177	188	TGATGATTTACC	Gata4/6	0.0375169	0.053908002015855	+	compaction:Bend5_chr4_8201__del_3__ndel_72
178	189	GATGATTTACCC	Jun_Atf3	0.190469	0.475721159549877	-	compaction:Bend5_chr4_8201__del_3__ndel_72
179	192	ATGATTTACCCAGT	Foxa2	0.0298994	0.132700423405252	-	compaction:Bend5_chr4_8201__del_3__ndel_72
206	217	GGCCTATCTCCA	Gata4/6	0.175367	0.508458969983756	-	compaction:Bend5_chr4_8201__del_3__ndel_72
216	227	CAGTACGTCAGC	Jun_Atf3	0.242038	0.604521460264574	+	compaction:Bend5_chr4_8201__del_3__ndel_72
3	14	CGGGACGCATTC	Jun_Atf3	0.0352648	0.0880784355842394	-	compaction:Bend5_chr4_8201__del_3__ndel_77
52	63	CAGAGATAACTT	Gata4/6	0.30086	0.872313295599018	+	compaction:Bend5_chr4_8201__del_3__ndel_77
61	74	CTTGAACAAACAGT	Foxa2	0.172512	0.765647987668206	+	compaction:Bend5_chr4_8201__del_3__ndel_77
63	74	TGAACAAACAGT	Sox17	0.0177979	0.088487207322835	+	compaction:Bend5_chr4_8201__del_3__ndel_77
88	99	GGCCATTGTTCT	Sox17	0.405006	2.01359991285444	-	compaction:Bend5_chr4_8201__del_3__ndel_77
100	111	ACCTTATCCCAG	Gata4/6	0.165571	0.237908830467526	-	compaction:Bend5_chr4_8201__del_3__ndel_77
111	122	GTTAGTATCAGC	Jun_Atf3	0.021069	0.0526225743326019	+	compaction:Bend5_chr4_8201__del_3__ndel_77
112	123	TTAGTATCAGCT	Gata4/6	0.134184	0.192808876599492	-	compaction:Bend5_chr4_8201__del_3__ndel_77
121	132	GCTGACAGCAAG	Jun_Atf3	0.0448396	0.111992746881396	-	compaction:Bend5_chr4_8201__del_3__ndel_77
142	153	TCCAGATAGGAA	Gata4/6	0.452635	0.650390850322029	+	compaction:Bend5_chr4_8201__del_3__ndel_77
155	168	TGGAAGCACACAGA	Foxa2	0.022202	0.0985375893978941	+	compaction:Bend5_chr4_8201__del_3__ndel_77
169	182	GGTTGATGATTTAC	Hnf1b	0.019164	1.33271169328788	-	compaction:Bend5_chr4_8201__del_3__ndel_77
170	183	GTTGATGATTTACC	Hnf1b	0.0219638	1.52741667131269	+	compaction:Bend5_chr4_8201__del_3__ndel_77
172	183	TGATGATTTACC	Gata4/6	0.0375169	0.053908002015855	+	compaction:Bend5_chr4_8201__del_3__ndel_77
173	184	GATGATTTACCC	Jun_Atf3	0.190469	0.475721159549877	-	compaction:Bend5_chr4_8201__del_3__ndel_77
174	187	ATGATTTACCCAGT	Foxa2	0.0298994	0.132700423405252	-	compaction:Bend5_chr4_8201__del_3__ndel_77
201	212	GGCCTATCTCCA	Gata4/6	0.175367	0.508458969983756	-	compaction:Bend5_chr4_8201__del_3__ndel_77
211	222	CAGTACGTCAGC	Jun_Atf3	0.242038	0.604521460264574	+	compaction:Bend5_chr4_8201__del_3__ndel_77
49	60	CAGAGATAACTT	Gata4/6	0.30086	0.872313295599018	+	compaction:Bend5_chr4_8201__del_3__ndel_80
58	71	CTTGAACAAACAGT	Foxa2	0.172512	0.765647987668206	+	compaction:Bend5_chr4_8201__del_3__ndel_80
60	71	TGAACAAACAGT	Sox17	0.0177979	0.088487207322835	+	compaction:Bend5_chr4_8201__del_3__ndel_80
85	96	GGCCATTGTTCT	Sox17	0.405006	2.01359991285444	-	compaction:Bend5_chr4_8201__del_3__ndel_80
97	108	ACCTTATCCCAG	Gata4/6	0.165571	0.237908830467526	-	compaction:Bend5_chr4_8201__del_3__ndel_80
108	119	GTTAGTATCAGC	Jun_Atf3	0.021069	0.0526225743326019	+	compaction:Bend5_chr4_8201__del_3__ndel_80
109	120	TTAGTATCAGCT	Gata4/6	0.134184	0.192808876599492	-	compaction:Bend5_chr4_8201__del_3__ndel_80
118	129	GCTGACAGCAAG	Jun_Atf3	0.0448396	0.111992746881396	-	compaction:Bend5_chr4_8201__del_3__ndel_80
139	150	TCCAGATAGGAA	Gata4/6	0.452635	0.650390850322029	+	compaction:Bend5_chr4_8201__del_3__ndel_80
152	165	TGGAAGCACACAGA	Foxa2	0.022202	0.0985375893978941	+	compaction:Bend5_chr4_8201__del_3__ndel_80
166	179	GGTTGATGATTTAC	Hnf1b	0.019164	1.33271169328788	-	compaction:Bend5_chr4_8201__del_3__ndel_80
167	180	GTTGATGATTTACC	Hnf1b	0.0219638	1.52741667131269	+	compaction:Bend5_chr4_8201__del_3__ndel_80
169	180	TGATGATTTACC	Gata4/6	0.0375169	0.053908002015855	+	compaction:Bend5_chr4_8201__del_3__ndel_80
170	181	GATGATTTACCC	Jun_Atf3	0.190469	0.475721159549877	-	compaction:Bend5_chr4_8201__del_3__ndel_80
171	184	ATGATTTACCCAGT	Foxa2	0.0298994	0.132700423405252	-	compaction:Bend5_chr4_8201__del_3__ndel_80
198	209	GGCCTATCTCCA	Gata4/6	0.175367	0.508458969983756	-	compaction:Bend5_chr4_8201__del_3__ndel_80
208	219	CAGTACGTCAGC	Jun_Atf3	0.242038	0.604521460264574	+	compaction:Bend5_chr4_8201__del_3__ndel_80
33	44	CAGAGATAACTT	Gata4/6	0.30086	0.872313295599018	+	compaction:Bend5_chr4_8201__del_3__ndel_96
42	55	CTTGAACAAACAGT	Foxa2	0.172512	0.765647987668206	+	compaction:Bend5_chr4_8201__del_3__ndel_96
44	55	TGAACAAACAGT	Sox17	0.0177979	0.088487207322835	+	compaction:Bend5_chr4_8201__del_3__ndel_96
69	80	GGCCATTGTTCT	Sox17	0.405006	2.01359991285444	-	compaction:Bend5_chr4_8201__del_3__ndel_96
81	92	ACCTTATCCCAG	Gata4/6	0.165571	0.237908830467526	-	compaction:Bend5_chr4_8201__del_3__ndel_96
92	103	GTTAGTATCAGC	Jun_Atf3	0.021069	0.0526225743326019	+	compaction:Bend5_chr4_8201__del_3__ndel_96
93	104	TTAGTATCAGCT	Gata4/6	0.134184	0.192808876599492	-	compaction:Bend5_chr4_8201__del_3__ndel_96
102	113	GCTGACAGCAAG	Jun_Atf3	0.0448396	0.111992746881396	-	compaction:Bend5_chr4_8201__del_3__ndel_96
123	134	TCCAGATAGGAA	Gata4/6	0.452635	0.650390850322029	+	compaction:Bend5_chr4_8201__del_3__ndel_96
136	149	TGGAAGCACACAGA	Foxa2	0.022202	0.0985375893978941	+	compaction:Bend5_chr4_8201__del_3__ndel_96
150	163	GGTTGATGATTTAC	Hnf1b	0.019164	1.33271169328788	-	compaction:Bend5_chr4_8201__del_3__ndel_96
151	164	GTTGATGATTTACC	Hnf1b	0.0219638	1.52741667131269	+	compaction:Bend5_chr4_8201__del_3__ndel_96
153	164	TGATGATTTACC	Gata4/6	0.0375169	0.053908002015855	+	compaction:Bend5_chr4_8201__del_3__ndel_96
154	165	GATGATTTACCC	Jun_Atf3	0.190469	0.475721159549877	-	compaction:Bend5_chr4_8201__del_3__ndel_96
155	168	ATGATTTACCCAGT	Foxa2	0.0298994	0.132700423405252	-	compaction:Bend5_chr4_8201__del_3__ndel_96
182	193	GGCCTATCTCCA	Gata4/6	0.175367	0.508458969983756	-	compaction:Bend5_chr4_8201__del_3__ndel_96
192	203	CAGTACGTCAGC	Jun_Atf3	0.242038	0.604521460264574	+	compaction:Bend5_chr4_8201__del_3__ndel_96
2	13	TTTCATTGTATG	Sox17	0.132545	0.658984312452883	-	compaction:Bend5_chr4_8201__del_41__ndel_53
6	19	ATTGTATGCATTTG	Foxa2	0.0497949	0.221001234587388	-	compaction:Bend5_chr4_8201__del_41__ndel_53
27	40	TGCATTCAAACAGC	Foxa2	0.0224038	0.0994332242749545	+	compaction:Bend5_chr4_8201__del_41__ndel_53
73	84	CAGAGATAACAT	Gata4/6	0.765005	1.09923504026556	+	compaction:Bend5_chr4_8201__del_41__ndel_53
78	89	ATAACATTTGAA	Sox17	0.0125251	0.0622720163861602	+	compaction:Bend5_chr4_8201__del_41__ndel_53
80	93	AACATTTGAACAAA	Foxa2	0.0161676	0.0717555324002069	-	compaction:Bend5_chr4_8201__del_41__ndel_53
84	97	TTTGAACAAACAGT	Foxa2	0.143685	0.637707122450068	+	compaction:Bend5_chr4_8201__del_41__ndel_53
86	97	TGAACAAACAGT	Sox17	0.0177979	0.088487207322835	+	compaction:Bend5_chr4_8201__del_41__ndel_53
94	105	CAGTCCTTCACT	Jun_Atf3	0.0256255	0.0640030271280123	+	compaction:Bend5_chr4_8201__del_41__ndel_53
112	123	GGCCATTGTTCT	Sox17	0.405006	2.01359991285444	-	compaction:Bend5_chr4_8201__del_41__ndel_53
124	135	ACCTTATCCCAG	Gata4/6	0.165571	0.237908830467526	-	compaction:Bend5_chr4_8201__del_41__ndel_53
135	146	GTTAGTATCAGC	Jun_Atf3	0.021069	0.0526225743326019	+	compaction:Bend5_chr4_8201__del_41__ndel_53
136	147	TTAGTATCAGCT	Gata4/6	0.134184	0.192808876599492	-	compaction:Bend5_chr4_8201__del_41__ndel_53
145	156	GCTGACAGCAAG	Jun_Atf3	0.0448396	0.111992746881396	-	compaction:Bend5_chr4_8201__del_41__ndel_53
166	177	TCCAGATAGGAA	Gata4/6	0.452635	0.650390850322029	+	compaction:Bend5_chr4_8201__del_41__ndel_53
179	192	TGGAAGCACACAGA	Foxa2	0.022202	0.0985375893978941	+	compaction:Bend5_chr4_8201__del_41__ndel_53
193	206	GGTTGATGATTTAC	Hnf1b	0.019164	1.33271169328788	-	compaction:Bend5_chr4_8201__del_41__ndel_53
194	207	GTTGATGATTTACC	Hnf1b	0.0219638	1.52741667131269	+	compaction:Bend5_chr4_8201__del_41__ndel_53
196	207	TGATGATTTACC	Gata4/6	0.0375169	0.053908002015855	+	compaction:Bend5_chr4_8201__del_41__ndel_53
197	208	GATGATTTACCC	Jun_Atf3	0.190469	0.475721159549877	-	compaction:Bend5_chr4_8201__del_41__ndel_53
198	211	ATGATTTACCCAGT	Foxa2	0.0298994	0.132700423405252	-	compaction:Bend5_chr4_8201__del_41__ndel_53
225	236	GGCCTATCTCCA	Gata4/6	0.175367	0.508458969983756	-	compaction:Bend5_chr4_8201__del_41__ndel_53
235	246	CAGTACGTCAGC	Jun_Atf3	0.242038	0.604521460264574	+	compaction:Bend5_chr4_8201__del_41__ndel_53
6	19	CTTGAACAAACAGT	Foxa2	0.172512	0.765647987668206	+	compaction:Bend5_chr4_8201__del_42__ndel_219
8	19	TGAACAAACAGT	Sox17	0.0177979	0.088487207322835	+	compaction:Bend5_chr4_8201__del_42__ndel_219
16	27	CAGTCCTCCCAA	Klf4	0.0276867	0.0998067670737798	+	compaction:Bend5_chr4_8201__del_42__ndel_219
28	39	GCGGGCATTGTT	Klf4	0.0219298	0.0790539298859949	-	compaction:Bend5_chr4_8201__del_42__ndel_219
30	41	GGGCATTGTTCT	Sox17	0.209805	1.04310387924235	-	compaction:Bend5_chr4_8201__del_42__ndel_219
40	51	CTCTTATCCCAG	Gata4/6	0.150798	0.216681519208327	-	compaction:Bend5_chr4_8201__del_42__ndel_219
51	62	GTTAGTATCAGC	Jun_Atf3	0.021069	0.0526225743326019	+	compaction:Bend5_chr4_8201__del_42__ndel_219
52	63	TTAGTATCAGCT	Gata4/6	0.134184	0.192808876599492	-	compaction:Bend5_chr4_8201__del_42__ndel_219
61	72	GCTGACGGCTGC	Jun_Atf3	0.0664299	0.165917335927539	-	compaction:Bend5_chr4_8201__del_42__ndel_219
6	19	CTTGAACAAACAGT	Foxa2	0.172512	0.765647987668206	+	compaction:Bend5_chr4_8201__del_43__ndel_258
8	19	TGAACAAACAGT	Sox17	0.0177979	0.088487207322835	+	compaction:Bend5_chr4_8201__del_43__ndel_258
25	36	CGGCATTGTTCT	Sox17	0.191324	0.951220450380892	-	compaction:Bend5_chr4_8201__del_43__ndel_258
6	19	CTTGAACAAACAGT	Foxa2	0.172512	0.765647987668206	+	compaction:Bend5_chr4_8201__del_44__ndel_257
8	19	TGAACAAACAGT	Sox17	0.0177979	0.088487207322835	+	compaction:Bend5_chr4_8201__del_44__ndel_257
25	36	CGGCATTGTTCT	Sox17	0.191324	0.951220450380892	-	compaction:Bend5_chr4_8201__del_44__ndel_257
6	19	CTTGAACAAACAGT	Foxa2	0.172512	0.765647987668206	+	compaction:Bend5_chr4_8201__del_45__ndel_251
8	19	TGAACAAACAGT	Sox17	0.0177979	0.088487207322835	+	compaction:Bend5_chr4_8201__del_45__ndel_251
25	36	CGGCATTGTTCT	Sox17	0.191324	0.951220450380892	-	compaction:Bend5_chr4_8201__del_45__ndel_251
35	46	CTCTTATCAGAG	Gata4/6	0.619481	0.890131727215838	-	compaction:Bend5_chr4_8201__del_45__ndel_251
6	19	CTTGAACAAACAGT	Foxa2	0.172512	0.765647987668206	+	compaction:Bend5_chr4_8201__del_45__ndel_252
8	19	TGAACAAACAGT	Sox17	0.0177979	0.088487207322835	+	compaction:Bend5_chr4_8201__del_45__ndel_252
25	36	CGGCATTGTTCT	Sox17	0.191324	0.951220450380892	-	compaction:Bend5_chr4_8201__del_45__ndel_252
35	46	CTCTTATCAGGA	Gata4/6	0.709852	1.01998574101162	-	compaction:Bend5_chr4_8201__del_45__ndel_252
6	19	CTTGAACAAACAGT	Foxa2	0.172512	0.765647987668206	+	compaction:Bend5_chr4_8201__del_45__ndel_256
8	19	TGAACAAACAGT	Sox17	0.0177979	0.088487207322835	+	compaction:Bend5_chr4_8201__del_45__ndel_256
25	36	CGGCATTGTTCT	Sox17	0.191324	0.951220450380892	-	compaction:Bend5_chr4_8201__del_45__ndel_256
6	19	CTTGAACAAACAGT	Foxa2	0.172512	0.765647987668206	+	compaction:Bend5_chr4_8201__del_46__ndel_255
8	19	TGAACAAACAGT	Sox17	0.0177979	0.088487207322835	+	compaction:Bend5_chr4_8201__del_46__ndel_255
25	36	CGGCATTGTTCT	Sox17	0.191324	0.951220450380892	-	compaction:Bend5_chr4_8201__del_46__ndel_255
6	19	CTTGAACAAACAGT	Foxa2	0.172512	0.765647987668206	+	compaction:Bend5_chr4_8201__del_47__ndel_254
8	19	TGAACAAACAGT	Sox17	0.0177979	0.088487207322835	+	compaction:Bend5_chr4_8201__del_47__ndel_254
25	36	CGGCATTGTTCT	Sox17	0.191324	0.951220450380892	-	compaction:Bend5_chr4_8201__del_47__ndel_254
35	46	CTCTTATCAGGA	Gata4/6	0.709852	1.01998574101162	-	compaction:Bend5_chr4_8201__del_47__ndel_254
6	19	CTTGAACAAACAGT	Foxa2	0.172512	0.765647987668206	+	compaction:Bend5_chr4_8201__del_48__ndel_221
8	19	TGAACAAACAGT	Sox17	0.0177979	0.088487207322835	+	compaction:Bend5_chr4_8201__del_48__ndel_221
16	27	CAGTCCTCCCAA	Klf4	0.0276867	0.0998067670737798	+	compaction:Bend5_chr4_8201__del_48__ndel_221
28	39	GCGGGCATTGTT	Klf4	0.0219298	0.0790539298859949	-	compaction:Bend5_chr4_8201__del_48__ndel_221
30	41	GGGCATTGTTCT	Sox17	0.209805	1.04310387924235	-	compaction:Bend5_chr4_8201__del_48__ndel_221
40	51	CTCTTATCCAGT	Gata4/6	0.13303	0.191150694971311	-	compaction:Bend5_chr4_8201__del_48__ndel_221
50	61	GTTAGTATCAGC	Jun_Atf3	0.021069	0.0526225743326019	+	compaction:Bend5_chr4_8201__del_48__ndel_221
51	62	TTAGTATCAGCT	Gata4/6	0.134184	0.192808876599492	-	compaction:Bend5_chr4_8201__del_48__ndel_221
6	19	CTTGAACAAACAGT	Foxa2	0.172512	0.765647987668206	+	compaction:Bend5_chr4_8201__del_48__ndel_222
8	19	TGAACAAACAGT	Sox17	0.0177979	0.088487207322835	+	compaction:Bend5_chr4_8201__del_48__ndel_222
16	27	CAGTCCTCCCAA	Klf4	0.0276867	0.0998067670737798	+	compaction:Bend5_chr4_8201__del_48__ndel_222
28	39	GCGGGCATTGTT	Klf4	0.0219298	0.0790539298859949	-	compaction:Bend5_chr4_8201__del_48__ndel_222
30	41	GGGCATTGTTCT	Sox17	0.209805	1.04310387924235	-	compaction:Bend5_chr4_8201__del_48__ndel_222
40	51	CTCTTATCAGTT	Gata4/6	0.654804	0.940887316169244	-	compaction:Bend5_chr4_8201__del_48__ndel_222
49	60	GTTAGTATCAGC	Jun_Atf3	0.021069	0.0526225743326019	+	compaction:Bend5_chr4_8201__del_48__ndel_222
50	61	TTAGTATCAGCT	Gata4/6	0.134184	0.192808876599492	-	compaction:Bend5_chr4_8201__del_48__ndel_222
6	19	CTTGAACAAACAGT	Foxa2	0.172512	0.765647987668206	+	compaction:Bend5_chr4_8201__del_48__ndel_250
8	19	TGAACAAACAGT	Sox17	0.0177979	0.088487207322835	+	compaction:Bend5_chr4_8201__del_48__ndel_250
25	36	CGGCATTGTTCT	Sox17	0.191324	0.951220450380892	-	compaction:Bend5_chr4_8201__del_48__ndel_250
35	46	CTCTTATCAGTA	Gata4/6	0.361593	1.04840251776752	-	compaction:Bend5_chr4_8201__del_48__ndel_250
6	19	CTTGAACAAACAGT	Foxa2	0.172512	0.765647987668206	+	compaction:Bend5_chr4_8201__del_48__ndel_253
8	19	TGAACAAACAGT	Sox17	0.0177979	0.088487207322835	+	compaction:Bend5_chr4_8201__del_48__ndel_253
25	36	CGGCATTGTTCT	Sox17	0.191324	0.951220450380892	-	compaction:Bend5_chr4_8201__del_48__ndel_253
35	46	CTCTTATCAGGA	Gata4/6	0.709852	1.01998574101162	-	compaction:Bend5_chr4_8201__del_48__ndel_253
14	25	CAGAGATAACTT	Gata4/6	0.30086	0.872313295599018	+	compaction:Bend5_chr4_8201__del_4__ndel_152
23	36	CTTGAACAAACAGT	Foxa2	0.172512	0.765647987668206	+	compaction:Bend5_chr4_8201__del_4__ndel_152
25	36	TGAACAAACAGT	Sox17	0.0177979	0.088487207322835	+	compaction:Bend5_chr4_8201__del_4__ndel_152
34	45	AGTCCTTCCCAA	Klf4	0.0225775	0.0813887998067037	+	compaction:Bend5_chr4_8201__del_4__ndel_152
46	57	GCGGGCATTGTT	Klf4	0.0219298	0.0790539298859949	-	compaction:Bend5_chr4_8201__del_4__ndel_152
48	59	GGGCATTGTTCT	Sox17	0.209805	1.04310387924235	-	compaction:Bend5_chr4_8201__del_4__ndel_152
59	70	TCCTTATCCCAG	Gata4/6	0.179717	0.258235205954741	-	compaction:Bend5_chr4_8201__del_4__ndel_152
70	81	GTTAGTATCAGC	Jun_Atf3	0.021069	0.0526225743326019	+	compaction:Bend5_chr4_8201__del_4__ndel_152
71	82	TTAGTATCAGCT	Gata4/6	0.134184	0.192808876599492	-	compaction:Bend5_chr4_8201__del_4__ndel_152
80	91	GCTGACAGCAAG	Jun_Atf3	0.0448396	0.111992746881396	-	compaction:Bend5_chr4_8201__del_4__ndel_152
101	112	TCCAGATAGGAA	Gata4/6	0.452635	0.650390850322029	+	compaction:Bend5_chr4_8201__del_4__ndel_152
116	127	GAAGACACAGAG	Jun_Atf3	0.0215406	0.0538004568165953	-	compaction:Bend5_chr4_8201__del_4__ndel_152
127	140	GGTTGATGATTACC	Hnf1b	0.0224555	1.56161069863421	-	compaction:Bend5_chr4_8201__del_4__ndel_152
128	141	GTTGATGATTACCC	Hnf1b	0.0055443	0.385564258040909	+	compaction:Bend5_chr4_8201__del_4__ndel_152
130	141	TGATGATTACCC	Gata4/6	0.161039	0.231396803484064	+	compaction:Bend5_chr4_8201__del_4__ndel_152
131	144	GATGATTACCCAGG	Foxa2	0.0182031	0.0807895502012795	-	compaction:Bend5_chr4_8201__del_4__ndel_152
131	142	GATGATTACCCA	Jun_Atf3	0.0801475	0.20017883033472	-	compaction:Bend5_chr4_8201__del_4__ndel_152
134	145	GATTACCCAGGG	Jun_Atf3	0.039311	0.0981843476002143	-	compaction:Bend5_chr4_8201__del_4__ndel_152
13	24	CAGAGATAACTT	Gata4/6	0.30086	0.872313295599018	+	compaction:Bend5_chr4_8201__del_4__ndel_153
22	35	CTTGAACAAACAGT	Foxa2	0.172512	0.765647987668206	+	compaction:Bend5_chr4_8201__del_4__ndel_153
24	35	TGAACAAACAGT	Sox17	0.0177979	0.088487207322835	+	compaction:Bend5_chr4_8201__del_4__ndel_153
33	44	AGTCCTTCCCAA	Klf4	0.0225775	0.0813887998067037	+	compaction:Bend5_chr4_8201__del_4__ndel_153
45	56	GCGGGCATTGTT	Klf4	0.0219298	0.0790539298859949	-	compaction:Bend5_chr4_8201__del_4__ndel_153
47	58	GGGCATTGTTCT	Sox17	0.209805	1.04310387924235	-	compaction:Bend5_chr4_8201__del_4__ndel_153
58	69	TCCTTATCCCAG	Gata4/6	0.179717	0.258235205954741	-	compaction:Bend5_chr4_8201__del_4__ndel_153
69	80	GTTAGTATCAGC	Jun_Atf3	0.021069	0.0526225743326019	+	compaction:Bend5_chr4_8201__del_4__ndel_153
70	81	TTAGTATCAGCT	Gata4/6	0.134184	0.192808876599492	-	compaction:Bend5_chr4_8201__del_4__ndel_153
79	90	GCTGACAGCAAG	Jun_Atf3	0.0448396	0.111992746881396	-	compaction:Bend5_chr4_8201__del_4__ndel_153
100	111	TCCAGATAGGAA	Gata4/6	0.452635	0.650390850322029	+	compaction:Bend5_chr4_8201__del_4__ndel_153
115	126	GAAGACACAGAG	Jun_Atf3	0.0215406	0.0538004568165953	-	compaction:Bend5_chr4_8201__del_4__ndel_153
126	139	GGTTGATGATTACC	Hnf1b	0.0224555	1.56161069863421	-	compaction:Bend5_chr4_8201__del_4__ndel_153
127	140	GTTGATGATTACCC	Hnf1b	0.0055443	0.385564258040909	+	compaction:Bend5_chr4_8201__del_4__ndel_153
129	140	TGATGATTACCC	Gata4/6	0.161039	0.231396803484064	+	compaction:Bend5_chr4_8201__del_4__ndel_153
130	143	GATGATTACCCAGG	Foxa2	0.0182031	0.0807895502012795	-	compaction:Bend5_chr4_8201__del_4__ndel_153
130	141	GATGATTACCCA	Jun_Atf3	0.0801475	0.20017883033472	-	compaction:Bend5_chr4_8201__del_4__ndel_153
133	144	GATTACCCAGGG	Jun_Atf3	0.039311	0.0981843476002143	-	compaction:Bend5_chr4_8201__del_4__ndel_153
3	16	CTTGTTTAGTTTCA	Foxa2	0.0476196	0.21134675218863	-	compaction:Bend5_chr4_8201__del_4__ndel_38
12	23	TTTCATTGTATG	Sox17	0.132545	0.658984312452883	-	compaction:Bend5_chr4_8201__del_4__ndel_38
16	29	ATTGTATGCATTTG	Foxa2	0.0497949	0.221001234587388	-	compaction:Bend5_chr4_8201__del_4__ndel_38
39	52	AGCATTCAAACAGC	Foxa2	0.0249709	0.110826605310147	+	compaction:Bend5_chr4_8201__del_4__ndel_38
86	97	CAGAGATAACAT	Gata4/6	0.765005	1.09923504026556	+	compaction:Bend5_chr4_8201__del_4__ndel_38
91	102	ATAACATTTGAA	Sox17	0.0125251	0.0622720163861602	+	compaction:Bend5_chr4_8201__del_4__ndel_38
93	106	AACATTTGAACAAA	Foxa2	0.0161676	0.0717555324002069	-	compaction:Bend5_chr4_8201__del_4__ndel_38
97	110	TTTGAACAAACAGT	Foxa2	0.143685	0.637707122450068	+	compaction:Bend5_chr4_8201__del_4__ndel_38
99	110	TGAACAAACAGT	Sox17	0.0177979	0.088487207322835	+	compaction:Bend5_chr4_8201__del_4__ndel_38
107	118	CAGTCCTTCACT	Jun_Atf3	0.0256255	0.0640030271280123	+	compaction:Bend5_chr4_8201__del_4__ndel_38
125	136	GGCCATTGTTCT	Sox17	0.405006	2.01359991285444	-	compaction:Bend5_chr4_8201__del_4__ndel_38
138	149	CCTTTATCCCAG	Gata4/6	0.0880432	0.126509199936091	-	compaction:Bend5_chr4_8201__del_4__ndel_38
147	158	CAGTTAGTCATC	Jun_Atf3	0.422126	1.05431471891043	+	compaction:Bend5_chr4_8201__del_4__ndel_38
148	161	AGTTAGTCATCAGC	Hnf1b	0.00494446	0.343849909152274	-	compaction:Bend5_chr4_8201__del_4__ndel_38
148	159	AGTTAGTCATCA	Jun_Atf3	0.0203152	0.0507398605572963	-	compaction:Bend5_chr4_8201__del_4__ndel_38
149	162	GTTAGTCATCAGCT	Hnf1b	0.00140213	0.0975075686970222	+	compaction:Bend5_chr4_8201__del_4__ndel_38
150	161	TTAGTCATCAGC	Jun_Atf3	0.0314418	0.0785299946675592	+	compaction:Bend5_chr4_8201__del_4__ndel_38
151	162	TAGTCATCAGCT	Gata4/6	0.0564508	0.0811141069810306	-	compaction:Bend5_chr4_8201__del_4__ndel_38
160	171	GCTGACAGCAAG	Jun_Atf3	0.0448396	0.111992746881396	-	compaction:Bend5_chr4_8201__del_4__ndel_38
181	192	TCCAGATAGGAA	Gata4/6	0.452635	0.650390850322029	+	compaction:Bend5_chr4_8201__del_4__ndel_38
194	207	TGGAAGCACACAGA	Foxa2	0.022202	0.0985375893978941	+	compaction:Bend5_chr4_8201__del_4__ndel_38
208	221	GGTTGATGATTTAC	Hnf1b	0.019164	1.33271169328788	-	compaction:Bend5_chr4_8201__del_4__ndel_38
209	222	GTTGATGATTTACC	Hnf1b	0.0219638	1.52741667131269	+	compaction:Bend5_chr4_8201__del_4__ndel_38
211	222	TGATGATTTACC	Gata4/6	0.0375169	0.053908002015855	+	compaction:Bend5_chr4_8201__del_4__ndel_38
212	223	GATGATTTACCC	Jun_Atf3	0.190469	0.475721159549877	-	compaction:Bend5_chr4_8201__del_4__ndel_38
213	226	ATGATTTACCCAGT	Foxa2	0.0298994	0.132700423405252	-	compaction:Bend5_chr4_8201__del_4__ndel_38
240	251	GGCCTATCTCCA	Gata4/6	0.175367	0.508458969983756	-	compaction:Bend5_chr4_8201__del_4__ndel_38
250	261	CAGTACGTCAGC	Jun_Atf3	0.242038	0.604521460264574	+	compaction:Bend5_chr4_8201__del_4__ndel_38
36	47	CAGAGATAACTT	Gata4/6	0.30086	0.872313295599018	+	compaction:Bend5_chr4_8201__del_4__ndel_93
45	58	CTTGAACAAACAGT	Foxa2	0.172512	0.765647987668206	+	compaction:Bend5_chr4_8201__del_4__ndel_93
47	58	TGAACAAACAGT	Sox17	0.0177979	0.088487207322835	+	compaction:Bend5_chr4_8201__del_4__ndel_93
72	83	GGCCATTGTTCT	Sox17	0.405006	2.01359991285444	-	compaction:Bend5_chr4_8201__del_4__ndel_93
84	95	ACCTTATCCCAG	Gata4/6	0.165571	0.237908830467526	-	compaction:Bend5_chr4_8201__del_4__ndel_93
95	106	GTTAGTATCAGC	Jun_Atf3	0.021069	0.0526225743326019	+	compaction:Bend5_chr4_8201__del_4__ndel_93
96	107	TTAGTATCAGCT	Gata4/6	0.134184	0.192808876599492	-	compaction:Bend5_chr4_8201__del_4__ndel_93
105	116	GCTGACAGCAAG	Jun_Atf3	0.0448396	0.111992746881396	-	compaction:Bend5_chr4_8201__del_4__ndel_93
126	137	TCCAGATAGGAA	Gata4/6	0.452635	0.650390850322029	+	compaction:Bend5_chr4_8201__del_4__ndel_93
139	152	TGGAAGCACACAGA	Foxa2	0.022202	0.0985375893978941	+	compaction:Bend5_chr4_8201__del_4__ndel_93
153	166	GGTTGATGATTTAC	Hnf1b	0.019164	1.33271169328788	-	compaction:Bend5_chr4_8201__del_4__ndel_93
154	167	GTTGATGATTTACC	Hnf1b	0.0219638	1.52741667131269	+	compaction:Bend5_chr4_8201__del_4__ndel_93
156	167	TGATGATTTACC	Gata4/6	0.0375169	0.053908002015855	+	compaction:Bend5_chr4_8201__del_4__ndel_93
157	168	GATGATTTACCC	Jun_Atf3	0.190469	0.475721159549877	-	compaction:Bend5_chr4_8201__del_4__ndel_93
158	171	ATGATTTACCCAGT	Foxa2	0.0298994	0.132700423405252	-	compaction:Bend5_chr4_8201__del_4__ndel_93
185	196	GGCCTATCTCCA	Gata4/6	0.175367	0.508458969983756	-	compaction:Bend5_chr4_8201__del_4__ndel_93
195	206	CAGTACGTCAGC	Jun_Atf3	0.242038	0.604521460264574	+	compaction:Bend5_chr4_8201__del_4__ndel_93
34	45	CAGAGATAACTT	Gata4/6	0.30086	0.872313295599018	+	compaction:Bend5_chr4_8201__del_4__ndel_95
43	56	CTTGAACAAACAGT	Foxa2	0.172512	0.765647987668206	+	compaction:Bend5_chr4_8201__del_4__ndel_95
45	56	TGAACAAACAGT	Sox17	0.0177979	0.088487207322835	+	compaction:Bend5_chr4_8201__del_4__ndel_95
70	81	GGCCATTGTTCT	Sox17	0.405006	2.01359991285444	-	compaction:Bend5_chr4_8201__del_4__ndel_95
82	93	ACCTTATCCCAG	Gata4/6	0.165571	0.237908830467526	-	compaction:Bend5_chr4_8201__del_4__ndel_95
93	104	GTTAGTATCAGC	Jun_Atf3	0.021069	0.0526225743326019	+	compaction:Bend5_chr4_8201__del_4__ndel_95
94	105	TTAGTATCAGCT	Gata4/6	0.134184	0.192808876599492	-	compaction:Bend5_chr4_8201__del_4__ndel_95
103	114	GCTGACAGCAAG	Jun_Atf3	0.0448396	0.111992746881396	-	compaction:Bend5_chr4_8201__del_4__ndel_95
124	135	TCCAGATAGGAA	Gata4/6	0.452635	0.650390850322029	+	compaction:Bend5_chr4_8201__del_4__ndel_95
137	150	TGGAAGCACACAGA	Foxa2	0.022202	0.0985375893978941	+	compaction:Bend5_chr4_8201__del_4__ndel_95
151	164	GGTTGATGATTTAC	Hnf1b	0.019164	1.33271169328788	-	compaction:Bend5_chr4_8201__del_4__ndel_95
152	165	GTTGATGATTTACC	Hnf1b	0.0219638	1.52741667131269	+	compaction:Bend5_chr4_8201__del_4__ndel_95
154	165	TGATGATTTACC	Gata4/6	0.0375169	0.053908002015855	+	compaction:Bend5_chr4_8201__del_4__ndel_95
155	166	GATGATTTACCC	Jun_Atf3	0.190469	0.475721159549877	-	compaction:Bend5_chr4_8201__del_4__ndel_95
156	169	ATGATTTACCCAGT	Foxa2	0.0298994	0.132700423405252	-	compaction:Bend5_chr4_8201__del_4__ndel_95
183	194	GGCCTATCTCCA	Gata4/6	0.175367	0.508458969983756	-	compaction:Bend5_chr4_8201__del_4__ndel_95
193	204	CAGTACGTCAGC	Jun_Atf3	0.242038	0.604521460264574	+	compaction:Bend5_chr4_8201__del_4__ndel_95
6	19	CTTGAACAAACAGT	Foxa2	0.172512	0.765647987668206	+	compaction:Bend5_chr4_8201__del_51__ndel_223
8	19	TGAACAAACAGT	Sox17	0.0177979	0.088487207322835	+	compaction:Bend5_chr4_8201__del_51__ndel_223
16	27	CAGTCCTCCCAA	Klf4	0.0276867	0.0998067670737798	+	compaction:Bend5_chr4_8201__del_51__ndel_223
28	39	GCGGGCATTGTT	Klf4	0.0219298	0.0790539298859949	-	compaction:Bend5_chr4_8201__del_51__ndel_223
30	41	GGGCATTGTTCT	Sox17	0.209805	1.04310387924235	-	compaction:Bend5_chr4_8201__del_51__ndel_223
40	51	CTCTTATCAGTA	Gata4/6	0.361593	1.04840251776752	-	compaction:Bend5_chr4_8201__del_51__ndel_223
48	59	AGTAGTATCAGC	Jun_Atf3	0.0221917	0.055426663952575	+	compaction:Bend5_chr4_8201__del_51__ndel_223
49	60	GTAGTATCAGCT	Gata4/6	0.122714	0.176327643258735	-	compaction:Bend5_chr4_8201__del_51__ndel_223
6	19	CTTGAACAAACAGT	Foxa2	0.172512	0.765647987668206	+	compaction:Bend5_chr4_8201__del_52__ndel_236
8	19	TGAACAAACAGT	Sox17	0.0177979	0.088487207322835	+	compaction:Bend5_chr4_8201__del_52__ndel_236
16	27	CAGTCCTCCCAC	Klf4	0.028319	0.102086122100589	+	compaction:Bend5_chr4_8201__del_52__ndel_236
27	38	CGGCATTGTTCT	Sox17	0.191324	0.951220450380892	-	compaction:Bend5_chr4_8201__del_52__ndel_236
37	48	CTCTTATCAGTA	Gata4/6	0.361593	1.04840251776752	-	compaction:Bend5_chr4_8201__del_52__ndel_236
6	19	CTTGAACAAACAGT	Foxa2	0.172512	0.765647987668206	+	compaction:Bend5_chr4_8201__del_52__ndel_249
8	19	TGAACAAACAGT	Sox17	0.0177979	0.088487207322835	+	compaction:Bend5_chr4_8201__del_52__ndel_249
25	36	CGGCATTGTTCT	Sox17	0.191324	0.951220450380892	-	compaction:Bend5_chr4_8201__del_52__ndel_249
35	46	CTCTTATCAGTA	Gata4/6	0.361593	1.04840251776752	-	compaction:Bend5_chr4_8201__del_52__ndel_249
6	19	CTTGAACAAACAGT	Foxa2	0.172512	0.765647987668206	+	compaction:Bend5_chr4_8201__del_53__ndel_248
8	19	TGAACAAACAGT	Sox17	0.0177979	0.088487207322835	+	compaction:Bend5_chr4_8201__del_53__ndel_248
25	36	CGGCATTGTTCT	Sox17	0.191324	0.951220450380892	-	compaction:Bend5_chr4_8201__del_53__ndel_248
35	46	CTCTTATCAGTA	Gata4/6	0.361593	1.04840251776752	-	compaction:Bend5_chr4_8201__del_53__ndel_248
6	19	CTTGAACAAACAGT	Foxa2	0.172512	0.765647987668206	+	compaction:Bend5_chr4_8201__del_54__ndel_231
8	19	TGAACAAACAGT	Sox17	0.0177979	0.088487207322835	+	compaction:Bend5_chr4_8201__del_54__ndel_231
16	27	CAGTCCTCCCAA	Klf4	0.0276867	0.0998067670737798	+	compaction:Bend5_chr4_8201__del_54__ndel_231
27	38	ACGGGCATTGTT	Klf4	0.0230656	0.0831483335542688	-	compaction:Bend5_chr4_8201__del_54__ndel_231
29	40	GGGCATTGTTCT	Sox17	0.209805	1.04310387924235	-	compaction:Bend5_chr4_8201__del_54__ndel_231
39	50	CTCTTATCAGTA	Gata4/6	0.361593	1.04840251776752	-	compaction:Bend5_chr4_8201__del_54__ndel_231
6	19	CTTGAACAAACAGT	Foxa2	0.172512	0.765647987668206	+	compaction:Bend5_chr4_8201__del_54__ndel_247
8	19	TGAACAAACAGT	Sox17	0.0177979	0.088487207322835	+	compaction:Bend5_chr4_8201__del_54__ndel_247
25	36	CGGCATTGTTCT	Sox17	0.191324	0.951220450380892	-	compaction:Bend5_chr4_8201__del_54__ndel_247
35	46	CTCTTATCAGTA	Gata4/6	0.361593	1.04840251776752	-	compaction:Bend5_chr4_8201__del_54__ndel_247
6	19	CTTGAACAAACAGT	Foxa2	0.172512	0.765647987668206	+	compaction:Bend5_chr4_8201__del_55__ndel_232
8	19	TGAACAAACAGT	Sox17	0.0177979	0.088487207322835	+	compaction:Bend5_chr4_8201__del_55__ndel_232
16	27	CAGTCCTCCCAA	Klf4	0.0276867	0.0998067670737798	+	compaction:Bend5_chr4_8201__del_55__ndel_232
27	38	ACGGGCATTGTT	Klf4	0.0230656	0.0831483335542688	-	compaction:Bend5_chr4_8201__del_55__ndel_232
29	40	GGGCATTGTTCT	Sox17	0.209805	1.04310387924235	-	compaction:Bend5_chr4_8201__del_55__ndel_232
39	50	CTCTTATCAGTA	Gata4/6	0.361593	1.04840251776752	-	compaction:Bend5_chr4_8201__del_55__ndel_232
6	19	CTTGAACAAACAGT	Foxa2	0.172512	0.765647987668206	+	compaction:Bend5_chr4_8201__del_55__ndel_242
8	19	TGAACAAACAGT	Sox17	0.0177979	0.088487207322835	+	compaction:Bend5_chr4_8201__del_55__ndel_242
25	36	CGGCATTGTTCT	Sox17	0.191324	0.951220450380892	-	compaction:Bend5_chr4_8201__del_55__ndel_242
35	46	CTCTTATCAGTA	Gata4/6	0.361593	1.04840251776752	-	compaction:Bend5_chr4_8201__del_55__ndel_242
6	19	CTTGAACAAACAGT	Foxa2	0.172512	0.765647987668206	+	compaction:Bend5_chr4_8201__del_55__ndel_246
8	19	TGAACAAACAGT	Sox17	0.0177979	0.088487207322835	+	compaction:Bend5_chr4_8201__del_55__ndel_246
25	36	CGGCATTGTTCT	Sox17	0.191324	0.951220450380892	-	compaction:Bend5_chr4_8201__del_55__ndel_246
35	46	CTCTTATCAGTA	Gata4/6	0.361593	1.04840251776752	-	compaction:Bend5_chr4_8201__del_55__ndel_246
6	19	CTTGAACAAACAGT	Foxa2	0.172512	0.765647987668206	+	compaction:Bend5_chr4_8201__del_56__ndel_230
8	19	TGAACAAACAGT	Sox17	0.0177979	0.088487207322835	+	compaction:Bend5_chr4_8201__del_56__ndel_230
16	27	CAGTCCTCCCAA	Klf4	0.0276867	0.0998067670737798	+	compaction:Bend5_chr4_8201__del_56__ndel_230
27	38	ACGGGCATTGTT	Klf4	0.0230656	0.0831483335542688	-	compaction:Bend5_chr4_8201__del_56__ndel_230
29	40	GGGCATTGTTCT	Sox17	0.209805	1.04310387924235	-	compaction:Bend5_chr4_8201__del_56__ndel_230
39	50	CTCTTATCAGTA	Gata4/6	0.361593	1.04840251776752	-	compaction:Bend5_chr4_8201__del_56__ndel_230
48	59	GTAGTATCGCGG	Gata4/6	0.141993	0.204029622123291	-	compaction:Bend5_chr4_8201__del_56__ndel_230
6	19	CTTGAACAAACAGT	Foxa2	0.172512	0.765647987668206	+	compaction:Bend5_chr4_8201__del_56__ndel_240
8	19	TGAACAAACAGT	Sox17	0.0177979	0.088487207322835	+	compaction:Bend5_chr4_8201__del_56__ndel_240
25	36	CGGCATTGTTCT	Sox17	0.191324	0.951220450380892	-	compaction:Bend5_chr4_8201__del_56__ndel_240
35	46	CTCTTATCAGTA	Gata4/6	0.361593	1.04840251776752	-	compaction:Bend5_chr4_8201__del_56__ndel_240
6	19	CTTGAACAAACAGT	Foxa2	0.172512	0.765647987668206	+	compaction:Bend5_chr4_8201__del_56__ndel_241
8	19	TGAACAAACAGT	Sox17	0.0177979	0.088487207322835	+	compaction:Bend5_chr4_8201__del_56__ndel_241
25	36	CGGCATTGTTCT	Sox17	0.191324	0.951220450380892	-	compaction:Bend5_chr4_8201__del_56__ndel_241
35	46	CTCTTATCAGTA	Gata4/6	0.361593	1.04840251776752	-	compaction:Bend5_chr4_8201__del_56__ndel_241
6	19	CTTGAACAAACAGT	Foxa2	0.172512	0.765647987668206	+	compaction:Bend5_chr4_8201__del_56__ndel_243
8	19	TGAACAAACAGT	Sox17	0.0177979	0.088487207322835	+	compaction:Bend5_chr4_8201__del_56__ndel_243
25	36	CGGCATTGTTCT	Sox17	0.191324	0.951220450380892	-	compaction:Bend5_chr4_8201__del_56__ndel_243
35	46	CTCTTATCAGTA	Gata4/6	0.361593	1.04840251776752	-	compaction:Bend5_chr4_8201__del_56__ndel_243
6	19	CTTGAACAAACAGT	Foxa2	0.172512	0.765647987668206	+	compaction:Bend5_chr4_8201__del_56__ndel_245
8	19	TGAACAAACAGT	Sox17	0.0177979	0.088487207322835	+	compaction:Bend5_chr4_8201__del_56__ndel_245
25	36	CGGCATTGTTCT	Sox17	0.191324	0.951220450380892	-	compaction:Bend5_chr4_8201__del_56__ndel_245
35	46	CTCTTATCAGTA	Gata4/6	0.361593	1.04840251776752	-	compaction:Bend5_chr4_8201__del_56__ndel_245
6	19	CTTGAACAAACAGT	Foxa2	0.172512	0.765647987668206	+	compaction:Bend5_chr4_8201__del_57__ndel_244
8	19	TGAACAAACAGT	Sox17	0.0177979	0.088487207322835	+	compaction:Bend5_chr4_8201__del_57__ndel_244
25	36	CGGCATTGTTCT	Sox17	0.191324	0.951220450380892	-	compaction:Bend5_chr4_8201__del_57__ndel_244
35	46	CTCTTATCAGTA	Gata4/6	0.361593	1.04840251776752	-	compaction:Bend5_chr4_8201__del_57__ndel_244
6	19	CTTGAACAAACAGT	Foxa2	0.172512	0.765647987668206	+	compaction:Bend5_chr4_8201__del_58__ndel_237
8	19	TGAACAAACAGT	Sox17	0.0177979	0.088487207322835	+	compaction:Bend5_chr4_8201__del_58__ndel_237
16	27	CAGTCCTCCCAC	Klf4	0.028319	0.102086122100589	+	compaction:Bend5_chr4_8201__del_58__ndel_237
27	38	CGGCATTGTTCT	Sox17	0.191324	0.951220450380892	-	compaction:Bend5_chr4_8201__del_58__ndel_237
37	48	CTCTTATCAGTA	Gata4/6	0.361593	1.04840251776752	-	compaction:Bend5_chr4_8201__del_58__ndel_237
2	13	TTTCATTGTATG	Sox17	0.132545	0.658984312452883	-	compaction:Bend5_chr4_8201__del_58__ndel_57
6	19	ATTGTATGCATTTG	Foxa2	0.0497949	0.221001234587388	-	compaction:Bend5_chr4_8201__del_58__ndel_57
27	40	TGCATTCAAACAGC	Foxa2	0.0224038	0.0994332242749545	+	compaction:Bend5_chr4_8201__del_58__ndel_57
72	83	CAGAGATAACTT	Gata4/6	0.30086	0.872313295599018	+	compaction:Bend5_chr4_8201__del_58__ndel_57
81	94	CTTGAACAAACAGT	Foxa2	0.172512	0.765647987668206	+	compaction:Bend5_chr4_8201__del_58__ndel_57
83	94	TGAACAAACAGT	Sox17	0.0177979	0.088487207322835	+	compaction:Bend5_chr4_8201__del_58__ndel_57
108	119	GGCCATTGTTCT	Sox17	0.405006	2.01359991285444	-	compaction:Bend5_chr4_8201__del_58__ndel_57
120	131	ACCTTATCCCAG	Gata4/6	0.165571	0.237908830467526	-	compaction:Bend5_chr4_8201__del_58__ndel_57
131	142	GTTAGTATCAGC	Jun_Atf3	0.021069	0.0526225743326019	+	compaction:Bend5_chr4_8201__del_58__ndel_57
132	143	TTAGTATCAGCT	Gata4/6	0.134184	0.192808876599492	-	compaction:Bend5_chr4_8201__del_58__ndel_57
141	152	GCTGACAGCAAG	Jun_Atf3	0.0448396	0.111992746881396	-	compaction:Bend5_chr4_8201__del_58__ndel_57
162	173	TCCAGATAGGAA	Gata4/6	0.452635	0.650390850322029	+	compaction:Bend5_chr4_8201__del_58__ndel_57
175	188	TGGAAGCACACAGA	Foxa2	0.022202	0.0985375893978941	+	compaction:Bend5_chr4_8201__del_58__ndel_57
189	202	GGTTGATGATTTAC	Hnf1b	0.019164	1.33271169328788	-	compaction:Bend5_chr4_8201__del_58__ndel_57
190	203	GTTGATGATTTACC	Hnf1b	0.0219638	1.52741667131269	+	compaction:Bend5_chr4_8201__del_58__ndel_57
192	203	TGATGATTTACC	Gata4/6	0.0375169	0.053908002015855	+	compaction:Bend5_chr4_8201__del_58__ndel_57
193	204	GATGATTTACCC	Jun_Atf3	0.190469	0.475721159549877	-	compaction:Bend5_chr4_8201__del_58__ndel_57
194	207	ATGATTTACCCAGT	Foxa2	0.0298994	0.132700423405252	-	compaction:Bend5_chr4_8201__del_58__ndel_57
221	232	GGCCTATCTCCA	Gata4/6	0.175367	0.508458969983756	-	compaction:Bend5_chr4_8201__del_58__ndel_57
231	242	CAGTACGTCAGC	Jun_Atf3	0.242038	0.604521460264574	+	compaction:Bend5_chr4_8201__del_58__ndel_57
6	19	CTTGAACAAACAGT	Foxa2	0.172512	0.765647987668206	+	compaction:Bend5_chr4_8201__del_59__ndel_229
8	19	TGAACAAACAGT	Sox17	0.0177979	0.088487207322835	+	compaction:Bend5_chr4_8201__del_59__ndel_229
16	27	CAGTCCTCCCAA	Klf4	0.0276867	0.0998067670737798	+	compaction:Bend5_chr4_8201__del_59__ndel_229
27	38	ACGGGCATTGTT	Klf4	0.0230656	0.0831483335542688	-	compaction:Bend5_chr4_8201__del_59__ndel_229
29	40	GGGCATTGTTCT	Sox17	0.209805	1.04310387924235	-	compaction:Bend5_chr4_8201__del_59__ndel_229
39	50	CTCTTATCAGTA	Gata4/6	0.361593	1.04840251776752	-	compaction:Bend5_chr4_8201__del_59__ndel_229
47	58	AGTAGTATCAGC	Jun_Atf3	0.0221917	0.055426663952575	+	compaction:Bend5_chr4_8201__del_59__ndel_229
48	59	GTAGTATCAGCG	Gata4/6	0.123032	0.176784577190937	-	compaction:Bend5_chr4_8201__del_59__ndel_229
11	22	CCCCATTGTTTA	Sox17	0.394973	1.96371806437401	-	compaction:Bend5_chr4_8201__del_5__ndel_15
15	28	ATTGTTTAGTTTCA	Foxa2	0.0715285	0.317459956906912	-	compaction:Bend5_chr4_8201__del_5__ndel_15
24	35	TTTCATTGTATG	Sox17	0.132545	0.658984312452883	-	compaction:Bend5_chr4_8201__del_5__ndel_15
28	41	ATTGTATGCATTTG	Foxa2	0.0497949	0.221001234587388	-	compaction:Bend5_chr4_8201__del_5__ndel_15
51	64	AGCATTCAAACAGC	Foxa2	0.0249709	0.110826605310147	+	compaction:Bend5_chr4_8201__del_5__ndel_15
98	109	CAGAGATAACAT	Gata4/6	0.765005	1.09923504026556	+	compaction:Bend5_chr4_8201__del_5__ndel_15
103	114	ATAACATTTGAA	Sox17	0.0125251	0.0622720163861602	+	compaction:Bend5_chr4_8201__del_5__ndel_15
105	118	AACATTTGAACAAA	Foxa2	0.0161676	0.0717555324002069	-	compaction:Bend5_chr4_8201__del_5__ndel_15
109	122	TTTGAACAAACAGT	Foxa2	0.143685	0.637707122450068	+	compaction:Bend5_chr4_8201__del_5__ndel_15
111	122	TGAACAAACAGT	Sox17	0.0177979	0.088487207322835	+	compaction:Bend5_chr4_8201__del_5__ndel_15
119	130	CAGTCCTTCACT	Jun_Atf3	0.0256255	0.0640030271280123	+	compaction:Bend5_chr4_8201__del_5__ndel_15
137	148	GGCCATTGTTCT	Sox17	0.405006	2.01359991285444	-	compaction:Bend5_chr4_8201__del_5__ndel_15
150	161	CCTTTATCCCAG	Gata4/6	0.0880432	0.126509199936091	-	compaction:Bend5_chr4_8201__del_5__ndel_15
159	170	CAGTTAGTCATC	Jun_Atf3	0.422126	1.05431471891043	+	compaction:Bend5_chr4_8201__del_5__ndel_15
160	173	AGTTAGTCATCAGC	Hnf1b	0.00494446	0.343849909152274	-	compaction:Bend5_chr4_8201__del_5__ndel_15
160	171	AGTTAGTCATCA	Jun_Atf3	0.0203152	0.0507398605572963	-	compaction:Bend5_chr4_8201__del_5__ndel_15
161	174	GTTAGTCATCAGCT	Hnf1b	0.00140213	0.0975075686970222	+	compaction:Bend5_chr4_8201__del_5__ndel_15
162	173	TTAGTCATCAGC	Jun_Atf3	0.0314418	0.0785299946675592	+	compaction:Bend5_chr4_8201__del_5__ndel_15
163	174	TAGTCATCAGCT	Gata4/6	0.0564508	0.0811141069810306	-	compaction:Bend5_chr4_8201__del_5__ndel_15
172	183	GCTGACAGCAAG	Jun_Atf3	0.0448396	0.111992746881396	-	compaction:Bend5_chr4_8201__del_5__ndel_15
193	204	TCCAGATAGGAA	Gata4/6	0.452635	0.650390850322029	+	compaction:Bend5_chr4_8201__del_5__ndel_15
206	219	TGGAAGCACACAGA	Foxa2	0.022202	0.0985375893978941	+	compaction:Bend5_chr4_8201__del_5__ndel_15
220	233	GGTTGATGATTTAC	Hnf1b	0.019164	1.33271169328788	-	compaction:Bend5_chr4_8201__del_5__ndel_15
221	234	GTTGATGATTTACC	Hnf1b	0.0219638	1.52741667131269	+	compaction:Bend5_chr4_8201__del_5__ndel_15
223	234	TGATGATTTACC	Gata4/6	0.0375169	0.053908002015855	+	compaction:Bend5_chr4_8201__del_5__ndel_15
224	235	GATGATTTACCC	Jun_Atf3	0.190469	0.475721159549877	-	compaction:Bend5_chr4_8201__del_5__ndel_15
225	238	ATGATTTACCCAAG	Foxa2	0.0294631	0.130764023519912	-	compaction:Bend5_chr4_8201__del_5__ndel_15
255	266	GGCCTATCTCCT	Gata4/6	0.296117	0.425490267930691	-	compaction:Bend5_chr4_8201__del_5__ndel_15
266	277	TAGTACGTCAGT	Jun_Atf3	0.150506	0.375908356946347	+	compaction:Bend5_chr4_8201__del_5__ndel_15
271	284	CGTCAGTCCACAGA	Foxa2	0.0282888	0.125552209663956	+	compaction:Bend5_chr4_8201__del_5__ndel_15
7	18	CCCCATTGTTTA	Sox17	0.394973	1.96371806437401	-	compaction:Bend5_chr4_8201__del_5__ndel_28
11	24	ATTGTTTAGTTTCA	Foxa2	0.0715285	0.317459956906912	-	compaction:Bend5_chr4_8201__del_5__ndel_28
20	31	TTTCATTGTATG	Sox17	0.132545	0.658984312452883	-	compaction:Bend5_chr4_8201__del_5__ndel_28
24	37	ATTGTATGCATTTG	Foxa2	0.0497949	0.221001234587388	-	compaction:Bend5_chr4_8201__del_5__ndel_28
47	60	AGCATTCAAACAGC	Foxa2	0.0249709	0.110826605310147	+	compaction:Bend5_chr4_8201__del_5__ndel_28
94	105	CAGAGATAACAT	Gata4/6	0.765005	1.09923504026556	+	compaction:Bend5_chr4_8201__del_5__ndel_28
99	110	ATAACATTTGAA	Sox17	0.0125251	0.0622720163861602	+	compaction:Bend5_chr4_8201__del_5__ndel_28
101	114	AACATTTGAACAAA	Foxa2	0.0161676	0.0717555324002069	-	compaction:Bend5_chr4_8201__del_5__ndel_28
105	118	TTTGAACAAACAGT	Foxa2	0.143685	0.637707122450068	+	compaction:Bend5_chr4_8201__del_5__ndel_28
107	118	TGAACAAACAGT	Sox17	0.0177979	0.088487207322835	+	compaction:Bend5_chr4_8201__del_5__ndel_28
115	126	CAGTCCTTCACT	Jun_Atf3	0.0256255	0.0640030271280123	+	compaction:Bend5_chr4_8201__del_5__ndel_28
133	144	GGCCATTGTTCT	Sox17	0.405006	2.01359991285444	-	compaction:Bend5_chr4_8201__del_5__ndel_28
146	157	CCTTTATCCCAG	Gata4/6	0.0880432	0.126509199936091	-	compaction:Bend5_chr4_8201__del_5__ndel_28
155	166	CAGTTAGTCATC	Jun_Atf3	0.422126	1.05431471891043	+	compaction:Bend5_chr4_8201__del_5__ndel_28
156	169	AGTTAGTCATCAGC	Hnf1b	0.00494446	0.343849909152274	-	compaction:Bend5_chr4_8201__del_5__ndel_28
156	167	AGTTAGTCATCA	Jun_Atf3	0.0203152	0.0507398605572963	-	compaction:Bend5_chr4_8201__del_5__ndel_28
157	170	GTTAGTCATCAGCT	Hnf1b	0.00140213	0.0975075686970222	+	compaction:Bend5_chr4_8201__del_5__ndel_28
158	169	TTAGTCATCAGC	Jun_Atf3	0.0314418	0.0785299946675592	+	compaction:Bend5_chr4_8201__del_5__ndel_28
159	170	TAGTCATCAGCT	Gata4/6	0.0564508	0.0811141069810306	-	compaction:Bend5_chr4_8201__del_5__ndel_28
168	179	GCTGACAGCAAG	Jun_Atf3	0.0448396	0.111992746881396	-	compaction:Bend5_chr4_8201__del_5__ndel_28
189	200	TCCAGATAGGAA	Gata4/6	0.452635	0.650390850322029	+	compaction:Bend5_chr4_8201__del_5__ndel_28
202	215	TGGAAGCACACAGA	Foxa2	0.022202	0.0985375893978941	+	compaction:Bend5_chr4_8201__del_5__ndel_28
216	229	GGTTGATGATTTAC	Hnf1b	0.019164	1.33271169328788	-	compaction:Bend5_chr4_8201__del_5__ndel_28
217	230	GTTGATGATTTACC	Hnf1b	0.0219638	1.52741667131269	+	compaction:Bend5_chr4_8201__del_5__ndel_28
219	230	TGATGATTTACC	Gata4/6	0.0375169	0.053908002015855	+	compaction:Bend5_chr4_8201__del_5__ndel_28
220	231	GATGATTTACCC	Jun_Atf3	0.190469	0.475721159549877	-	compaction:Bend5_chr4_8201__del_5__ndel_28
221	234	ATGATTTACCCAGT	Foxa2	0.0298994	0.132700423405252	-	compaction:Bend5_chr4_8201__del_5__ndel_28
248	259	GGCCTATCTCCA	Gata4/6	0.175367	0.508458969983756	-	compaction:Bend5_chr4_8201__del_5__ndel_28
258	269	CAGTACGTCAGC	Jun_Atf3	0.242038	0.604521460264574	+	compaction:Bend5_chr4_8201__del_5__ndel_28
5	16	TGGGACGCATTC	Jun_Atf3	0.0458308	0.114468398107296	-	compaction:Bend5_chr4_8201__del_5__ndel_75
54	65	CAGAGATAACTT	Gata4/6	0.30086	0.872313295599018	+	compaction:Bend5_chr4_8201__del_5__ndel_75
63	76	CTTGAACAAACAGT	Foxa2	0.172512	0.765647987668206	+	compaction:Bend5_chr4_8201__del_5__ndel_75
65	76	TGAACAAACAGT	Sox17	0.0177979	0.088487207322835	+	compaction:Bend5_chr4_8201__del_5__ndel_75
90	101	GGCCATTGTTCT	Sox17	0.405006	2.01359991285444	-	compaction:Bend5_chr4_8201__del_5__ndel_75
102	113	ACCTTATCCCAG	Gata4/6	0.165571	0.237908830467526	-	compaction:Bend5_chr4_8201__del_5__ndel_75
113	124	GTTAGTATCAGC	Jun_Atf3	0.021069	0.0526225743326019	+	compaction:Bend5_chr4_8201__del_5__ndel_75
114	125	TTAGTATCAGCT	Gata4/6	0.134184	0.192808876599492	-	compaction:Bend5_chr4_8201__del_5__ndel_75
123	134	GCTGACAGCAAG	Jun_Atf3	0.0448396	0.111992746881396	-	compaction:Bend5_chr4_8201__del_5__ndel_75
144	155	TCCAGATAGGAA	Gata4/6	0.452635	0.650390850322029	+	compaction:Bend5_chr4_8201__del_5__ndel_75
157	170	TGGAAGCACACAGA	Foxa2	0.022202	0.0985375893978941	+	compaction:Bend5_chr4_8201__del_5__ndel_75
171	184	GGTTGATGATTTAC	Hnf1b	0.019164	1.33271169328788	-	compaction:Bend5_chr4_8201__del_5__ndel_75
172	185	GTTGATGATTTACC	Hnf1b	0.0219638	1.52741667131269	+	compaction:Bend5_chr4_8201__del_5__ndel_75
174	185	TGATGATTTACC	Gata4/6	0.0375169	0.053908002015855	+	compaction:Bend5_chr4_8201__del_5__ndel_75
175	186	GATGATTTACCC	Jun_Atf3	0.190469	0.475721159549877	-	compaction:Bend5_chr4_8201__del_5__ndel_75
176	189	ATGATTTACCCAGT	Foxa2	0.0298994	0.132700423405252	-	compaction:Bend5_chr4_8201__del_5__ndel_75
203	214	GGCCTATCTCCA	Gata4/6	0.175367	0.508458969983756	-	compaction:Bend5_chr4_8201__del_5__ndel_75
213	224	CAGTACGTCAGC	Jun_Atf3	0.242038	0.604521460264574	+	compaction:Bend5_chr4_8201__del_5__ndel_75
4	15	CGGGACGCATTC	Jun_Atf3	0.0352648	0.0880784355842394	-	compaction:Bend5_chr4_8201__del_5__ndel_76
53	64	CAGAGATAACTT	Gata4/6	0.30086	0.872313295599018	+	compaction:Bend5_chr4_8201__del_5__ndel_76
62	75	CTTGAACAAACAGT	Foxa2	0.172512	0.765647987668206	+	compaction:Bend5_chr4_8201__del_5__ndel_76
64	75	TGAACAAACAGT	Sox17	0.0177979	0.088487207322835	+	compaction:Bend5_chr4_8201__del_5__ndel_76
89	100	GGCCATTGTTCT	Sox17	0.405006	2.01359991285444	-	compaction:Bend5_chr4_8201__del_5__ndel_76
101	112	ACCTTATCCCAG	Gata4/6	0.165571	0.237908830467526	-	compaction:Bend5_chr4_8201__del_5__ndel_76
112	123	GTTAGTATCAGC	Jun_Atf3	0.021069	0.0526225743326019	+	compaction:Bend5_chr4_8201__del_5__ndel_76
113	124	TTAGTATCAGCT	Gata4/6	0.134184	0.192808876599492	-	compaction:Bend5_chr4_8201__del_5__ndel_76
122	133	GCTGACAGCAAG	Jun_Atf3	0.0448396	0.111992746881396	-	compaction:Bend5_chr4_8201__del_5__ndel_76
143	154	TCCAGATAGGAA	Gata4/6	0.452635	0.650390850322029	+	compaction:Bend5_chr4_8201__del_5__ndel_76
156	169	TGGAAGCACACAGA	Foxa2	0.022202	0.0985375893978941	+	compaction:Bend5_chr4_8201__del_5__ndel_76
170	183	GGTTGATGATTTAC	Hnf1b	0.019164	1.33271169328788	-	compaction:Bend5_chr4_8201__del_5__ndel_76
171	184	GTTGATGATTTACC	Hnf1b	0.0219638	1.52741667131269	+	compaction:Bend5_chr4_8201__del_5__ndel_76
173	184	TGATGATTTACC	Gata4/6	0.0375169	0.053908002015855	+	compaction:Bend5_chr4_8201__del_5__ndel_76
174	185	GATGATTTACCC	Jun_Atf3	0.190469	0.475721159549877	-	compaction:Bend5_chr4_8201__del_5__ndel_76
175	188	ATGATTTACCCAGT	Foxa2	0.0298994	0.132700423405252	-	compaction:Bend5_chr4_8201__del_5__ndel_76
202	213	GGCCTATCTCCA	Gata4/6	0.175367	0.508458969983756	-	compaction:Bend5_chr4_8201__del_5__ndel_76
212	223	CAGTACGTCAGC	Jun_Atf3	0.242038	0.604521460264574	+	compaction:Bend5_chr4_8201__del_5__ndel_76
42	53	CAGAGATAACTT	Gata4/6	0.30086	0.872313295599018	+	compaction:Bend5_chr4_8201__del_5__ndel_87
51	64	CTTGAACAAACAGT	Foxa2	0.172512	0.765647987668206	+	compaction:Bend5_chr4_8201__del_5__ndel_87
53	64	TGAACAAACAGT	Sox17	0.0177979	0.088487207322835	+	compaction:Bend5_chr4_8201__del_5__ndel_87
78	89	GGCCATTGTTCT	Sox17	0.405006	2.01359991285444	-	compaction:Bend5_chr4_8201__del_5__ndel_87
90	101	ACCTTATCCCAG	Gata4/6	0.165571	0.237908830467526	-	compaction:Bend5_chr4_8201__del_5__ndel_87
101	112	GTTAGTATCAGC	Jun_Atf3	0.021069	0.0526225743326019	+	compaction:Bend5_chr4_8201__del_5__ndel_87
102	113	TTAGTATCAGCT	Gata4/6	0.134184	0.192808876599492	-	compaction:Bend5_chr4_8201__del_5__ndel_87
111	122	GCTGACAGCAAG	Jun_Atf3	0.0448396	0.111992746881396	-	compaction:Bend5_chr4_8201__del_5__ndel_87
132	143	TCCAGATAGGAA	Gata4/6	0.452635	0.650390850322029	+	compaction:Bend5_chr4_8201__del_5__ndel_87
145	158	TGGAAGCACACAGA	Foxa2	0.022202	0.0985375893978941	+	compaction:Bend5_chr4_8201__del_5__ndel_87
159	172	GGTTGATGATTTAC	Hnf1b	0.019164	1.33271169328788	-	compaction:Bend5_chr4_8201__del_5__ndel_87
160	173	GTTGATGATTTACC	Hnf1b	0.0219638	1.52741667131269	+	compaction:Bend5_chr4_8201__del_5__ndel_87
162	173	TGATGATTTACC	Gata4/6	0.0375169	0.053908002015855	+	compaction:Bend5_chr4_8201__del_5__ndel_87
163	174	GATGATTTACCC	Jun_Atf3	0.190469	0.475721159549877	-	compaction:Bend5_chr4_8201__del_5__ndel_87
164	177	ATGATTTACCCAGT	Foxa2	0.0298994	0.132700423405252	-	compaction:Bend5_chr4_8201__del_5__ndel_87
191	202	GGCCTATCTCCA	Gata4/6	0.175367	0.508458969983756	-	compaction:Bend5_chr4_8201__del_5__ndel_87
201	212	CAGTACGTCAGC	Jun_Atf3	0.242038	0.604521460264574	+	compaction:Bend5_chr4_8201__del_5__ndel_87
38	49	CAGAGATAACTT	Gata4/6	0.30086	0.872313295599018	+	compaction:Bend5_chr4_8201__del_5__ndel_91
47	60	CTTGAACAAACAGT	Foxa2	0.172512	0.765647987668206	+	compaction:Bend5_chr4_8201__del_5__ndel_91
49	60	TGAACAAACAGT	Sox17	0.0177979	0.088487207322835	+	compaction:Bend5_chr4_8201__del_5__ndel_91
74	85	GGCCATTGTTCT	Sox17	0.405006	2.01359991285444	-	compaction:Bend5_chr4_8201__del_5__ndel_91
86	97	ACCTTATCCCAG	Gata4/6	0.165571	0.237908830467526	-	compaction:Bend5_chr4_8201__del_5__ndel_91
97	108	GTTAGTATCAGC	Jun_Atf3	0.021069	0.0526225743326019	+	compaction:Bend5_chr4_8201__del_5__ndel_91
98	109	TTAGTATCAGCT	Gata4/6	0.134184	0.192808876599492	-	compaction:Bend5_chr4_8201__del_5__ndel_91
107	118	GCTGACAGCAAG	Jun_Atf3	0.0448396	0.111992746881396	-	compaction:Bend5_chr4_8201__del_5__ndel_91
128	139	TCCAGATAGGAA	Gata4/6	0.452635	0.650390850322029	+	compaction:Bend5_chr4_8201__del_5__ndel_91
141	154	TGGAAGCACACAGA	Foxa2	0.022202	0.0985375893978941	+	compaction:Bend5_chr4_8201__del_5__ndel_91
155	168	GGTTGATGATTTAC	Hnf1b	0.019164	1.33271169328788	-	compaction:Bend5_chr4_8201__del_5__ndel_91
156	169	GTTGATGATTTACC	Hnf1b	0.0219638	1.52741667131269	+	compaction:Bend5_chr4_8201__del_5__ndel_91
158	169	TGATGATTTACC	Gata4/6	0.0375169	0.053908002015855	+	compaction:Bend5_chr4_8201__del_5__ndel_91
159	170	GATGATTTACCC	Jun_Atf3	0.190469	0.475721159549877	-	compaction:Bend5_chr4_8201__del_5__ndel_91
160	173	ATGATTTACCCAGT	Foxa2	0.0298994	0.132700423405252	-	compaction:Bend5_chr4_8201__del_5__ndel_91
187	198	GGCCTATCTCCA	Gata4/6	0.175367	0.508458969983756	-	compaction:Bend5_chr4_8201__del_5__ndel_91
197	208	CAGTACGTCAGC	Jun_Atf3	0.242038	0.604521460264574	+	compaction:Bend5_chr4_8201__del_5__ndel_91
6	19	CTTGAACAAACAGT	Foxa2	0.172512	0.765647987668206	+	compaction:Bend5_chr4_8201__del_60__ndel_233
8	19	TGAACAAACAGT	Sox17	0.0177979	0.088487207322835	+	compaction:Bend5_chr4_8201__del_60__ndel_233
16	27	CAGTCCTCCCAA	Klf4	0.0276867	0.0998067670737798	+	compaction:Bend5_chr4_8201__del_60__ndel_233
27	38	ACGGGCATTGTT	Klf4	0.0230656	0.0831483335542688	-	compaction:Bend5_chr4_8201__del_60__ndel_233
29	40	GGGCATTGTTCT	Sox17	0.209805	1.04310387924235	-	compaction:Bend5_chr4_8201__del_60__ndel_233
39	50	CTCTTATCAGTA	Gata4/6	0.361593	1.04840251776752	-	compaction:Bend5_chr4_8201__del_60__ndel_233
32	43	CAGAGATAACTT	Gata4/6	0.30086	0.872313295599018	+	compaction:Bend5_chr4_8201__del_61__ndel_112
41	54	CTTGAACAAACAGT	Foxa2	0.172512	0.765647987668206	+	compaction:Bend5_chr4_8201__del_61__ndel_112
43	54	TGAACAAACAGT	Sox17	0.0177979	0.088487207322835	+	compaction:Bend5_chr4_8201__del_61__ndel_112
52	63	AGTCCTTCCCAA	Klf4	0.0225775	0.0813887998067037	+	compaction:Bend5_chr4_8201__del_61__ndel_112
64	75	GCGGGCATTGTT	Klf4	0.0219298	0.0790539298859949	-	compaction:Bend5_chr4_8201__del_61__ndel_112
66	77	GGGCATTGTTCT	Sox17	0.209805	1.04310387924235	-	compaction:Bend5_chr4_8201__del_61__ndel_112
77	88	TCCTTATCCCAG	Gata4/6	0.179717	0.258235205954741	-	compaction:Bend5_chr4_8201__del_61__ndel_112
88	99	GTTAGTATCAGC	Jun_Atf3	0.021069	0.0526225743326019	+	compaction:Bend5_chr4_8201__del_61__ndel_112
89	100	TTAGTATCAGCT	Gata4/6	0.134184	0.192808876599492	-	compaction:Bend5_chr4_8201__del_61__ndel_112
98	109	GCTGACAGCAAG	Jun_Atf3	0.0448396	0.111992746881396	-	compaction:Bend5_chr4_8201__del_61__ndel_112
119	130	TCCAGATAGGAA	Gata4/6	0.452635	0.650390850322029	+	compaction:Bend5_chr4_8201__del_61__ndel_112
132	145	TGGAAGCACACAGA	Foxa2	0.022202	0.0985375893978941	+	compaction:Bend5_chr4_8201__del_61__ndel_112
146	159	GGTTGATGATTTAC	Hnf1b	0.019164	1.33271169328788	-	compaction:Bend5_chr4_8201__del_61__ndel_112
147	160	GTTGATGATTTACC	Hnf1b	0.0219638	1.52741667131269	+	compaction:Bend5_chr4_8201__del_61__ndel_112
149	160	TGATGATTTACC	Gata4/6	0.0375169	0.053908002015855	+	compaction:Bend5_chr4_8201__del_61__ndel_112
150	161	GATGATTTACCC	Jun_Atf3	0.190469	0.475721159549877	-	compaction:Bend5_chr4_8201__del_61__ndel_112
151	164	ATGATTTACCCAGT	Foxa2	0.0298994	0.132700423405252	-	compaction:Bend5_chr4_8201__del_61__ndel_112
6	19	CTTGAACAAACAGT	Foxa2	0.172512	0.765647987668206	+	compaction:Bend5_chr4_8201__del_61__ndel_227
8	19	TGAACAAACAGT	Sox17	0.0177979	0.088487207322835	+	compaction:Bend5_chr4_8201__del_61__ndel_227
16	27	CAGTCCTCCCAA	Klf4	0.0276867	0.0998067670737798	+	compaction:Bend5_chr4_8201__del_61__ndel_227
27	38	ACGGGCATTGTT	Klf4	0.0230656	0.0831483335542688	-	compaction:Bend5_chr4_8201__del_61__ndel_227
29	40	GGGCATTGTTCT	Sox17	0.209805	1.04310387924235	-	compaction:Bend5_chr4_8201__del_61__ndel_227
39	50	CTCTTATCAGTA	Gata4/6	0.361593	1.04840251776752	-	compaction:Bend5_chr4_8201__del_61__ndel_227
47	58	AGTAGTATCAGC	Jun_Atf3	0.0221917	0.055426663952575	+	compaction:Bend5_chr4_8201__del_61__ndel_227
48	59	GTAGTATCAGCT	Gata4/6	0.122714	0.176327643258735	-	compaction:Bend5_chr4_8201__del_61__ndel_227
59	70	TGGGGCTTTCCG	Klf4	0.0175399	0.0632289407476294	-	compaction:Bend5_chr4_8201__del_61__ndel_227
6	19	CTTGAACAAACAGT	Foxa2	0.172512	0.765647987668206	+	compaction:Bend5_chr4_8201__del_61__ndel_228
8	19	TGAACAAACAGT	Sox17	0.0177979	0.088487207322835	+	compaction:Bend5_chr4_8201__del_61__ndel_228
16	27	CAGTCCTCCCAA	Klf4	0.0276867	0.0998067670737798	+	compaction:Bend5_chr4_8201__del_61__ndel_228
27	38	ACGGGCATTGTT	Klf4	0.0230656	0.0831483335542688	-	compaction:Bend5_chr4_8201__del_61__ndel_228
29	40	GGGCATTGTTCT	Sox17	0.209805	1.04310387924235	-	compaction:Bend5_chr4_8201__del_61__ndel_228
39	50	CTCTTATCAGTA	Gata4/6	0.361593	1.04840251776752	-	compaction:Bend5_chr4_8201__del_61__ndel_228
47	58	AGTAGTATCAGC	Jun_Atf3	0.0221917	0.055426663952575	+	compaction:Bend5_chr4_8201__del_61__ndel_228
48	59	GTAGTATCAGCT	Gata4/6	0.122714	0.176327643258735	-	compaction:Bend5_chr4_8201__del_61__ndel_228
58	69	CTGGGCTTTCCG	Klf4	0.0228025	0.0821998940357595	-	compaction:Bend5_chr4_8201__del_61__ndel_228
6	19	CTTGAACAAACAGT	Foxa2	0.172512	0.765647987668206	+	compaction:Bend5_chr4_8201__del_65__ndel_220
8	19	TGAACAAACAGT	Sox17	0.0177979	0.088487207322835	+	compaction:Bend5_chr4_8201__del_65__ndel_220
16	27	CAGTCCTCCCAA	Klf4	0.0276867	0.0998067670737798	+	compaction:Bend5_chr4_8201__del_65__ndel_220
28	39	GCGGGCATTGTT	Klf4	0.0219298	0.0790539298859949	-	compaction:Bend5_chr4_8201__del_65__ndel_220
30	41	GGGCATTGTTCT	Sox17	0.209805	1.04310387924235	-	compaction:Bend5_chr4_8201__del_65__ndel_220
40	51	CTCTTATCCCAG	Gata4/6	0.150798	0.216681519208327	-	compaction:Bend5_chr4_8201__del_65__ndel_220
51	62	GTTAGTATCAGC	Jun_Atf3	0.021069	0.0526225743326019	+	compaction:Bend5_chr4_8201__del_65__ndel_220
52	63	TTAGTATCAGCT	Gata4/6	0.134184	0.192808876599492	-	compaction:Bend5_chr4_8201__del_65__ndel_220
6	19	CTTGAACAAACAGT	Foxa2	0.172512	0.765647987668206	+	compaction:Bend5_chr4_8201__del_65__ndel_224
8	19	TGAACAAACAGT	Sox17	0.0177979	0.088487207322835	+	compaction:Bend5_chr4_8201__del_65__ndel_224
16	27	CAGTCCTCCCAA	Klf4	0.0276867	0.0998067670737798	+	compaction:Bend5_chr4_8201__del_65__ndel_224
28	39	GCGGGCATTGTT	Klf4	0.0219298	0.0790539298859949	-	compaction:Bend5_chr4_8201__del_65__ndel_224
30	41	GGGCATTGTTCT	Sox17	0.209805	1.04310387924235	-	compaction:Bend5_chr4_8201__del_65__ndel_224
40	51	CTCTTATCAGTA	Gata4/6	0.361593	1.04840251776752	-	compaction:Bend5_chr4_8201__del_65__ndel_224
48	59	AGTAGTATCAGC	Jun_Atf3	0.0221917	0.055426663952575	+	compaction:Bend5_chr4_8201__del_65__ndel_224
49	60	GTAGTATCAGCT	Gata4/6	0.122714	0.176327643258735	-	compaction:Bend5_chr4_8201__del_65__ndel_224
6	19	CTTGAACAAACAGT	Foxa2	0.172512	0.765647987668206	+	compaction:Bend5_chr4_8201__del_65__ndel_225
8	19	TGAACAAACAGT	Sox17	0.0177979	0.088487207322835	+	compaction:Bend5_chr4_8201__del_65__ndel_225
16	27	CAGTCCTCCCAA	Klf4	0.0276867	0.0998067670737798	+	compaction:Bend5_chr4_8201__del_65__ndel_225
28	39	GCGGGCATTGTT	Klf4	0.0219298	0.0790539298859949	-	compaction:Bend5_chr4_8201__del_65__ndel_225
30	41	GGGCATTGTTCT	Sox17	0.209805	1.04310387924235	-	compaction:Bend5_chr4_8201__del_65__ndel_225
40	51	CTCTTATCAGTA	Gata4/6	0.361593	1.04840251776752	-	compaction:Bend5_chr4_8201__del_65__ndel_225
48	59	AGTAGTATCAGC	Jun_Atf3	0.0221917	0.055426663952575	+	compaction:Bend5_chr4_8201__del_65__ndel_225
49	60	GTAGTATCAGCT	Gata4/6	0.122714	0.176327643258735	-	compaction:Bend5_chr4_8201__del_65__ndel_225
14	25	CCCCATTGTTTA	Sox17	0.394973	1.96371806437401	-	compaction:Bend5_chr4_8201__del_67__ndel_10
18	31	ATTGTTTAGTTTCA	Foxa2	0.0715285	0.317459956906912	-	compaction:Bend5_chr4_8201__del_67__ndel_10
28	39	TTCAATTGTATG	Sox17	0.0744717	0.370256758245859	-	compaction:Bend5_chr4_8201__del_67__ndel_10
32	45	ATTGTATGCATTTG	Foxa2	0.0497949	0.221001234587388	-	compaction:Bend5_chr4_8201__del_67__ndel_10
55	68	AGCATTCAAACAGC	Foxa2	0.0249709	0.110826605310147	+	compaction:Bend5_chr4_8201__del_67__ndel_10
102	113	CAGAGATAACAT	Gata4/6	0.765005	1.09923504026556	+	compaction:Bend5_chr4_8201__del_67__ndel_10
107	118	ATAACATTTGAA	Sox17	0.0125251	0.0622720163861602	+	compaction:Bend5_chr4_8201__del_67__ndel_10
109	122	AACATTTGAACAAA	Foxa2	0.0161676	0.0717555324002069	-	compaction:Bend5_chr4_8201__del_67__ndel_10
113	126	TTTGAACAAACAGT	Foxa2	0.143685	0.637707122450068	+	compaction:Bend5_chr4_8201__del_67__ndel_10
115	126	TGAACAAACAGT	Sox17	0.0177979	0.088487207322835	+	compaction:Bend5_chr4_8201__del_67__ndel_10
123	134	CAGTCCTTCACT	Jun_Atf3	0.0256255	0.0640030271280123	+	compaction:Bend5_chr4_8201__del_67__ndel_10
141	152	GGCCATTGTTCT	Sox17	0.405006	2.01359991285444	-	compaction:Bend5_chr4_8201__del_67__ndel_10
154	165	CCTTTATCCCAG	Gata4/6	0.0880432	0.126509199936091	-	compaction:Bend5_chr4_8201__del_67__ndel_10
163	174	CAGTTAGTCATC	Jun_Atf3	0.422126	1.05431471891043	+	compaction:Bend5_chr4_8201__del_67__ndel_10
164	177	AGTTAGTCATCAGC	Hnf1b	0.00494446	0.343849909152274	-	compaction:Bend5_chr4_8201__del_67__ndel_10
164	175	AGTTAGTCATCA	Jun_Atf3	0.0203152	0.0507398605572963	-	compaction:Bend5_chr4_8201__del_67__ndel_10
165	178	GTTAGTCATCAGCT	Hnf1b	0.00140213	0.0975075686970222	+	compaction:Bend5_chr4_8201__del_67__ndel_10
166	177	TTAGTCATCAGC	Jun_Atf3	0.0314418	0.0785299946675592	+	compaction:Bend5_chr4_8201__del_67__ndel_10
167	178	TAGTCATCAGCT	Gata4/6	0.0564508	0.0811141069810306	-	compaction:Bend5_chr4_8201__del_67__ndel_10
176	187	GCTGACAGCAAG	Jun_Atf3	0.0448396	0.111992746881396	-	compaction:Bend5_chr4_8201__del_67__ndel_10
197	208	TCCAGATAGGAA	Gata4/6	0.452635	0.650390850322029	+	compaction:Bend5_chr4_8201__del_67__ndel_10
210	223	TGGAAGCACACAGA	Foxa2	0.022202	0.0985375893978941	+	compaction:Bend5_chr4_8201__del_67__ndel_10
224	237	GGTTGATGATTTAC	Hnf1b	0.019164	1.33271169328788	-	compaction:Bend5_chr4_8201__del_67__ndel_10
225	238	GTTGATGATTTACC	Hnf1b	0.0219638	1.52741667131269	+	compaction:Bend5_chr4_8201__del_67__ndel_10
227	238	TGATGATTTACC	Gata4/6	0.0375169	0.053908002015855	+	compaction:Bend5_chr4_8201__del_67__ndel_10
228	239	GATGATTTACCC	Jun_Atf3	0.190469	0.475721159549877	-	compaction:Bend5_chr4_8201__del_67__ndel_10
229	242	ATGATTTACCCAAG	Foxa2	0.0294631	0.130764023519912	-	compaction:Bend5_chr4_8201__del_67__ndel_10
259	270	GGCCTATCTCCT	Gata4/6	0.296117	0.425490267930691	-	compaction:Bend5_chr4_8201__del_67__ndel_10
270	281	TAGTACGTCAGT	Jun_Atf3	0.150506	0.375908356946347	+	compaction:Bend5_chr4_8201__del_67__ndel_10
275	288	CGTCAGTCCACAGC	Foxa2	0.0221104	0.0981310475012701	+	compaction:Bend5_chr4_8201__del_67__ndel_10
6	19	CTTGAACAAACAGT	Foxa2	0.172512	0.765647987668206	+	compaction:Bend5_chr4_8201__del_69__ndel_210
8	19	TGAACAAACAGT	Sox17	0.0177979	0.088487207322835	+	compaction:Bend5_chr4_8201__del_69__ndel_210
17	28	AGTCCTTCCCAA	Klf4	0.0225775	0.0813887998067037	+	compaction:Bend5_chr4_8201__del_69__ndel_210
29	40	GCGGGCATTGTT	Klf4	0.0219298	0.0790539298859949	-	compaction:Bend5_chr4_8201__del_69__ndel_210
31	42	GGGCATTGTTCT	Sox17	0.209805	1.04310387924235	-	compaction:Bend5_chr4_8201__del_69__ndel_210
42	53	TCCTTATCCCAG	Gata4/6	0.179717	0.258235205954741	-	compaction:Bend5_chr4_8201__del_69__ndel_210
53	64	GTTAGTATCAGC	Jun_Atf3	0.021069	0.0526225743326019	+	compaction:Bend5_chr4_8201__del_69__ndel_210
54	65	TTAGTATCAGCT	Gata4/6	0.134184	0.192808876599492	-	compaction:Bend5_chr4_8201__del_69__ndel_210
63	74	GCTGACCAGGCT	Jun_Atf3	0.0285557	0.0713215836475144	-	compaction:Bend5_chr4_8201__del_69__ndel_210
6	19	CTTGAACAAACAGT	Foxa2	0.172512	0.765647987668206	+	compaction:Bend5_chr4_8201__del_69__ndel_216
8	19	TGAACAAACAGT	Sox17	0.0177979	0.088487207322835	+	compaction:Bend5_chr4_8201__del_69__ndel_216
17	28	AGTCCTTCCCAA	Klf4	0.0225775	0.0813887998067037	+	compaction:Bend5_chr4_8201__del_69__ndel_216
29	40	GCGGGCATTGTT	Klf4	0.0219298	0.0790539298859949	-	compaction:Bend5_chr4_8201__del_69__ndel_216
31	42	GGGCATTGTTCT	Sox17	0.209805	1.04310387924235	-	compaction:Bend5_chr4_8201__del_69__ndel_216
42	53	TCCTTATCCCAG	Gata4/6	0.179717	0.258235205954741	-	compaction:Bend5_chr4_8201__del_69__ndel_216
53	64	GTTAGTATCAGC	Jun_Atf3	0.021069	0.0526225743326019	+	compaction:Bend5_chr4_8201__del_69__ndel_216
54	65	TTAGTATCAGCT	Gata4/6	0.134184	0.192808876599492	-	compaction:Bend5_chr4_8201__del_69__ndel_216
63	74	GCTGACGGCTGC	Jun_Atf3	0.0664299	0.165917335927539	-	compaction:Bend5_chr4_8201__del_69__ndel_216
29	40	CAGAGATAACTT	Gata4/6	0.30086	0.872313295599018	+	compaction:Bend5_chr4_8201__del_6__ndel_136
38	51	CTTGAACAAACAGT	Foxa2	0.172512	0.765647987668206	+	compaction:Bend5_chr4_8201__del_6__ndel_136
40	51	TGAACAAACAGT	Sox17	0.0177979	0.088487207322835	+	compaction:Bend5_chr4_8201__del_6__ndel_136
49	60	AGTCCTTCCCAA	Klf4	0.0225775	0.0813887998067037	+	compaction:Bend5_chr4_8201__del_6__ndel_136
61	72	GCGGGCATTGTT	Klf4	0.0219298	0.0790539298859949	-	compaction:Bend5_chr4_8201__del_6__ndel_136
63	74	GGGCATTGTTCT	Sox17	0.209805	1.04310387924235	-	compaction:Bend5_chr4_8201__del_6__ndel_136
74	85	TCCTTATCCCAG	Gata4/6	0.179717	0.258235205954741	-	compaction:Bend5_chr4_8201__del_6__ndel_136
85	96	GTTAGTATCAGC	Jun_Atf3	0.021069	0.0526225743326019	+	compaction:Bend5_chr4_8201__del_6__ndel_136
86	97	TTAGTATCAGCT	Gata4/6	0.134184	0.192808876599492	-	compaction:Bend5_chr4_8201__del_6__ndel_136
95	106	GCTGACAGCAAG	Jun_Atf3	0.0448396	0.111992746881396	-	compaction:Bend5_chr4_8201__del_6__ndel_136
116	127	TCCAGATAGGAA	Gata4/6	0.452635	0.650390850322029	+	compaction:Bend5_chr4_8201__del_6__ndel_136
131	142	GAAGACACAGAG	Jun_Atf3	0.0215406	0.0538004568165953	-	compaction:Bend5_chr4_8201__del_6__ndel_136
142	155	GGTTGATGATTACC	Hnf1b	0.0224555	1.56161069863421	-	compaction:Bend5_chr4_8201__del_6__ndel_136
143	156	GTTGATGATTACCC	Hnf1b	0.0055443	0.385564258040909	+	compaction:Bend5_chr4_8201__del_6__ndel_136
145	156	TGATGATTACCC	Gata4/6	0.161039	0.231396803484064	+	compaction:Bend5_chr4_8201__del_6__ndel_136
146	159	GATGATTACCCAGG	Foxa2	0.0182031	0.0807895502012795	-	compaction:Bend5_chr4_8201__del_6__ndel_136
146	157	GATGATTACCCA	Jun_Atf3	0.0801475	0.20017883033472	-	compaction:Bend5_chr4_8201__del_6__ndel_136
149	160	GATTACCCAGGG	Jun_Atf3	0.039311	0.0981843476002143	-	compaction:Bend5_chr4_8201__del_6__ndel_136
1	12	CTAAGATCCCCA	Gata4/6	0.0490419	0.0704682648102951	+	compaction:Bend5_chr4_8201__del_6__ndel_27
8	19	CCCCATTGTTTA	Sox17	0.394973	1.96371806437401	-	compaction:Bend5_chr4_8201__del_6__ndel_27
12	25	ATTGTTTAGTTTCA	Foxa2	0.0715285	0.317459956906912	-	compaction:Bend5_chr4_8201__del_6__ndel_27
21	32	TTTCATTGTATG	Sox17	0.132545	0.658984312452883	-	compaction:Bend5_chr4_8201__del_6__ndel_27
25	38	ATTGTATGCATTTG	Foxa2	0.0497949	0.221001234587388	-	compaction:Bend5_chr4_8201__del_6__ndel_27
48	61	AGCATTCAAACAGC	Foxa2	0.0249709	0.110826605310147	+	compaction:Bend5_chr4_8201__del_6__ndel_27
95	106	CAGAGATAACAT	Gata4/6	0.765005	1.09923504026556	+	compaction:Bend5_chr4_8201__del_6__ndel_27
100	111	ATAACATTTGAA	Sox17	0.0125251	0.0622720163861602	+	compaction:Bend5_chr4_8201__del_6__ndel_27
102	115	AACATTTGAACAAA	Foxa2	0.0161676	0.0717555324002069	-	compaction:Bend5_chr4_8201__del_6__ndel_27
106	119	TTTGAACAAACAGT	Foxa2	0.143685	0.637707122450068	+	compaction:Bend5_chr4_8201__del_6__ndel_27
108	119	TGAACAAACAGT	Sox17	0.0177979	0.088487207322835	+	compaction:Bend5_chr4_8201__del_6__ndel_27
116	127	CAGTCCTTCACT	Jun_Atf3	0.0256255	0.0640030271280123	+	compaction:Bend5_chr4_8201__del_6__ndel_27
134	145	GGCCATTGTTCT	Sox17	0.405006	2.01359991285444	-	compaction:Bend5_chr4_8201__del_6__ndel_27
147	158	CCTTTATCCCAG	Gata4/6	0.0880432	0.126509199936091	-	compaction:Bend5_chr4_8201__del_6__ndel_27
156	167	CAGTTAGTCATC	Jun_Atf3	0.422126	1.05431471891043	+	compaction:Bend5_chr4_8201__del_6__ndel_27
157	170	AGTTAGTCATCAGC	Hnf1b	0.00494446	0.343849909152274	-	compaction:Bend5_chr4_8201__del_6__ndel_27
157	168	AGTTAGTCATCA	Jun_Atf3	0.0203152	0.0507398605572963	-	compaction:Bend5_chr4_8201__del_6__ndel_27
158	171	GTTAGTCATCAGCT	Hnf1b	0.00140213	0.0975075686970222	+	compaction:Bend5_chr4_8201__del_6__ndel_27
159	170	TTAGTCATCAGC	Jun_Atf3	0.0314418	0.0785299946675592	+	compaction:Bend5_chr4_8201__del_6__ndel_27
160	171	TAGTCATCAGCT	Gata4/6	0.0564508	0.0811141069810306	-	compaction:Bend5_chr4_8201__del_6__ndel_27
169	180	GCTGACAGCAAG	Jun_Atf3	0.0448396	0.111992746881396	-	compaction:Bend5_chr4_8201__del_6__ndel_27
190	201	TCCAGATAGGAA	Gata4/6	0.452635	0.650390850322029	+	compaction:Bend5_chr4_8201__del_6__ndel_27
203	216	TGGAAGCACACAGA	Foxa2	0.022202	0.0985375893978941	+	compaction:Bend5_chr4_8201__del_6__ndel_27
217	230	GGTTGATGATTTAC	Hnf1b	0.019164	1.33271169328788	-	compaction:Bend5_chr4_8201__del_6__ndel_27
218	231	GTTGATGATTTACC	Hnf1b	0.0219638	1.52741667131269	+	compaction:Bend5_chr4_8201__del_6__ndel_27
220	231	TGATGATTTACC	Gata4/6	0.0375169	0.053908002015855	+	compaction:Bend5_chr4_8201__del_6__ndel_27
221	232	GATGATTTACCC	Jun_Atf3	0.190469	0.475721159549877	-	compaction:Bend5_chr4_8201__del_6__ndel_27
222	235	ATGATTTACCCAGT	Foxa2	0.0298994	0.132700423405252	-	compaction:Bend5_chr4_8201__del_6__ndel_27
249	260	GGCCTATCTCCA	Gata4/6	0.175367	0.508458969983756	-	compaction:Bend5_chr4_8201__del_6__ndel_27
259	270	CAGTACGTCAGC	Jun_Atf3	0.242038	0.604521460264574	+	compaction:Bend5_chr4_8201__del_6__ndel_27
61	72	CAGAGATAACTT	Gata4/6	0.30086	0.872313295599018	+	compaction:Bend5_chr4_8201__del_6__ndel_68
70	83	CTTGAACAAACAGT	Foxa2	0.172512	0.765647987668206	+	compaction:Bend5_chr4_8201__del_6__ndel_68
72	83	TGAACAAACAGT	Sox17	0.0177979	0.088487207322835	+	compaction:Bend5_chr4_8201__del_6__ndel_68
97	108	GGCCATTGTTCT	Sox17	0.405006	2.01359991285444	-	compaction:Bend5_chr4_8201__del_6__ndel_68
109	120	ACCTTATCCCAG	Gata4/6	0.165571	0.237908830467526	-	compaction:Bend5_chr4_8201__del_6__ndel_68
120	131	GTTAGTATCAGC	Jun_Atf3	0.021069	0.0526225743326019	+	compaction:Bend5_chr4_8201__del_6__ndel_68
[truncated: 84,329,651 more chars]
